# Supplementary material for: Cenozoic megatooth sharks occupied extremely high trophic positions
Source: Sci Adv. 2022 Jun 22;8(25):eabl6529. doi: 10.1126/sciadv.abl6529 (PMC9217088; doi:10.1126/sciadv.abl6529)
Supplement: Supplementary file 2 — Data S1 to S3 [file sciadv.abl6529_data_s1_to_s3.zip]

Archive with 3 entries (3 files):
- sciadv.abl6529_data_s1.xlsx
- sciadv.abl6529_data_s2.xlsx
- sciadv.abl6529_data_s3.xlsx
