# Supplementary material for: Cenozoic megatooth sharks occupied extremely high trophic positions
Source: Sci Adv. 2022 Jun 22;8(25):eabl6529. doi: 10.1126/sciadv.abl6529 (PMC9217088; doi:10.1126/sciadv.abl6529)
Supplement: Supplementary file 2 — Data S1 to S3 [file sciadv.abl6529_data_s1_to_s3.zip › sciadv.abl6529_data_s1.xlsx]

## Sheet: Specimens
Specimen type	Catalog number	Tooth	Genus	Species	Family	Epoch	Stage	Stratigraphy	Locality	Location group	Latitude (approximate)	Longitude (approximate)	d15N enameloid-bound (‰ vs. air)	d15N enameloid-bound 1sd	N content enameloid-bound (umol N / g)	N content enameloid-bound 1sd	N replicate type enameloid-bound	d15N collagen (‰ vs. air)	Equation used for total length estimation	CH (mm)	Total length, calculated (cm)
fossil	CMM V-1331	CMMV-1331-1	Carcharias	sp.	Odontaspididae	Miocene		Bed 4, Calvert Formation	Maryland Chesapeake Beach south of bulkhead at first bend in cliffs	USA (East Coast)	38.5	-76.5	16.78		5.85
fossil	CMM V-1331	CMMV-1331-2	Carcharias	sp.	Odontaspididae	Miocene		Bed 4, Calvert Formation	Maryland Chesapeake Beach south of bulkhead at first bend in cliffs	USA (East Coast)	38.5	-76.5	12.4	0.48	4.89	0.33	different ox. batches
fossil	CMM V-2037	CMMV-2037-1	Carcharias	sp.	Odontaspididae	Miocene		Bed 13, Calvert Formation	Maryland Scientists cliffs to parkers creek, Calvert Co, MD	USA (East Coast)	38.5	-76.5	14.57		6.1
fossil	CMM V-2037	CMMV-2037-2	Carcharias	sp.	Odontaspididae	Miocene		Bed 13, Calvert Formation	Maryland Scientists cliffs to parkers creek, Calvert Co, MD	USA (East Coast)	38.5	-76.5	14.91	0.57	5.09	0.79	different ox. batches
fossil	CMM V-2103	CMMV-2103-1	Carcharias	sp.	Odontaspididae	Miocene		Bed 14, Calvert Formation	Maryland Governor's Run to Parker Creek, Calver Co, MD	USA (East Coast)	38.5	-76.5	14.35		6.54
fossil	CMM V-2103	CMMV-2103-2	Carcharias	sp.	Odontaspididae	Miocene		Bed 14, Calvert Formation	Maryland Governor's Run to Parker Creek, Calver Co, MD	USA (East Coast)	38.5	-76.5	14.36		7.44
fossil	CMM V-2103	CMMV-2103-3	Carcharias	sp.	Odontaspididae	Miocene		Bed 14, Calvert Formation	Maryland Governor's Run to Parker Creek, Calver Co, MD	USA (East Coast)	38.5	-76.5	14.64	0	6.46	0.44	different ox. batches
fossil	CMM V-2103	CMMV-2103-4	Carcharias	sp.	Odontaspididae	Miocene		Bed 14, Calvert Formation	Maryland Governor's Run to Parker Creek, Calver Co, MD	USA (East Coast)	38.5	-76.5	14.79	0.03	6.8	0.11	different ox. batches
fossil	CMM V-2103	CMMV-2103-5	Carcharias	sp.	Odontaspididae	Miocene		Bed 14, Calvert Formation	Maryland Governor's Run to Parker Creek, Calver Co, MD	USA (East Coast)	38.5	-76.5	13.95	0.2	5.29	2.23	different ox. batches
fossil	CMM V-2299	CMMV-2299-1	Carcharias	sp.	Odontaspididae	Miocene		Bed 10, Calvert Formation	Maryland Camp Roosevelt Heaths North Site	USA (East Coast)	38.5	-76.5	15.42		5.87
fossil	CMM V-2309	CMMV-2309-1	Carcharias	sp.	Odontaspididae	Miocene		Bed 4 to 9, Calvert Formation	Maryland Camp Roosevelt Tom Heath's	USA (East Coast)	38.5	-76.5	12.98		4.7
fossil	CMM V-2309	CMMV-2309-2	Carcharias	sp.	Odontaspididae	Miocene		Bed 4 to 9, Calvert Formation	Maryland Camp Roosevelt Tom Heath's	USA (East Coast)	38.5	-76.5	13.81		4.7
fossil	CMM V-2322	CMMV-2322-1	Carcharias	sp.	Odontaspididae	Miocene		Bed 4 to 9, Calvert Formation	Maryland Camp Roosevelt Heath's South Site	USA (East Coast)	38.5	-76.5	13.19		6.06
fossil	CMM V-2322	CMMV-2322-2	Carcharias	sp.	Odontaspididae	Miocene		Bed 4 to 9, Calvert Formation	Maryland Camp Roosevelt Heath's South Site	USA (East Coast)	38.5	-76.5	13.36		3.92
fossil	CMM V-2322	CMMV-2322-3	Carcharias	sp.	Odontaspididae	Miocene		Bed 4 to 9, Calvert Formation	Maryland Camp Roosevelt Heath's South Site	USA (East Coast)	38.5	-76.5	11.36		6.62
fossil	CMM V-5662	CMMV-5662-1	Carcharias	sp.	Odontaspididae	Miocene		Bed 12, Calvert Formation	Maryland 2nd Cliff South of Parkers Creek	USA (East Coast)	38.5	-76.5	16.34	0.09	6.07	0.09	different ox. batches
fossil	CMM V-5663	CMMV-5663-1	Carcharias	sp.	Odontaspididae	Miocene		Bed 12, Calvert Formation	Maryland 100yds NE Gate at Scientists cliffs	USA (East Coast)	38.5	-76.5	14.85	0.19	5.76	0.1	different ox. batches
fossil	CMM V-5671	CMMV-5671-1	Carcharias	sp.	Odontaspididae	Miocene		Bed 14, Calvert Formation	Maryland 3rd cliff south of Parkers creek	USA (East Coast)	38.5	-76.5	17.41	0.09	5.71	0.48	different ox. batches
fossil	CMM V-5676	CMMV-5676-1	Carcharias	sp.	Odontaspididae	Miocene		Bed 14, Calvert Formation	Maryland 250 ft south of 2nd cliff south of parkers creek	USA (East Coast)	38.5	-76.5	15.14	0.02	5.75	0.42	different ox. batches
fossil	CMM-O-668	CMM-O-668	Carcharias	taurus	Carchariidae				North Carolina, USA	USA (East Coast)	34.6	-77.2	15.87		5.92
modern	CMM-O-669	CMM-O-669	Carcharias	taurus	Carchariidae				Delaware, USA	USA (East Coast)	39	-75.1	16.39	0.11	8.81	0.09	different ox. batches	15.51
modern	CMM-O-670	CMM-O-670	Carcharias	taurus	Carchariidae				Delaware, USA	USA (East Coast)	39	-75.1	15.38		8.26			13.66
modern	CMM-O-671	CMM-O-671	Carcharias	taurus	Carchariidae				Delaware, USA	USA (East Coast)	39	-75.1	16.1		6.19			14.6
modern	CMM-O-672	CMM-O-672	Carcharias	taurus	Carchariidae				Delaware, USA	USA (East Coast)	39	-75.1	16.22		9.13			14.7
modern	CMM-O-673	CMM-O-673	Carcharias	taurus	Carchariidae				Delaware, USA	USA (East Coast)	39	-75.1	17.11		8.78			15.4
modern	CMM-O-674	CMM-O-674	Carcharias	taurus	Carchariidae				Delaware, USA	USA (East Coast)	39	-75.1	17.03		9.71			15.43
modern	CMM-O-675	CMM-O-675	Carcharias	taurus	Carchariidae				Delaware, USA	USA (East Coast)	39	-75.1	16.6		9.24			14.06
modern	CMM-O-676	CMM-O-676	Carcharias	taurus	Carchariidae				Delaware, USA	USA (East Coast)	39	-75.1	16.07		9.5			14.67
modern	CMM-O-677	CMM-O-677	Carcharias	taurus	Carchariidae				Delaware, USA	USA (East Coast)	39	-75.1	16.57	0.24	8.8	0.07	different ox. batches	14.84
modern	CMM-O-678	CMM-O-678	Carcharias	taurus	Carchariidae				Delaware, USA	USA (East Coast)	39	-75.1	18.04		6.92			15.38
modern	CMM-O-679	CMM-O-679	Carcharias	taurus	Carchariidae				Delaware, USA	USA (East Coast)	39	-75.1	17.9		7.23			15.93
modern	CMM-O-680	CMM-O-680	Carcharias	taurus	Carchariidae				Delaware, USA	USA (East Coast)	39	-75.1	16.01	0.13	7.96	0.02	different ox. batches	15
modern	CMM-O-681	CMM-O-681	Carcharias	taurus	Carchariidae				Delaware, USA	USA (East Coast)	39	-75.1	16.95		9.49			15.49
modern	CMM-O-693	CMM-O-693	Carcharodon	carcharias	Lamnidae				South Africa	South Africa	-34.4	24	20.25		5.8
modern	CMM-O-694	CMM-O-694	Carcharodon	carcharias	Lamnidae				South Africa	South Africa	-34.4	24	17.94		8.5
modern	CMM-O-695	CMM-O-695	Carcharodon	carcharias	Lamnidae				South Africa	South Africa	-34.4	24	19.47		5.85
fossil	CMM-V-10403	CMM-V-10403	Cretalamna	"appendiculata"	Otodontidae	Late Cretaceous	Campanian-Maastrichtian boundary	Wenonah-Mt. Laurel-Navesink Formation	Big Brook, Monmouth County, New Jersey, USA	USA (East Coast)	40.1	-74.5	14.56		3
fossil	CMM-V-10404	CMM-V-10404	Cretalamna	"appendiculata"	Otodontidae	Late Cretaceous	Campanian-Maastrichtian boundary	Wenonah-Mt. Laurel-Navesink Formation	Big Brook, Monmouth County, New Jersey, USA	USA (East Coast)	40.1	-74.5	14.01		2.59
fossil	CMM-V-10405	CMM-V-10405	Cretalamna	"appendiculata"	Otodontidae	Late Cretaceous	Campanian-Maastrichtian boundary	Wenonah-Mt. Laurel-Navesink Formation	Big Brook, Monmouth County, New Jersey, USA	USA (East Coast)	40.1	-74.5	14.26		2.56
fossil	CMM-V-10406	CMM-V-10406	Cretalamna	"appendiculata"	Otodontidae	Late Cretaceous	Campanian-Maastrichtian boundary	Wenonah-Mt. Laurel-Navesink Formation	Big Brook, Monmouth County, New Jersey, USA	USA (East Coast)	40.1	-74.5	13.71		2.51
fossil	CMM-V-10409	CMM-V-10409	Cretalamna	"appendiculata"	Otodontidae	Late Cretaceous	Campanian-Maastrichtian boundary	Wenonah-Mt. Laurel-Navesink Formation	Big Brook, Monmouth County, New Jersey, USA	USA (East Coast)	40.1	-74.5	12.82		2.36
fossil	CMM-V-10410	CMM-V-10410	Cretalamna	"appendiculata"	Otodontidae	Late Cretaceous	Campanian-Maastrichtian boundary	Wenonah-Mt. Laurel-Navesink Formation	Big Brook, Monmouth County, New Jersey, USA	USA (East Coast)	40.1	-74.5	14.49		3.36
fossil	CMM-V-10464	CMM-V-10464	Otodus	auriculatus	Otodontidae	Eocene	Bartonian	Shark River Formation	Farmingdale, Monmouth County, New Jersey, USA	USA (East Coast)	40.1	-74.5	23.17		6.18
fossil	CMM-V-10465	CMM-V-10465	Otodus	auriculatus	Otodontidae	Eocene	Bartonian	Shark River Formation	Farmingdale, Monmouth County, New Jersey, USA	USA (East Coast)	40.1	-74.5	26.61		6.61
fossil	CMM-V-10466	CMM-V-10466	Otodus	auriculatus	Otodontidae	Eocene	Bartonian	Shark River Formation	Farmingdale, Monmouth County, New Jersey, USA	USA (East Coast)	40.1	-74.5	25.14		5.82
fossil	CMM-V-10467	CMM-V-10467	Otodus	auriculatus	Otodontidae	Eocene	Bartonian	Shark River Formation	Farmingdale, Monmouth County, New Jersey, USA	USA (East Coast)	40.1	-74.5	23.71		6.08
fossil	CMM-V-10468	CMM-V-10468	Otodus	auriculatus	Otodontidae	Eocene	Bartonian	Shark River Formation	Farmingdale, Monmouth County, New Jersey, USA	USA (East Coast)	40.1	-74.5	23.16		4.75
fossil	CMM-V-10469	CMM-V-10469	Striatolamia	macrota	Odontaspididae	Eocene	Bartonian	Shark River Formation	Farmingdale, Monmouth County, New Jersey, USA	USA (East Coast)	40.1	-74.5	12.97	1.14	3.85	0.26	within ox. batch
fossil	CMM-V-10470	CMM-V-10470	Otodus	chubutensis	Otodontidae	Miocene	Aquitanian	Kirkwood Formation	Farmingdale, Monmouth County, New Jersey, USA	USA (East Coast)	40.1	-74.5	27.06	0.52	8.26	1.66	different ox. batches
fossil	CMM-V-10479	CMM-V-10479	Striatolamia	sp.	Odontaspididae	Paleocene	Thanetian	Aquia Formation	Potomac River, Liverpool Point, Charles County, Maryland, USA	USA (East Coast)	38.5	-77.3	15.9		3.84
fossil	CMM-V-10480	CMM-V-10480	Striatolamia	sp.	Odontaspididae	Paleocene	Thanetian	Aquia Formation	Potomac River, Liverpool Point, Charles County, Maryland, USA	USA (East Coast)	38.5	-77.3	10.8		5.03
fossil	CMM-V-10481	CMM-V-10481	Striatolamia	sp.	Odontaspididae	Paleocene	Thanetian	Aquia Formation	Potomac River, Liverpool Point, Charles County, Maryland, USA	USA (East Coast)	38.5	-77.3	14.17		2.98
fossil	CMM-V-10482	CMM-V-10482	Striatolamia	sp.	Odontaspididae	Paleocene	Thanetian	Aquia Formation	Potomac River, Liverpool Point, Charles County, Maryland, USA	USA (East Coast)	38.5	-77.3	14.92		3.94
fossil	CMM-V-10483	CMM-V-10483	Striatolamia	sp.	Odontaspididae	Paleocene	Thanetian	Aquia Formation	Potomac River, Liverpool Point, Charles County, Maryland, USA	USA (East Coast)	38.5	-77.3	14.84		4.26
fossil	CMM-V-10487	CMM-V-10487	Carcharias	sp.	Carchariidae	Miocene	Burdigalian	Pungo River Formation	PCS Phosphate Mine, Aurora, Beaufort County, North Carolina, USA	USA (East Coast)	34.6	-77.2	19.63		2.28
fossil	CMM-V-10490	CMM-V-10490	Otodus	chubutensis	Otodontidae	Miocene	Burdigalian	Pungo River Formation	Offshore ledge, Onslow Bay, Carolina Beach, New Hanover County, North Carolina, USA	USA (East Coast)	34.6	-77.2	22.24	1.15	4.27	0	different ox. batches
fossil	CMM-V-10492	CMM-V-10492	Otodus	chubetensis	Otodontidae	Miocene	Burdigalian	Pungo River Formation	Offshore ledge, Onslow Bay, Carolina Beach, New Hanover County, North Carolina, USA	USA (East Coast)	34.6	-77.2	27.56		7.56
fossil	CMM-V-10495	CMM-V-10495	Otodus	chubetensis	Otodontidae	Miocene	Burdigalian	Pungo River Formation	Inshore ledge, Onslow Bay, Carolina Beach, New Hanover County, North Carolina, USA	USA (East Coast)	34.6	-77.2	27.03		6.71
fossil	CMM-V-10496	CMM-V-10496	Otodus	chubutensis	Otodontidae	Miocene	Burdigalian	Pungo River Formation	Inshore ledge, Onslow Bay, Carolina Beach, New Hanover County, North Carolina, USA	USA (East Coast)	34.6	-77.2	26.28		6.32
fossil	CMM-V-10497	CMM-V-10497	Otodus	chubutensis	Otodontidae	Miocene	Burdigalian	Pungo River Formation	Inshore ledge, Onslow Bay, Carolina Beach, New Hanover County, North Carolina, USA	USA (East Coast)	34.6	-77.2	26.24		5.53
fossil	CMM-V-10498	CMM-V-10498	Otodus	chubutensis	Otodontidae	Miocene	Burdigalian	Pungo River Formation	Inshore ledge, Onslow Bay, Carolina Beach, New Hanover County, North Carolina, USA	USA (East Coast)	34.6	-77.2	20.26		13.01
fossil	CMM-V-10499	CMM-V-10499	Otodus	chubutensis	Otodontidae	Miocene	Burdigalian	Pungo River Formation	Inshore ledge, Onslow Bay, Carolina Beach, New Hanover County, North Carolina, USA	USA (East Coast)	34.6	-77.2	22.49		11.95
fossil	CMM-V-10500	CMM-V-10500	Carcharodon	hastalis	Lamnidae	Miocene	Burdigalian	Pungo River Formation	Mine, Onslow Bay, Carolina Beach, New Hanover County, North Carolina, USA	USA (East Coast)	34.6	-77.2	20.3		3.11
fossil	CMM-V-10502	CMM-V-10502	Otodus	megalodon	Otodontidae	Pliocene	Zanclean	Yorktown Formation	Offshore ledge, Onslow Bay, Carolina Beach, New Hanover County, North Carolina, USA	USA (East Coast)	34.6	-77.2	26.12		6.55				Shimada (2003, table 1, ‘L2’)	36	692
fossil	CMM-V-10505	CMM-V-10505	Otodus	megalodon	Otodontidae	Pliocene	Zanclean	Yorktown Formation	Offshore ledge, Onslow Bay, Carolina Beach, New Hanover County, North Carolina, USA	USA (East Coast)	34.6	-77.2	18.88	0.41	4.9	0.09	different ox. batches		Shimada (2019, table 1, ‘L’)	74	1037
fossil	CMM-V-10506	CMM-V-10506	Otodus	megalodon	Otodontidae	Pliocene	Zanclean	Yorktown Formation	Offshore ledge, Onslow Bay, Carolina Beach, New Hanover County, North Carolina, USA	USA (East Coast)	34.6	-77.2	29.21	2.78	8.29	2.68	different ox. batches		Shimada (2019, table 1, ‘U’)	82	969
fossil	CMM-V-10507	CMM-V-10507	Otodus	megalodon	Otodontidae	Pliocene	Zanclean	Yorktown Formation	Offshore ledge, Onslow Bay, Carolina Beach, New Hanover County, North Carolina, USA	USA (East Coast)	34.6	-77.2	21.83		5.85				Shimada (2003, table 1, ‘L2’)	55	744
fossil	CMM-V-10508	CMM-V-10508	Otodus	megalodon	Otodontidae	Pliocene	Zanclean	Yorktown Formation	Offshore ledge, Onslow Bay, Carolina Beach, New Hanover County, North Carolina, USA	USA (East Coast)	34.6	-77.2	29.1		5.3				Shimada (2003, table 1, ‘L2’)	40	542
fossil	CMM-V-10509	CMM-V-10509	Otodus	megalodon	Otodontidae	Pliocene	Zanclean	Yorktown Formation	Offshore ledge, Onslow Bay, Carolina Beach, New Hanover County, North Carolina, USA	USA (East Coast)	34.6	-77.2	25.22		6.18				Shimada (2003, table 1, ‘L2’)	55	744
fossil	CMM-V-10511	CMM-V-10511	Carcharodon	hastalis	Lamnidae	Pliocene	Zanclean	Yorktown Formation	Offshore ledge, Onslow Bay, Carolina Beach, New Hanover County, North Carolina, USA	USA (East Coast)	34.6	-77.2	19.31		4.16
fossil	CMM-V-10547	CMM-V-10547	Carcharodon	carcharias	Lamnidae	Pliocene	Zanclean	Yorktown Formation	Inshore ledge, Onslow Bay, Carolina Beach, New Hanover County, North Carolina, USA	USA (East Coast)	34.6	-77.2	20.75		3.97
fossil	CMM-V-10554	CMM-V-10554	Carcharias	taurus	Carchariidae	Pliocene	Zanclean	Yorktown Formation	Mine, Onslow Bay, Carolina Beach, New Hanover County, North Carolina, USA	USA (East Coast)	34.6	-77.2	17.96		2.54
fossil	CMM-V-10556	CMM-V-10556	Carcharodon	hastalis	Lamnidae	Pliocene	Zanclean	Yorktown Formation	Mine, Onslow Bay, Carolina Beach, New Hanover County, North Carolina, USA	USA (East Coast)	34.6	-77.2	15.98		2.83
fossil	CMM-V-10560	CMM-V-10560	Otodus	augustidens	Otodontidae	Oligocene	Chattian	Chandler Bridge Formation	Summerville, Dorchester County, South Carolina, USA	USA (East Coast)	33	-80.1	26.4		5.79
fossil	CMM-V-10561	CMM-V-10561	Otodus	augustidens	Otodontidae	Oligocene	Chattian	Chandler Bridge Formation	Summerville, Dorchester County, South Carolina, USA	USA (East Coast)	33	-80.1	24.16		9.9
fossil	CMM-V-10562	CMM-V-10562	Otodus	augustidens	Otodontidae	Oligocene	Chattian	Chandler Bridge Formation	Summerville, Dorchester County, South Carolina, USA	USA (East Coast)	33	-80.1	18.23		3.58
fossil	CMM-V-10563	CMM-V-10563	Otodus	augustidens	Otodontidae	Oligocene	Chattian	Chandler Bridge Formation	Summerville, Dorchester County, South Carolina, USA	USA (East Coast)	33	-80.1	25.77		4.53
fossil	CMM-V-10564	CMM-V-10564	Otodus	augustidens	Otodontidae	Oligocene	Chattian	Chandler Bridge Formation	Summerville, Dorchester County, South Carolina, USA	USA (East Coast)	33	-80.1	24.28		4.42
fossil	CMM-V-10574	CMM-V-10574	Carcharias	sp.	Carchariidae	Oligocene	Chattian	Chandler Bridge Formation	Summerville, Dorchester County, South Carolina, USA	USA (East Coast)	33	-80.1	18.49		2.53
fossil	CMM-V-10575	CMM-V-10575	Carcharias	sp.	Carchariidae	Oligocene	Chattian	Chandler Bridge Formation	Summerville, Dorchester County, South Carolina, USA	USA (East Coast)	33	-80.1	16.3		2.19
fossil	CMM-V-10576	CMM-V-10576	Carcharias	sp.	Carchariidae	Oligocene	Chattian	Chandler Bridge Formation	Summerville, Dorchester County, South Carolina, USA	USA (East Coast)	33	-80.1	13.43		2.45
fossil	CMM-V-10577	CMM-V-10577	Carcharias	sp.	Carchariidae	Oligocene	Chattian	Chandler Bridge Formation	Summerville, Dorchester County, South Carolina, USA	USA (East Coast)	33	-80.1	15.2		2.3
fossil	CMM-V-10578	CMM-V-10578	Carcharias	sp.	Carchariidae	Oligocene	Chattian	Chandler Bridge Formation	Summerville, Dorchester County, South Carolina, USA	USA (East Coast)	33	-80.1	10.35		2.77
fossil	CMM-V-10579	CMM-V-10579	Carcharias	sp.	Carchariidae	Oligocene	Chattian	Chandler Bridge Formation	Summerville, Dorchester County, South Carolina, USA	USA (East Coast)	33	-80.1	13.02		2.76
fossil	CMM-V-10580	CMM-V-10580	Carcharias	sp.	Carchariidae	Oligocene	Chattian	Chandler Bridge Formation	Summerville, Dorchester County, South Carolina, USA	USA (East Coast)	33	-80.1	16.48		3.03
fossil	CMM-V-10765	CMM-V-10765	Striatolamia	macrota	Odontaspididae	Eocene	Lutetian	Selsey Formation	Lee-on-the-Solent, Hampshire, England, UK	NW Europe	50.8	-1.2	14.02		3.32
fossil	CMM-V-10766	CMM-V-10766	Striatolamia	macrota	Odontaspididae	Eocene	Lutetian	Selsey Formation	Lee-on-the-Solent, Hampshire, England, UK	NW Europe	50.8	-1.2	14.47		4.96
fossil	CMM-V-10767	CMM-V-10767	Striatolamia	macrota	Odontaspididae	Eocene	Lutetian	Selsey Formation	Lee-on-the-Solent, Hampshire, England, UK	NW Europe	50.8	-1.2	10.74		3.45
fossil	CMM-V-10768	CMM-V-10768	Striatolamia	macrota	Odontaspididae	Eocene	Lutetian	Selsey Formation	Lee-on-the-Solent, Hampshire, England, UK	NW Europe	50.8	-1.2	12.64		3.92
fossil	CMM-V-10769	CMM-V-10769	Striatolamia	macrota	Odontaspididae	Eocene	Lutetian	Selsey Formation	Lee-on-the-Solent, Hampshire, England, UK	NW Europe	50.8	-1.2	11.4		3.46
fossil	CMM-V-10770	CMM-V-10770	Striatolamia	macrota	Odontaspididae	Eocene	Lutetian	Selsey Formation	Lee-on-the-Solent, Hampshire, England, UK	NW Europe	50.8	-1.2	15.4		3.42
fossil	CMM-V-10771	CMM-V-10771	Striatolamia	macrota	Odontaspididae	Eocene	Ypresian	Blackheath	Abbey Wood, Kent, England, UK	NW Europe	51.5	0.1	7.5		3.81
fossil	CMM-V-10772	CMM-V-10772	Striatolamia	macrota	Odontaspididae	Eocene	Ypresian	Blackheath	Abbey Wood, Kent, England, UK	NW Europe	51.5	0.1	15.18		3.27
fossil	CMM-V-10773	CMM-V-10773	Striatolamia	macrota	Odontaspididae	Eocene	Ypresian	Blackheath	Abbey Wood, Kent, England, UK	NW Europe	51.5	0.1	16.3		2.92
fossil	CMM-V-10780	CMM-V-10780	Otodus	obliquus	Otodontidae	Paleocene	Thanetian	Beltinge Fish Bed, Upnor Formation	Herne Bay, Kent, England, UK	NW Europe	51.4	1.1	17.58		4.23
fossil	CMM-V-10781	CMM-V-10781	Otodus	obliquus	Otodontidae	Paleocene	Thanetian	Beltinge Fish Bed, Upnor Formation	Herne Bay, Kent, England, UK	NW Europe	51.4	1.1	19.48		3.99
fossil	CMM-V-10782	CMM-V-10782	Otodus	obliquus	Otodontidae	Paleocene	Thanetian	Beltinge Fish Bed, Upnor Formation	Herne Bay, Kent, England, UK	NW Europe	51.4	1.1	21.81		6.84
fossil	CMM-V-10783	CMM-V-10783	Otodus	obliquus	Otodontidae	Paleocene	Thanetian	Beltinge Fish Bed, Upnor Formation	Herne Bay, Kent, England, UK	NW Europe	51.4	1.1	22.13		4.61
fossil	CMM-V-10784	CMM-V-10784	Otodus	obliquus	Otodontidae	Paleocene	Thanetian	Beltinge Fish Bed, Upnor Formation	Herne Bay, Kent, England, UK	NW Europe	51.4	1.1	19.1		4.34
fossil	CMM-V-10785	CMM-V-10785	Palaeohypotodus	rutoti	Odontaspididae	Paleocene	Thanetian	Beltinge Fish Bed, Upnor Formation	Herne Bay, Kent, England, UK	NW Europe	51.4	1.1	13.82		4.22
fossil	CMM-V-10786	CMM-V-10786	Palaeohypotodus	rutoti	Odontaspididae	Paleocene	Thanetian	Beltinge Fish Bed, Upnor Formation	Herne Bay, Kent, England, UK	NW Europe	51.4	1.1	16.94		4.53
fossil	CMM-V-10787	CMM-V-10787	Palaeohypotodus	rutoti	Odontaspididae	Paleocene	Thanetian	Beltinge Fish Bed, Upnor Formation	Herne Bay, Kent, England, UK	NW Europe	51.4	1.1	15.27		4.5
fossil	CMM-V-10788	CMM-V-10788	Palaeohypotodus	rutoti	Odontaspididae	Paleocene	Thanetian	Beltinge Fish Bed, Upnor Formation	Herne Bay, Kent, England, UK	NW Europe	51.4	1.1	14.21		3.67
fossil	CMM-V-10789	CMM-V-10789	Palaeohypotodus	rutoti	Odontaspididae	Paleocene	Thanetian	Beltinge Fish Bed, Upnor Formation	Herne Bay, Kent, England, UK	NW Europe	51.4	1.1	17.29		4.62
fossil	CMM-V-10790	CMM-V-10790	Striatolamia	striata	Odontaspididae	Paleocene	Thanetian	Beltinge Fish Bed, Upnor Formation	Herne Bay, Kent, England, UK	NW Europe	51.4	1.1	18.06		3.07
fossil	CMM-V-10791	CMM-V-10791	Striatolamia	striata	Odontaspididae	Paleocene	Thanetian	Beltinge Fish Bed, Upnor Formation	Herne Bay, Kent, England, UK	NW Europe	51.4	1.1	12.68		3.34
fossil	CMM-V-10792	CMM-V-10792	Striatolamia	striata	Odontaspididae	Paleocene	Thanetian	Beltinge Fish Bed, Upnor Formation	Herne Bay, Kent, England, UK	NW Europe	51.4	1.1	14.66		2.94
fossil	CMM-V-10793	CMM-V-10793	Striatolamia	striata	Odontaspididae	Paleocene	Thanetian	Beltinge Fish Bed, Upnor Formation	Herne Bay, Kent, England, UK	NW Europe	51.4	1.1	14.06		4.22
fossil	CMM-V-10794	CMM-V-10794	Striatolamia	striata	Odontaspididae	Paleocene	Thanetian	Beltinge Fish Bed, Upnor Formation	Herne Bay, Kent, England, UK	NW Europe	51.4	1.1	15.32		2.99
fossil	CMM-V-10795	CMM-V-10795	Striatolamia	striata	Odontaspididae	Paleocene	Late Paleocene	Woolwich Bottom Bed	Herne Bay, Kent, England, UK	NW Europe	51.4	1.1	14.31		2.77
fossil	CMM-V-10796	CMM-V-10796	Striatolamia	striata	Odontaspididae	Paleocene	Late Paleocene	Woolwich Bottom Bed	Herne Bay, Kent, England, UK	NW Europe	51.4	1.1	14.74		2.7
fossil	CMM-V-10797	CMM-V-10797	Striatolamia	striata	Odontaspididae	Paleocene	Late Paleocene	Woolwich Bottom Bed	Herne Bay, Kent, England, UK	NW Europe	51.4	1.1	14.18		2.18
fossil	CMM-V-10798	CMM-V-10798	Striatolamia	striata	Odontaspididae	Paleocene	Late Paleocene	Woolwich Bottom Bed	Herne Bay, Kent, England, UK	NW Europe	51.4	1.1	14.96		2.54
fossil	CMM-V-10799	CMM-V-10799	Striatolamia	striata	Odontaspididae	Paleocene	Late Paleocene	Woolwich Bottom Bed	Herne Bay, Kent, England, UK	NW Europe	51.4	1.1	13.35		2.56
fossil	CMM-V-10800	CMM-V-10800	Scapanorhynchus	sp.	Mitsukurinidae	Late Cretaceous	Campanian	Campanian deposit	Hallencourt, France	NW Europe	50	1.9	15.69		1.93
fossil	CMM-V-10804	CMM-V-10804	Carcharias	sp.	Carchariidae	Miocene	Late Burdigalian	Early Miocene deposit	Terhargen, Belgium	NW Europe	51.1	4.4	9.29		4.64
fossil	CMM-V-10805	CMM-V-10805	Carcharias	sp.	Carchariidae	Miocene	Late Burdigalian	Early Miocene deposit	Terhargen, Belgium	NW Europe	51.1	4.4	10.47		3.74
fossil	CMM-V-10806	CMM-V-10806	Carcharias	sp.	Carchariidae	Miocene	Late Burdigalian	Early Miocene deposit	Terhargen, Belgium	NW Europe	51.1	4.4	14.79		2.52
fossil	CMM-V-10807	CMM-V-10807	Carcharodon	hastalis	Lamnidae	Miocene	Late Burdigalian	Early Miocene deposit	Terhargen, Belgium	NW Europe	51.1	4.4	16.17		4.41
fossil	CMM-V-10808	CMM-V-10808	Carcharodon	hastalis	Lamnidae	Miocene	Late Burdigalian	Early Miocene deposit	Terhargen, Belgium	NW Europe	51.1	4.4	21.63		3.94
fossil	CMM-V-10809	CMM-V-10809	Carcharodon	hastalis	Lamnidae	Miocene	Late Burdigalian	Early Miocene deposit	Terhargen, Belgium	NW Europe	51.1	4.4	16.26		3.21
fossil	CMM-V-10810	CMM-V-10810	Carcharias	sp.	Carchariidae	Pliocene	Zanclean?	Pliocene deposit	Hoeveven, Antwerp, Belgium	NW Europe	51.3	4.4	14.42		5.26
fossil	CMM-V-10811	CMM-V-10811	Carcharias	sp.	Carchariidae	Pliocene	Zanclean?	Pliocene deposit	Hoeveven, Antwerp, Belgium	NW Europe	51.3	4.4	13.87		3.06
fossil	CMM-V-10812	CMM-V-10812	Carcharodon	hastalis	Lamnidae	Pliocene	Zanclean?	Pliocene deposit	Hoeveven, Antwerp, Belgium	NW Europe	51.3	4.4	19.71		3.58
fossil	CMM-V-10813	CMM-V-10813	Carcharodon	hastalis	Lamnidae	Pliocene	Zanclean?	Pliocene deposit	Hoeveven, Antwerp, Belgium	NW Europe	51.3	4.4	13.41		3.28
fossil	CMM-V-10814	CMM-V-10814	Carcharodon	hastalis	Lamnidae	Pliocene	Zanclean?	Pliocene deposit	Hoeveven, Antwerp, Belgium	NW Europe	51.3	4.4	12.12		5.31
fossil	CMM-V-10838	CMM-V-10838	Otodus	megalodon	Otodontidae	Miocene	Langhian	Upper most part of the Godo Conglomerate Member, Iwadono Formation, Tokigawa Group	Japan: Kuzubukuro, Higashi-Matsuyama City, Saitama Prefecture, Japan	Japan	36.5	138.4	26.86		11.99
fossil	CMM-V-10839	CMM-V-10839	Otodus	megalodon	Otodontidae	Miocene	Langhian	Upper most part of the Godo Conglomerate Member, Iwadono Formation, Tokigawa Group	Japan: Kuzubukuro, Higashi-Matsuyama City, Saitama Prefecture, Japan	Japan	36.5	138.4	16.52		7.41
fossil	CMM-V-10840	CMM-V-10840	Otodus	megalodon	Otodontidae	Miocene	Langhian	Upper most part of the Godo Conglomerate Member, Iwadono Formation, Tokigawa Group	Japan: Kuzubukuro, Higashi-Matsuyama City, Saitama Prefecture, Japan	Japan	36.5	138.4	11.44		8.92
fossil	CMM-V-10841	CMM-V-10841	Otodus	megalodon	Otodontidae	Miocene	Langhian	Upper most part of the Godo Conglomerate Member, Iwadono Formation, Tokigawa Group	Japan: Kuzubukuro, Higashi-Matsuyama City, Saitama Prefecture, Japan	Japan	36.5	138.4	27.32	0.12	8.26	0.78	within ox. batch
fossil	CMM-V-10842	CMM-V-10842	Otodus	megalodon	Otodontidae	Miocene	Langhian	Upper most part of the Godo Conglomerate Member, Iwadono Formation, Tokigawa Group	Japan: Kuzubukuro, Higashi-Matsuyama City, Saitama Prefecture, Japan	Japan	36.5	138.4	22.29		5
fossil	CMM-V-10843	CMM-V-10843	Otodus	megalodon	Otodontidae	Miocene	Langhian	Upper most part of the Godo Conglomerate Member, Iwadono Formation, Tokigawa Group	Japan: Kuzubukuro, Higashi-Matsuyama City, Saitama Prefecture, Japan	Japan	36.5	138.4	18.7		6.65
fossil	CMM-V-10968	CMM-V-10968	Otodus	megalodon	Otodontidae	Pliocene	Zanclean	Na-arai Formation	Japan: Nagasaki-hana, Nagasaki Town, Choshi City, Chiba Prefecture, Japan	Japan	36.5	138.4	26.36		5.28				Shimada (2003, table 1, ‘L2’)	60	811
fossil	CMM-V-10970	CMM-V-10970	Otodus	megalodon	Otodontidae	Pliocene	Zanclean	Na-arai Formation	Japan: Nagasaki-hana, Nagasaki Town, Choshi City, Chiba Prefecture, Japan	Japan	36.5	138.4	17.65		5.62				Shimada (2003, table 1, ‘L2’)	71	959
fossil	CMM-V-10971	CMM-V-10971	Otodus	megalodon	Otodontidae	Pliocene	Zanclean	Na-arai Formation	Japan: Nagasaki-hana, Nagasaki Town, Choshi City, Chiba Prefecture, Japan	Japan	36.5	138.4	22.14		5.04				Shimada (2019, table 1, ‘U’)	66	780
fossil	CMM-V-10973	CMM-V-10973	Otodus	megalodon	Otodontidae	Pliocene	Zanclean	Na-arai Formation	Japan: Nagasaki-hana, Nagasaki Town, Choshi City, Chiba Prefecture, Japan	Japan	36.5	138.4	24.14		7.61				Shimada (2003, table 1, ‘L2’)	40	542
fossil	CMM-V-10974	CMM-V-10974	Otodus	megalodon	Otodontidae	Pliocene	Zanclean	Na-arai Formation	Japan: Nagasaki-hana, Nagasaki Town, Choshi City, Chiba Prefecture, Japan	Japan	36.5	138.4	22.3		5.3				Shimada (2019, table 1, ‘U’)	60	709
fossil	CMM-V-10977	CMM-V-10977	Carcharias	sp.	Carchariidae	Pliocene	Zanclean	Na-arai Formation	Japan: Nagasaki-hana, Nagasaki Town, Choshi City, Chiba Prefecture, Japan	Japan	36.5	138.4	18.79		3.13
fossil	CMM-V-10978	CMM-V-10978	Carcharias	sp.	Carchariidae	Pliocene	Zanclean	Na-arai Formation	Japan: Nagasaki-hana, Nagasaki Town, Choshi City, Chiba Prefecture, Japan	Japan	36.5	138.4	16.94		3.3
fossil	CMM-V-10979	CMM-V-10979	Carcharias	sp.	Carchariidae	Pliocene	Zanclean	Na-arai Formation	Japan: Nagasaki-hana, Nagasaki Town, Choshi City, Chiba Prefecture, Japan	Japan	36.5	138.4	15.68		2.37
fossil	SDNHM 143306-A	SDNHM 143306-A	Otodus	megalodon	Otodontidae	Pliocene	Zanclean	San Mateo Formation, upper gravel unit	San Diego County, California, USA	USA (West Coast)	36.5	-119.8	26.53		9.15
fossil	SDNHM 143306-B	SDNHM 143306-B	Otodus	megalodon	Otodontidae	Pliocene	Zanclean	San Mateo Formation, upper gravel unit	San Diego County, California, USA	USA (West Coast)	36.5	-119.8	19.07		4.41
fossil	SDNHM 143306-C	SDNHM 143306-C	Otodus	megalodon	Otodontidae	Pliocene	Zanclean	San Mateo Formation, upper gravel unit	San Diego County, California, USA	USA (West Coast)	36.5	-119.8	20.11		4.58				Shimada (2003, table 1, ‘L2’)	50	677
fossil	USNM 294015-1	USNM 294015-1	Scapanorhynchus	elegans	Mitsukurinidae	Paleocene	Thanetian	Piscataway Marl, Aquia Formation	Liverpool Point, Maryland, USA	USA (East Coast)	38.5	-77.3	14.65	0.67	4.46	0.51	within ox. batch
fossil	USNM 294015-2	USNM 294015-2	Scapanorhynchus	elegans	Mitsukurinidae	Paleocene	Thanetian	Piscataway Marl, Aquia Formation	Liverpool Point, Maryland, USA	USA (East Coast)	38.5	-77.3	16.33	0.46	3.79	0.04	within ox. batch
fossil	USNM 295307	USNM 295307	Carcharias	sp.	Odontaspididae	Eocene	Lutetian-Bartonian	Eocene deposit	Castle Hayne, North Carolina, USA	USA (East Coast)	34.4	-77.9	13.03	1.2	2.29	0.56	different ox. batches
fossil	USNM 295316	USNM 295316	Carcharias	sp.	Odontaspididae	Eocene	Lutetian-Bartonian	Eocene deposit	Castle Hayne, North Carolina, USA	USA (East Coast)	34.4	-77.9	14.48		2.91
fossil	USNM 295573	USNM 295573	Carcharias	sp.	Odontaspididae	Eocene	Ypresian	London Clay	England	NW Europe	52.5	-1.2	12.65		2.93
fossil	USNM 337224	USNM 337224	Carcharodon	hastalis	Lamnidae	Miocene	Burdigalian-Langhian	Calvert Formation	Westmoreland, Virginia, USA	USA (East Coast)	38.1	-76.6	20.05		4.19
fossil	USNM 431692	USNM 431692-1	Scapanorhynchus	sp.	Mitsukurinidae	Late Cretaceous	Campanian	Bladen	Elizabethtown, North Carolina, USA	USA (East Coast)	34.6	-78.6	14.28		4.76
fossil	USNM 431692	USNM 431692-2	Scapanorhynchus	sp.	Mitsukurinidae	Late Cretaceous	Campanian	Bladen	Elizabethtown, North Carolina, USA	USA (East Coast)	34.6	-78.6	13.59		3.05
fossil	USNM 431694	USNM 431694-1	Carcharodon	carcharias	Lamnidae	Pliocene		Pliocene(?) deposit	Neuse River, North Carolina, USA	USA (East Coast)	35.1	-77	20.25	0.03	5.45	0.1	within ox. batch
fossil	USNM 431694	USNM 431694-2	Carcharodon	carcharias	Lamnidae	Pliocene		Pliocene(?) deposit	Neuse River, North Carolina, USA	USA (East Coast)	35.1	-77	17.54	0.27	6.51	0.06	within ox. batch
fossil	USNM 431694	USNM 431694-3	Carcharodon	carcharias	Lamnidae	Pliocene		Pliocene(?) deposit	Neuse River, North Carolina, USA	USA (East Coast)	35.1	-77	16.47	0.67	4.94	0.13	within ox. batch
fossil	USNM 4764	USNM 4764-2	Carcharias	sp.	Odontaspididae	Miocene	Burdigalian	Miocene deposit	Herault, France	NW Europe	43.4	3.7	11.52		3.75
fossil	USNM PAL 279414	USNM PAL 279414	Otodus	megalodon	Otodontidae	Pliocene	Zanclian	Yorktown Formation	PCS Phosphate Mine, Aurora, Beaufort County, North Carolina, USA	USA (East Coast)	35.3	-76.8	22.64	0.37	7.82	0.95	within ox. batch
fossil	USNM PAL 293477	USNM PAL 293477-1	Scapanorhynchus	rhaphiodon	Mitsukurinidae	Late Cretaceous	Campanian	Mount Laurel	Big Brook, Monmouth County, New Jersey, USA	USA (East Coast)	40.3	-74.2	12.88	0.01	4.12	0.22	within ox. batch
fossil	USNM PAL 293477	USNM PAL 293477-2	Scapanorhynchus	rhaphiodon	Mitsukurinidae	Late Cretaceous	Campanian	Mount Laurel	Big Brook, Monmouth County, New Jersey, USA	USA (East Coast)	40.3	-74.2	15.05	0.46	4.54	0.35	within ox. batch
fossil	USNM PAL 295937	USNM PAL 295937	Otodus	megalodon	Otodontidae	Miocene		Miocene deposit	Coronet Phosphate Mine, Florida, USA	USA (East Coast)	28	-82.1	27.07	0.11	7.37	0.53	within ox. batch
fossil	USNM PAL 349425	USNM PAL 349425-A	Carcharias	sp.	Odontaspididae	Eocene		Eocene deposit	South Carlina, USA	USA (East Coast)	33.8	-80.7	13.95	0.12	4.54	0.32	within ox. batch
fossil	USNM PAL 349425	USNM PAL 349425-B	Carcharias	sp.	Odontaspididae	Eocene		Eocene deposit	South Carlina, USA	USA (East Coast)	33.8	-80.7	16.21	0.13	4.54	0.1	within ox. batch
fossil	USNM PAL 355852	USNM PAL 355852	Otodus	megalodon	Otodontidae	Miocene	Burdigalian-Langhian	Pungo River	Beaufort Lee Creek Mine, Aurora, North Carolina, USA	USA (East Coast)	35.3	-76.8	24.18	0.14	7.28	0.52	within ox. batch

## Sheet: Standards
Standard	Run date (yyyy-mm-dd)	d15N (‰ vs. air)	N content (umol N / g)
fossil enameloid	2017-03-01	18.8923	7.86536
fossil enameloid	2017-03-01	18.9963	7.75331
fossil enameloid	2017-03-01	19.4017	6.72787
fossil enameloid	2017-03-16	19.4696	8.68249
fossil enameloid	2017-03-16	19.1224	8.36714
fossil enameloid	2017-03-16	19.4874	8.19617
fossil enameloid	2017-03-16	18.9471	8.79467
fossil enameloid	2017-03-16	19.1348	8.44287
fossil enameloid	2017-03-31	17.7454	8.75194
fossil enameloid	2017-03-31	17.888	9.04457
fossil enameloid	2017-03-31	17.3449	8.69436
fossil enameloid	2017-04-13	18.9691	8.63002
fossil enameloid	2017-04-13	18.5267	9.1057
fossil enameloid	2017-04-13	18.046	8.5076
fossil enameloid	2017-05-15	17.942	8.97902
fossil enameloid	2017-05-15	18.0735	8.35209
fossil enameloid	2017-05-15	18.6855	8.99127
fossil enameloid	2017-05-24	18.1676	8.64539
fossil enameloid	2017-05-24	18.9987	8.85146
fossil enameloid	2017-05-24	18.8231	8.18333
fossil enameloid	2017-05-24	18.5869	6.09554
fossil enameloid	2017-06-13	18.6146	8.81081
fossil enameloid	2017-06-13	18.3351	8.93881
fossil enameloid	2017-06-13	19.0816	8.7267
fossil enameloid	2017-11-17	17.194	7.18811
fossil enameloid	2017-11-17	19.4314	7.90507
fossil enameloid	2018-07-06	18.5479	8.30473
fossil enameloid	2018-07-06	17.8475	8.66569
fossil enameloid	2018-07-06	17.914	8.62597
fossil enameloid	2018-07-17	18.6712	9.06764
fossil enameloid	2018-07-17	19.5883	8.48234
fossil enameloid	2018-07-17	19.6704	9.09613
fossil enameloid	2019-02-21	19.0833	7.9378
fossil enameloid	2019-02-21	18.7126	8.36172
fossil enameloid	2019-02-21	18.9966	8.59342
fossil enameloid	2019-03-12	19.52	7.48
fossil enameloid	2019-03-12	19.22	7.28
fossil enameloid	2019-03-12	19.55	7.99
fossil enameloid	2019-03-29	19.27	7.48
fossil enameloid	2019-03-29	19.76	8.19
fossil enameloid	2019-03-29	19.66	8.6
fossil enameloid	2019-05-30	18.88	8.79
fossil enameloid	2019-05-30	19.44	8.74
fossil enameloid	2019-05-30	19.56	8.78
fossil enameloid	2019-10-22	18.7327	8.33611
fossil enameloid	2019-10-22	18.7749	8.59898
fossil enameloid	2019-10-22	18.2284	9.05679
fossil enameloid	2019-11-20	19.5364	8.52325
fossil enameloid	2019-11-20	19.5734	8.65225
fossil enameloid	2019-11-20	19.476	8.45991
fossil enameloid	2020-02-07	20.3045	7.42267
fossil enameloid	2020-02-07	19.8545	8.21621
fossil enameloid	2020-02-07	20.1627	7.95458
coral carbonate	2017-03-01	6.35395	2.37462
coral carbonate	2017-03-01	6.16515	2.24942
coral carbonate	2017-03-01	5.84443	2.34116
coral carbonate	2017-03-16	6.12402	2.14551
coral carbonate	2017-03-16	6.23485	2.21546
coral carbonate	2017-03-16	6.34654	2.29114
coral carbonate	2017-03-31	6.03447	2.25967
coral carbonate	2017-03-31	6.01679	2.13991
coral carbonate	2017-03-31	5.85969	2.17845
coral carbonate	2017-04-13	6.38835	2.08159
coral carbonate	2017-04-13	6.50299	2.21251
coral carbonate	2017-04-13	6.25182	2.47731
coral carbonate	2017-05-15	6.44449	2.12944
coral carbonate	2017-05-15	6.50604	2.05252
coral carbonate	2017-05-15	6.46111	2.18689
coral carbonate	2017-05-24	6.32249	2.38922
coral carbonate	2017-05-24	6.25679	2.40496
coral carbonate	2017-05-24	6.10714	2.20077
coral carbonate	2017-06-13	5.61549	2.28339
coral carbonate	2017-06-13	6.39854	2.22918
coral carbonate	2017-06-13	6.25411	2.25653
coral carbonate	2017-11-17	6.70592	2.21781
coral carbonate	2017-11-17	6.19611	2.18203
coral carbonate	2017-11-17	6.56219	2.17281
coral carbonate	2018-07-06	6.02415	2.17516
coral carbonate	2018-07-06	5.92824	1.97658
coral carbonate	2018-07-06	5.86549	2.19385
coral carbonate	2018-07-17	6.56533	2.18352
coral carbonate	2018-07-17	6.42348	2.09476
coral carbonate	2018-07-17	5.95347	2.12399
coral carbonate	2019-02-21	6.52472	2.14883
coral carbonate	2019-02-21	6.85969	2.04156
coral carbonate	2019-02-21	6.72384	2.01523
coral carbonate	2019-03-12	6.66	1.97
coral carbonate	2019-03-12	6.34	2.045
coral carbonate	2019-03-12	5.88	2.19
