# Supplementary material for: Cenozoic megatooth sharks occupied extremely high trophic positions
Source: Sci Adv. 2022 Jun 22;8(25):eabl6529. doi: 10.1126/sciadv.abl6529 (PMC9217088; doi:10.1126/sciadv.abl6529)
Supplement: Supplementary file 2 — Data S1 to S3 [file sciadv.abl6529_data_s1_to_s3.zip › sciadv.abl6529_data_s2.xlsx]

## Sheet: description
variable_number	variable	description	variable_type	units	status	notes
1	orderadded	order data was added to the compilation, by observation	numeric		required
2	citation	short citation, see "citations" tab	text		required
3	common_name	common name of shark	text		required
4	genus_species	genus species of shark	text		required
5	n_ind	number of individual animals measured	numeric		required
6	female_ratio	ratio of female individuals out of the total number of individuals measured	numeric		optional
7	maturity	description of maturity status	text		optional
8	tissue	tissue type measured	text		required
9	extraction	extraction method used for lipid and/or urea extraction	text		required
10	urea_extracted	N = not extracted; E = extracted; U = unknown; E for C, N for N = extracted for d13C and not for d15N	text		required	Only described as extracted if study specifically mentioned steps used to extract urea (e.g. a DI rinse)
11	lipids_extracted	N = not extracted; E = extracted; C = calculated; U = unknown; E for C, N for N = extracted for d13C and not for d15N; C for C, N for N = calculated for d13C and not for d15N; E and C for C = extracted and calculated for d13C, not for d15N, E for C:N > 3.5 = extracted when C:N ratio was greater than 3.5	text		required
12	d13C_mean	mean d13C value, if n_ind = 1 this is just the measured d13C	numeric	‰ vs. VPDB	optional
13	d13C_error_type	type of reported error: sd = 1 standard deviation, se = standard error, 95CI = 95% confidence interval	text		optional
14	d13C_error	d13C error value	numeric	‰ vs. VPDB	optional
15	d13C_min	minimum d13C	numeric	‰ vs. VPDB	optional
16	d13C_max	maximum d13C	numeric	‰ vs. VPDB	optional
17	d13C_range	d13C range	numeric	‰ vs. VPDB	optional
18	d15N_mean	mean d15N value, if n_ind = 1 this is just the measured d15N	numeric	‰ vs. AIR	required
19	d15N_error_type	type of reported error: sd = 1 standard deviation, se = standard error, 95CI = 95% confidence interval	text		optional
20	d15N_error	d15N error value	numeric	‰ vs. AIR	optional
21	d15N_min	minimum d15N	numeric	‰ vs. AIR	optional
22	d15N_max	maximum d15N	numeric	‰ vs. AIR	optional
23	d15N_range	d15N range	numeric	‰ vs. AIR	optional
24	CN_ratio_mean	mean C:N ratio	numeric	‰ vs. AIR	optional
25	CN_error_type	type of reported error: sd = 1 standard deviation, se = standard error, 95CI = 95% confidence interval	text		optional
26	CN_ratio_error	C:N ratio error value	numeric		optional
27	collection_season	season of collection, given as month range or season name	text		optional
28	collection_year_min	minimum collection year	numeric		optional
29	collection_year_max	maximum collection year	numeric		optional
30	location	description of sampling location	text		required
31	inshore_offshore	description of sampling location environment	text		optional
32	latlong_given	type of information about latitude and longitude that was recorded: latlong = latitude and longitude values or ranges were directly reported in the associated paper, figure = latitude and longitude ranges were recorded from a figure of sampling locations presented in the associate paper, none = no information on latitude or longitude was reported in the associate paper and latitude and longitude …	text		required
33	latitude_min	minimum latitude of sampling location	numeric	degrees	required
34	latitude_max	maximum latitude of sampling location	numeric	degrees	required
35	longitude_min	minimum longitude of sampling location	numeric	degrees	required
36	longitude_max	maximum longitude of sampling location	numeric	degrees	required
37	length_type	type of length reported: PCL = precaudal length, TL = total length, FL = fork length, IL = internal length, U = unknown	text		optional
38	length_mean	mean length	numeric	cm	optional
39	length_error_type	type of reported error: sd = 1 standard deviation, se = standard error, 95CI = 95% confidence interval	text		optional
40	length_error	length error value	numeric	cm	optional
41	length_min	minimum length	numeric	cm	optional
42	length_max	maximum length	numeric	cm	optional
43	animal_ID	animal ID from original study, if n_ind = 1 and reported	text		optional
44	data_entered_by	Name and email for person who entered the data	text		required

## Sheet: data
orderadded	citation	common_name	genus_species	n_ind	female_ratio	maturity	tissue	extraction	urea_extracted	lipids_extracted	d13C_mean	d13C_error_type	d13C_error	d13C_min	d13C_max	d13C_range	d15N_mean	d15N_error_type	d15N_error	d15N_min	d15N_max	d15N_range	CN_ratio_mean	CN_ratio_error_type	CN_ratio_error	collection_season	collection_year_min	collection_year_max	location	environment	latlong_given	latitude_min	latitude_max	longitude_min	longitude_max	length_type	length_mean	length_error_type	length_error	length_min	length_max	animal_ID	data_entered_by
1	Abrantes2011	Sevengill shark	Notorynchus cepedianus	59	0.813559		white muscle	none	N	N	-16.6	sd	1				16.3	sd	0.5				2.9	sd	0.3		2007	2009	Derwent Estuary, Tasmania	inshore	none	-43.3	-42.8	147.2	147.9	TL				150	270		Emma R. Kast, emma.r.kast@gmail.com
2	Abrantes2011	Sevengill shark	Notorynchus cepedianus	63	0.793651		white muscle	none	N	N	-16.4	sd	1.3				15.9	sd	0.9				2.9	sd	0.3		2007	2009	Norfolk Bay, Tasmania	inshore	none	-43	-42.9	147.7	147.9	TL				120	270		Emma R. Kast, emma.r.kast@gmail.com
3	Abrantes2011	Sevengill shark	Notorynchus cepedianus	5	0.8		white muscle	none	N	N	-17.1	sd	0.5				15.5	sd	0.5				2.8	sd	0.1		2007	2009	Storm Bay, Tasmania	inshore	none	-43.26	-43.01	147.4	147.62	TL				120	165		Emma R. Kast, emma.r.kast@gmail.com
4	Abrantes2011	Sevengill shark	Notorynchus cepedianus	4	0		white muscle	none	N	N	-17.6	sd	0.2				16.2	sd	0.3				2.5	sd	0.2		2007	2009	Maatsuyker Islands, Tasmania	offshore	none	-43.7	-43.6	146.2	146.4	TL				165	225		Emma R. Kast, emma.r.kast@gmail.com
5	Abrantes2011	Sevengill shark	Notorynchus cepedianus	4	0.5		white muscle	none	N	N	-17.7	sd	0.5				14.8	sd	0.5				2.5	sd	0.1		2007	2009	Pedra Branca, Tasmania	offshore	none	-43.8	-43.8	147	147	TL				85	225		Emma R. Kast, emma.r.kast@gmail.com
6	Abrantes2011	Sevengill shark	Notorynchus cepedianus	11	0.454545		white muscle	none	N	N	-17.7	sd	0.5				14.6	sd	0.5				3.3	sd	0.1		2007	2009	Shelf, Tasmania	offshore	none	-42.2	-40.9	148.2	148.9	TL				80	210		Emma R. Kast, emma.r.kast@gmail.com
7	Abrantes2011	Spiny dogfish shark	Squalus acanthias	13			white muscle	none	N	N	-17.9	se	0.2				15.3	se	0.1				3	se	0.1	November-February	2008	2009	Derwent Estuary, Tasmania	inshore	none	-43.3	-42.8	147.2	147.9	TL				65	85		Emma R. Kast, emma.r.kast@gmail.com
8	Abrantes2011	Gummy shark	Mustelus antarcticus	20			white muscle	none	N	N	-16.1	se	0.4				14.7	se	0.3				2.9	se	0.1	November-February	2008	2009	Derwent Estuary, Tasmania	inshore	none	-43.3	-42.8	147.2	147.9	TL				85	110		Emma R. Kast, emma.r.kast@gmail.com
9	Abrantes2011	School shark	Galeorhinus galeus	11			white muscle	none	N	N	-17.6	se	0.2				15.2	se	0.1				2.8	se	0.1	November-February	2008	2009	Norfolk Bay, Tasmania	inshore	none	-43	-42.9	147.7	147.9	TL				75	170		Emma R. Kast, emma.r.kast@gmail.com
10	Abrantes2011	Gummy shark	Mustelus antarcticus	19			white muscle	none	N	N	-16.8	se	0.2				13.2	se	0.2				2.9	se	0.1	November-February	2008	2009	Norfolk Bay, Tasmania	inshore	none	-43	-42.9	147.7	147.9	TL				75	130		Emma R. Kast, emma.r.kast@gmail.com
11	Abrantes2011	Spiny dogfish shark	Squalus acanthias	3			white muscle	none	N	N	-18.3	se	0.2				14.8	se	0.2				3	se	0.1	November-February	2008	2009	Norfolk Bay, Tasmania	inshore	none	-43	-42.9	147.7	147.9	TL				60	90		Emma R. Kast, emma.r.kast@gmail.com
12	Bond2018	Caribbean reef shark	Carcharhinus perezi	86	0.453488	58 juvenile, 28 adult	white muscle	2:1 chloroform:methanol	N	E	-10.5	sd	1.6	-13.9	-6.9		9.2	sd	0.5	8.1	10.6						2011	2013	Glover's Reef Atoll, Belize		latlong	16.7333	16.7333	-87.8	-87.8	TL	124.9	sd	41	74	236		Emma R. Kast, emma.r.kast@gmail.com
13	Borrell2011a	Whale shark	Rhincodon typus	1	1		white muscle	2:1 chloroform:methanol	N	E	-15.1						15.3						3.2			April	2001	2001	Veraval, Gujarat, India		figure	20	22	69	71	TL	810						Emma R. Kast, emma.r.kast@gmail.com
14	Borrell2011a	Whale shark	Rhincodon typus	1	1		white muscle	2:1 chloroform:methanol	N	E	-16.4						13.3						4.1			April	2001	2001	Veraval, Gujarat, India		figure	20	22	69	71	TL	900						Emma R. Kast, emma.r.kast@gmail.com
15	Borrell2011a	Whale shark	Rhincodon typus	1	1		white muscle	2:1 chloroform:methanol	N	E	-16.2						13.8						3.1			April	2001	2001	Veraval, Gujarat, India		figure	20	22	69	71	TL	600						Emma R. Kast, emma.r.kast@gmail.com
16	Borrell2011a	Whale shark	Rhincodon typus	1	1		white muscle	2:1 chloroform:methanol	N	E	-16.3						12						3			April	2001	2001	Veraval, Gujarat, India		figure	20	22	69	71	TL	600						Emma R. Kast, emma.r.kast@gmail.com
17	Borrell2011a	Whale shark	Rhincodon typus	1	0		white muscle	2:1 chloroform:methanol	N	E	-17.9						11.2						2.8			April	2001	2001	Veraval, Gujarat, India		figure	20	22	69	71	TL	320						Emma R. Kast, emma.r.kast@gmail.com
18	Borrell2011a	Whale shark	Rhincodon typus	1			white muscle	2:1 chloroform:methanol	N	E	-14.7						14.7						3.3			April	2001	2001	Veraval, Gujarat, India		figure	20	22	69	71	TL	680						Emma R. Kast, emma.r.kast@gmail.com
19	Borrell2011a	Whale shark	Rhincodon typus	1			white muscle	2:1 chloroform:methanol	N	E	-16.2						13.6						3.7			April	2001	2001	Veraval, Gujarat, India		figure	20	22	69	71	TL	490						Emma R. Kast, emma.r.kast@gmail.com
20	Borrell2011a	Whale shark	Rhincodon typus	1	0		white muscle	2:1 chloroform:methanol	N	E	-15.4						15.2						3.7			May	2001	2001	Veraval, Gujarat, India		figure	20	22	69	71	TL	630						Emma R. Kast, emma.r.kast@gmail.com
21	Borrell2011a	Whale shark	Rhincodon typus	1			white muscle	2:1 chloroform:methanol	N	E	-16.1						15.2						4.5			May	2001	2001	Veraval, Gujarat, India		figure	20	22	69	71	TL	420						Emma R. Kast, emma.r.kast@gmail.com
22	Borrell2011a	Whale shark	Rhincodon typus	1	1		white muscle	2:1 chloroform:methanol	N	E	-15.7						15.3						3.8			May	2001	2001	Veraval, Gujarat, India		figure	20	22	69	71	TL	700						Emma R. Kast, emma.r.kast@gmail.com
23	Borrell2011a	Whale shark	Rhincodon typus	1	1		white muscle	2:1 chloroform:methanol	N	E	-15.7						15.1						3.9			May	2001	2001	Veraval, Gujarat, India		figure	20	22	69	71	TL	1500						Emma R. Kast, emma.r.kast@gmail.com
24	Borrell2011a	Whale shark	Rhincodon typus	1	1		white muscle	2:1 chloroform:methanol	N	E	-16.8						15.2						3.3			May	2001	2001	Veraval, Gujarat, India		figure	20	22	69	71	TL	490						Emma R. Kast, emma.r.kast@gmail.com
25	Borrell2011a	Whale shark	Rhincodon typus	1	0		white muscle	2:1 chloroform:methanol	N	E	-15.5						15.5						3.9			May	2001	2001	Veraval, Gujarat, India		figure	20	22	69	71	TL	590						Emma R. Kast, emma.r.kast@gmail.com
26	Borrell2011a	Whale shark	Rhincodon typus	1	0		white muscle	2:1 chloroform:methanol	N	E	-15.1						14.6						3.6			May	2001	2001	Veraval, Gujarat, India		figure	20	22	69	71	TL	900						Emma R. Kast, emma.r.kast@gmail.com
27	Borrell2011a	Whale shark	Rhincodon typus	1	0		white muscle	2:1 chloroform:methanol	N	E	-15.5						15.5						3.6			May	2001	2001	Veraval, Gujarat, India		figure	20	22	69	71	TL							Emma R. Kast, emma.r.kast@gmail.com
28	Borrell2011a	Whale shark	Rhincodon typus	1	1		white muscle	2:1 chloroform:methanol	N	E	-16.1						13.2						3.3			May	2001	2001	Veraval, Gujarat, India		figure	20	22	69	71	TL	400						Emma R. Kast, emma.r.kast@gmail.com
29	Borrell2011a	Whale shark	Rhincodon typus	1	1		white muscle	2:1 chloroform:methanol	N	E	-15.9						14.6						4.1			May	2001	2001	Veraval, Gujarat, India		figure	20	22	69	71	TL	540						Emma R. Kast, emma.r.kast@gmail.com
30	Borrell2011a	Whale shark	Rhincodon typus	1	1		white muscle	2:1 chloroform:methanol	N	E	-17						11						3.1			May	2001	2001	Veraval, Gujarat, India		figure	20	22	69	71	TL	240						Emma R. Kast, emma.r.kast@gmail.com
31	Borrell2011a	Whale shark	Rhincodon typus	1	1		white muscle	2:1 chloroform:methanol	N	E	-17.4						12						3.4			May	2001	2001	Veraval, Gujarat, India		figure	20	22	69	71	TL	630						Emma R. Kast, emma.r.kast@gmail.com
32	Borrell2011b	Spot-tail shark	Carcharhinus sorrah	9			muscle	2:1 chloroform:methanol	N	E	-14.63	sd	0.39	-15.2	-14		16.54	sd	0.4	16.1	17.4						2001	2001	Veraval, Gujarat, India		figure	20	22	69	71								Emma R. Kast, emma.r.kast@gmail.com
33	Borrell2011b	Milk shark	Rhizoprionodon acutus	10			muscle	2:1 chloroform:methanol	N	E	-14.3	sd	0.46	-15.2	-14.8		16.74	sd	0.46	16	17.5						2001	2001	Veraval, Gujarat, India		figure	20	22	69	71								Emma R. Kast, emma.r.kast@gmail.com
34	Borrell2011b	Starspotted smooth-hound shark	Mustelus manazo	10			muscle	2:1 chloroform:methanol	N	E	-14.14	sd	0.51	-15.2	-13.3		15.68	sd	0.43	14.8	16.1						2001	2001	Veraval, Gujarat, India		figure	20	22	69	71								Emma R. Kast, emma.r.kast@gmail.com
35	Borrell2011b	Scalloped hammerhead shark	Sphyrna lewini	8			muscle	2:1 chloroform:methanol	N	E	-15.5	sd	0.27	-15.9	-15.1		16.35	sd	0.57	15.4	17.2						2001	2001	Veraval, Gujarat, India		figure	20	22	69	71								Emma R. Kast, emma.r.kast@gmail.com
36	Borrell2011b	Whale shark	Rhincodon typus	19			muscle	2:1 chloroform:methanol	N	E	-16.05	sd	0.81	-17.9	-14.7		14.02	sd	1.51	11	15						2001	2001	Veraval, Gujarat, India		figure	20	22	69	71								Emma R. Kast, emma.r.kast@gmail.com
37	Borrell2011b	Zebra shark	Stegostoma fasciatum	1			muscle	2:1 chloroform:methanol	N	E	-12.04						16.1										2001	2001	Veraval, Gujarat, India		figure	20	22	69	71								Emma R. Kast, emma.r.kast@gmail.com
38	Bugoni2010	Blue shark	Prionace glauca	14			white muscle	petroleum-ether	N	E for C, N for N	-17.4	sd	0.5	-18.1	-16.3		12.9	sd	0.5	12.4	14.2					February - September	2006	2007	Brazil		latlong	-35	-25	-55	-45								Emma R. Kast, emma.r.kast@gmail.com
39	Bugoni2010	Mako shark	Isurus oxyrinchus	1			white muscle	petroleum-ether	N	E for C, N for N	-15.6						16.6									February - September	2006	2007	Brazil		latlong	-35	-25	-55	-45								Emma R. Kast, emma.r.kast@gmail.com
40	Carlisle2012	White shark	Carcharodon carcharias	21			white muscle	petroleum-ether, DI water	E	E	-15.5	sd	0.5	-16.9	-14.4		18.4	sd	1	17.4	21.1		3.3	sd	0.1	August - January	2006	2009	central California		figure	35	40	-125	-120								Emma R. Kast, emma.r.kast@gmail.com
41	Carlisle2012	White shark	Carcharodon carcharias	48			dermis	petroleum-ether, DI water	E	E	-12.8	sd	0.5	-14.1	-11.9		19.2	sd	0.9	17.2	21.1		2.8	sd	0.1	August - January	2006	2009	central California		figure	35	40	-125	-120								Emma R. Kast, emma.r.kast@gmail.com
42	Yemiskin2019	Blackmouth catshark	Galeus melastomus	9			muscle	chloroform-methanol	N	E	-17.17	sd	0.63				11.45	sd	0.15							February	2015	2015	Gokceada Island, N Aegean Sea		figure	40	40.4	25.5	26.25								Emma R. Kast, emma.r.kast@gmail.com
43	Yemiskin2019	Common smoothhound	Mustelus mustelus	4			muscle	chloroform-methanol	N	E	-16.6	sd	0.61				10.82	sd	1.23							April	2015	2015	Gokceada Island, N Aegean Sea		figure	40	40.4	25.5	26.25								Emma R. Kast, emma.r.kast@gmail.com
44	Yemiskin2019	Longnose spurdog	Squalus blainville	8			muscle	chloroform-methanol	N	E	-17.49	sd	0.63				12.12	sd	0.24							September	2015	2015	Gokceada Island, N Aegean Sea		figure	40	40.4	25.5	26.25								Emma R. Kast, emma.r.kast@gmail.com
45	Yemiskin2019	Small-spotted catshark	Scyliorhinus canicula	12			muscle	chloroform-methanol	N	E	-17.95	sd	0.48				10.01	sd	0.91							September	2015	2015	Gokceada Island, N Aegean Sea		figure	40	40.4	25.5	26.25								Emma R. Kast, emma.r.kast@gmail.com
46	Yemiskin2019	Nursehound	Scyliorhinus stellaris	5			muscle	chloroform-methanol	N	E	-16.95	sd	0.54				8.96	sd	0.66							April	2015	2015	Gokceada Island, N Aegean Sea		figure	40	40.4	25.5	26.25								Emma R. Kast, emma.r.kast@gmail.com
47	Vaudo2010	Scalloped hammerhead shark	Sphyrna lewini	1	1	adult	muscle	none	N	N	-17.22						14.69												Miami, FL		none	25.66	25.89	-80.26	-80.11	TL	308						Emma R. Kast, emma.r.kast@gmail.com
48	Vaudo2010	Scalloped hammerhead shark	Sphyrna lewini	24		embryo	muscle	none	N	N	-16.21	sd	0.08				15.51	sd	0.09										Miami, FL		none	25.66	25.89	-80.26	-80.11								Emma R. Kast, emma.r.kast@gmail.com
49	Vaudo2010	Blacktip shark	Carcharhinus limbatus	1	1	adult	muscle	none	N	N	-15.65						12.47												Shark River, Everglades NP (Gulf of Mexico)		none	25.1	26	-82	-80.5	TL	162						Emma R. Kast, emma.r.kast@gmail.com
50	Vaudo2010	Blacktip shark	Carcharhinus limbatus	3		embryo	muscle	none	N	N	-15.91	sd	0.09				13.35	sd	0.13										Shark River, Everglades NP (Gulf of Mexico)		none	25.1	26	-82	-80.5								Emma R. Kast, emma.r.kast@gmail.com
51	Trystram2017	Tiger shark	Galeocerdo cuvier	65		adult	muscle	none	N	N	-16.9	sd	0.68				11.96	sd	0.71				2.9	sd	0.13	August-December	2014	2014	Reunion Island, Indian Ocean		figure	-21.4	-20.6	55.2	56	FL	333			246	402		Emma R. Kast, emma.r.kast@gmail.com
52	Trystram2017	Tiger shark	Galeocerdo cuvier	65		adult	blood	none	N	N	-16.13	sd	0.82				12.97	sd	0.62				2.84	sd	0.26	August-December	2014	2014	Reunion Island, Indian Ocean		figure	-21.4	-20.6	55.2	56	FL	333			246	402		Emma R. Kast, emma.r.kast@gmail.com
53	Trystram2017	Bull shark	Carcharhinus leucas	31		adult	muscle	none	N	N	-15.79	sd	0.55				12.54	sd	0.6				3.02	sd	0.09	August-December	2014	2014	Reunion Island, Indian Ocean		figure	-21.4	-20.6	55.2	56	FL	268			205	325		Emma R. Kast, emma.r.kast@gmail.com
54	Trystram2017	Bull shark	Carcharhinus leucas	31		adult	blood	none	N	N	-15.5	sd	0.51				12.69	sd	0.57				2.97	sd	0.18	August-December	2014	2014	Reunion Island, Indian Ocean		figure	-21.4	-20.6	55.2	56	FL	268			205	325		Emma R. Kast, emma.r.kast@gmail.com
55	Shipley2018	Nurse shark	Ginglymostoma cirratum	20			white muscle	2:1 chloroform:methanol, DI water	E	E	-8.01	sd	2.05			6.96	8.96	sd	1			7.37	2.8	sd	0.3		2013	2016	Eleuthera Island, The Bahamas		figure	24.6	25	-76.5	-76.6	TL				113	246		Emma R. Kast, emma.r.kast@gmail.com
56	Shiffman2014	Sandbar shark	Carcharhinus plumbeus	77		young of year	white muscle	DI water	E	N	-17.5	sd	0.56	-16	-19		14.8	sd	0.85	12.6	16.7					May-November	2009	2010	South Carolina		figure	32	33.2	-81	-79	TL	645			550	713		Emma R. Kast, emma.r.kast@gmail.com
57	Shiffman2014	Sandbar shark	Carcharhinus plumbeus	180		juvenile	white muscle	DI water	E	N	-18.5	sd	0.85	-15.8	-10.4		14.6	sd	0.79	12	16.6					May-November	2009	2010	South Carolina		figure	32	33.2	-81	-79	TL	1113			715	1681		Emma R. Kast, emma.r.kast@gmail.com
58	Shiffman2014	Sandbar shark	Carcharhinus plumbeus	8		adult	white muscle	DI water	E	N	-18.1	sd	0.75	-17.4	-19.8		14.8	sd	0.76	13.9	15.9					May-November	2009	2010	South Carolina		figure	32	33.2	-81	-79	TL	1785			1684	2000		Emma R. Kast, emma.r.kast@gmail.com
59	Shaw2016	Atlantic sharpnose shark	Rhizoprionodon terraenovae	39	0.282051	juvenile mostly	muscle	2:1 chloroform:methanol	N	E	-16.8	sd	0.76			3.72	13.8	sd	0.61			2.7				July-September	2011	2012	Bulls Bay, South Carolina		figure	32.9	33.1	-79.5	-79.3	FL				27.5	79.9		Emma R. Kast, emma.r.kast@gmail.com
60	Shaw2016	Atlantic sharpnose shark	Rhizoprionodon terraenovae	18	0.444444	young of year	muscle	2:1 chloroform:methanol	N	E	-17.2	sd	0.79			3.17	13.66	sd	0.34			1.14				August	2011	2012	Bulls Bay, South Carolina		figure	32.9	33.1	-79.5	-79.3	FL				27.5	40.5		Emma R. Kast, emma.r.kast@gmail.com
61	Shaw2016	Blacktip shark	Carcharhinus limbatus	19	0.684211	juvenile mostly	muscle	2:1 chloroform:methanol	N	E	-16.9	sd	0.45			1.62	14.62	sd	0.25			0.9				July-August	2011	2012	Bulls Bay, South Carolina		figure	32.9	33.1	-79.5	-79.3	FL				47.4	93.5		Emma R. Kast, emma.r.kast@gmail.com
62	Shaw2016	Bonnethead shark	Sphyrna tiburo	30	0.9	juvenile mostly	muscle	2:1 chloroform:methanol	N	E	-17.09	sd	0.57			2.62	12.79	sd	0.26			1.08				May-September	2011	2012	Bulls Bay, South Carolina		figure	32.9	33.1	-79.5	-79.3	FL				57.2	96.9		Emma R. Kast, emma.r.kast@gmail.com
63	Shaw2016	Finetooth shark	Carcharhinus isodon	32	0.6875	juvenile mostly	muscle	2:1 chloroform:methanol	N	E	-18.16	sd	0.27			1.13	14.53	sd	0.18			0.74				July-August	2011	2012	Bulls Bay, South Carolina		figure	32.9	33.1	-79.5	-79.3	FL				43.9	66.3		Emma R. Kast, emma.r.kast@gmail.com
64	Shaw2016	Sandbar shark	Carcharhinus plumbeus	30	0.5	juvenile mostly	muscle	2:1 chloroform:methanol	N	E	-16.61	sd	0.66			3.15	13.96	sd	0.6			2.4				July-August	2011	2012	Bulls Bay, South Carolina		figure	32.9	33.1	-79.5	-79.3	FL				48	73.1		Emma R. Kast, emma.r.kast@gmail.com
65	Shaw2016	Scalloped hammerhead shark	Sphyrna lewini	37	0.513514	juvenile mostly	muscle	2:1 chloroform:methanol	N	E	-16.49	sd	0.6			2.48	15.22	sd	0.85			4.65				July-August	2011	2012	Bulls Bay, South Carolina		figure	32.9	33.1	-79.5	-79.3	FL				31.8	49.8		Emma R. Kast, emma.r.kast@gmail.com
66	Rumbold2014	Blacknose shark	Carcharhinus acronotus	11	0.73		fin clip	none	N	N	-13.6	sd	1.2				10.5	sd	0.7								2010	2013	Lee County, SW Florida	coastal	none	26.18	26.8	-82.2	-81.89	TL	109.2	sd	8.3				Emma R. Kast, emma.r.kast@gmail.com
67	Rumbold2014	Blacktip shark	Carcharhinus limbatus	28	0.84		fin clip	none	N	N	-13.3	sd	0.8				11.5	sd	0.9								2010	2013	Lee County, SW Florida	coastal	none	26.18	26.8	-82.2	-81.89	TL	148.7	sd	22.1				Emma R. Kast, emma.r.kast@gmail.com
68	Rumbold2014	Bull shark	Carcharhinus leucas	7	0.43		fin clip	none	N	N	-13.2	sd	1.3				11.3	sd	0.8								2010	2013	Lee County, SW Florida	coastal	none	26.18	26.8	-82.2	-81.89	TL	185.4	sd	29.8				Emma R. Kast, emma.r.kast@gmail.com
69	Rumbold2014	Great hammerhead shark	Sphyrna mokarran	4	0.83		fin clip	none	N	N	-12.3	sd	1.8				10.5	sd	0.6								2010	2013	Lee County, SW Florida	coastal	none	26.18	26.8	-82.2	-81.89	TL	265.2	sd	96.6				Emma R. Kast, emma.r.kast@gmail.com
70	Rumbold2014	Lemon shark	Negaprion brevirostris	2	0.5		fin clip	none	N	N	-12.6	sd					11.6	sd	0.2								2010	2013	Lee County, SW Florida	coastal	none	26.18	26.8	-82.2	-81.89	TL	247.2	sd					Emma R. Kast, emma.r.kast@gmail.com
71	Rumbold2014	Sharpnose shark	Rhizoprionodon terraenovae	7	0.17		fin clip	none	N	N	-13.6	sd	0.6				10.8	sd	0.5								2010	2013	Lee County, SW Florida	coastal	none	26.18	26.8	-82.2	-81.89	TL	95.7	sd	11.2				Emma R. Kast, emma.r.kast@gmail.com
72	Rumbold2014	Tiger shark	Galeocerdo cuvier	8	0.75		fin clip	none	N	N	-12.7	sd	1.2				11.4	sd	1.2								2010	2013	Lee County, SW Florida	coastal	none	26.18	26.8	-82.2	-81.89	TL	246.2	sd	31.3				Emma R. Kast, emma.r.kast@gmail.com
73	Revill2009	Blue shark	Prionace glauca	14			white muscle	none	N	N	-17.2	se	0.3	-19	-14.9		13.6	se	0.2	12.8	15.6						2004	2006	Eastern Australia		figure	-40	-20	150	165	U	134.57	se		70	243		Emma R. Kast, emma.r.kast@gmail.com
74	Revill2009	Dusky shark	Carcharhinus obscurus	1			white muscle	none	N	N	-14.8						12.9										2004	2006	Eastern Australia		figure	-40	-20	150	165	U	216						Emma R. Kast, emma.r.kast@gmail.com
75	Revill2009	Silky shark	Carcharhinus falciformis	1			white muscle	none	N	N	-14						12.6										2004	2006	Eastern Australia		figure	-40	-20	150	165	U	79						Emma R. Kast, emma.r.kast@gmail.com
76	Revill2009	Longfin mako shark	Isurus paucus	1			white muscle	none	N	N	-19						14.7										2004	2006	Eastern Australia		figure	-40	-20	150	165	U	245						Emma R. Kast, emma.r.kast@gmail.com
77	Revill2009	Shortfin mako shark	Isurus oxyrinchus	21			white muscle	none	N	N	-16.7	se	0.2	-18.1	-14.4		15.7	se	0.4	9.7	18.4						2004	2006	Eastern Australia		figure	-40	-20	150	165	U	141.38	se		66	214		Emma R. Kast, emma.r.kast@gmail.com
78	Revill2009	Smooth hammerhead shark	Sphyrna zygaena	1			white muscle	none	N	N	-15.4						13.5										2004	2006	Eastern Australia		figure	-40	-20	150	165	U	122						Emma R. Kast, emma.r.kast@gmail.com
79	PoloSilva2013	Pelagic thresher shark	Alopias pelagicus	30	1		white muscle	1:1 chloroform:methanol	N	E	-16	sd	0.3				13.5	sd	1							June-December	2003	2003	Manta, Ecuador		latlong	-0.949778	-0.949778	-80.7092	-80.7092								Emma R. Kast, emma.r.kast@gmail.com
80	PoloSilva2013	Pelagic thresher shark	Alopias pelagicus	10	0		white muscle	1:1 chloroform:methanol	N	E	-15.9	sd	0.3				14.2	sd	1.1							June-December	2003	2003	Manta, Ecuador		latlong	-0.949778	-0.949778	-80.7092	-80.7092								Emma R. Kast, emma.r.kast@gmail.com
81	PoloSilva2013	Pelagic thresher shark	Alopias pelagicus	23	1		vertebrae	none	N	N	-16.4	sd	2				9.6	sd	1.7							June-December	2003	2003	Manta, Ecuador		latlong	-0.949778	-0.949778	-80.7092	-80.7092								Emma R. Kast, emma.r.kast@gmail.com
82	PoloSilva2013	Pelagic thresher shark	Alopias pelagicus	6	0		vertebrae	none	N	N	-18.6	sd	0.9				9.8	sd	1.7							June-December	2003	2003	Manta, Ecuador		latlong	-0.949778	-0.949778	-80.7092	-80.7092								Emma R. Kast, emma.r.kast@gmail.com
83	PoloSilva2012	Blue shark	Prionace glauca	11	1	juvenile	tooth root collagen	none	N	N	-15.5	sd	1				17.5	sd	1.6							January,July,December	2009	2009	Punta Belcher and Punta Lobos, Baja California Peninsula		latlong	23.4167	24.25	-112.083	-110.25								Emma R. Kast, emma.r.kast@gmail.com
84	PoloSilva2012	Blue shark	Prionace glauca	11	1	adult	tooth root collagen	none	N	N	-15.2	sd	0.5				16.3	sd	1.2							January,July,December	2009	2009	Punta Belcher and Punta Lobos, Baja California Peninsula		latlong	23.4167	24.25	-112.083	-110.25								Emma R. Kast, emma.r.kast@gmail.com
85	PoloSilva2012	Blue shark	Prionace glauca	10	0	juvenile	tooth root collagen	none	N	N	-16	sd	0.7				16	sd	0.7							January,July,December	2009	2009	Punta Belcher and Punta Lobos, Baja California Peninsula		latlong	23.4167	24.25	-112.083	-110.25								Emma R. Kast, emma.r.kast@gmail.com
86	PoloSilva2012	Blue shark	Prionace glauca	10	0	adult	tooth root collagen	none	N	N	-14.3	sd	0.6				16.8	sd	0.8							January,July,December	2009	2009	Punta Belcher and Punta Lobos, Baja California Peninsula		latlong	23.4167	24.25	-112.083	-110.25								Emma R. Kast, emma.r.kast@gmail.com
87	PoloSilva2012	Blue shark	Prionace glauca	11	1	juvenile	tooth crown collagen	none	N	N	-15.4	sd	0.8				15.9	sd	1.7							January,July,December	2009	2009	Punta Belcher and Punta Lobos, Baja California Peninsula		latlong	23.4167	24.25	-112.083	-110.25								Emma R. Kast, emma.r.kast@gmail.com
88	PoloSilva2012	Blue shark	Prionace glauca	11	1	adult	tooth crown collagen	none	N	N	-15.5	sd	0.7				16	sd	1							January,July,December	2009	2009	Punta Belcher and Punta Lobos, Baja California Peninsula		latlong	23.4167	24.25	-112.083	-110.25								Emma R. Kast, emma.r.kast@gmail.com
89	PoloSilva2012	Blue shark	Prionace glauca	10	0	juvenile	tooth crown collagen	none	N	N	-15.4	sd	0.7				14.3	sd	0.7							January,July,December	2009	2009	Punta Belcher and Punta Lobos, Baja California Peninsula		latlong	23.4167	24.25	-112.083	-110.25								Emma R. Kast, emma.r.kast@gmail.com
90	PoloSilva2012	Blue shark	Prionace glauca	10	0	adult	tooth crown collagen	none	N	N	-15	sd	0.5				15.6	sd	1.3							January,July,December	2009	2009	Punta Belcher and Punta Lobos, Baja California Peninsula		latlong	23.4167	24.25	-112.083	-110.25								Emma R. Kast, emma.r.kast@gmail.com
91	Plumlee2016	Atlantic sharpnose shark	Rhizoprionodon terraenovae	50			muscle	petroleum-ether	N	E	-17.03	se	0.03				16.04	se	0.08							April-October	2013	2014	Galveston, Texas		figure	30.2	30.8	-81.4	-81.2								Emma R. Kast, emma.r.kast@gmail.com
92	Plumlee2016	Blacktip shark	Carcharhinus limbatus	36			muscle	petroleum-ether	N	E	-16.94	se	0.04				16.43	se	0.09							April-October	2013	2014	Galveston, Texas		figure	30.2	30.8	-81.4	-81.2								Emma R. Kast, emma.r.kast@gmail.com
93	Plumlee2016	Bonnethead shark	Sphyrna tiburo	50			muscle	petroleum-ether	N	E	-16.89	se	0.05				15.91	se	0.08							April-October	2013	2014	Galveston, Texas		figure	30.2	30.8	-81.4	-81.2								Emma R. Kast, emma.r.kast@gmail.com
94	Morgan2019	Blacknose shark	Carcharhinus acronotus	16			white muscle	DI water	E	C for C, N for N	-16.3	sd	0.58				14.27	sd	0.57				3.75	sd	0.29		2017	2018	Cumberland Sound, Nassau Sound, First Coast (NE Florida, SE Georgia)		figure	30.2	30.8	-81.4	-81.2	FL				79	111		Emma R. Kast, emma.r.kast@gmail.com
95	Morgan2019	Blacktip shark	Carcharhinus limbatus	10			white muscle	DI water	E	C for C, N for N	-16.4	sd	0.45				14.28	sd	0.59				3.73	sd	0.2		2017	2018	Cumberland Sound, Nassau Sound, First Coast (NE Florida, SE Georgia)		figure	30.2	30.8	-81.4	-81.2	FL				68	155		Emma R. Kast, emma.r.kast@gmail.com
96	Morgan2019	Atlantic sharpnose shark	Rhizoprionodon terraenovae	20			white muscle	DI water	E	C for C, N for N	-16.18	sd	0.36				13.35	sd	0.65				3.9	sd	0.14		2017	2018	Cumberland Sound, Nassau Sound, First Coast (NE Florida, SE Georgia)		figure	30.2	30.8	-81.4	-81.2	FL				72	81		Emma R. Kast, emma.r.kast@gmail.com
97	Morgan2019	Sandbar shark	Carcharhinus plumbeus	20			white muscle	DI water	E	C for C, N for N	-16.74	sd	0.43				14.87	sd	0.63				3.85	sd	0.08		2017	2018	Cumberland Sound, Nassau Sound, First Coast (NE Florida, SE Georgia)		figure	30.2	30.8	-81.4	-81.2	FL				63	134		Emma R. Kast, emma.r.kast@gmail.com
98	Morgan2019	Blacknose shark	Carcharhinus acronotus	16			plasma	DI water	E	C for C, N for N	-14.39	sd	0.28				13.05	sd	0.59				2.17	sd	0.24		2017	2018	Cumberland Sound, Nassau Sound, First Coast (NE Florida, SE Georgia)		figure	30.2	30.8	-81.4	-81.2	FL				79	111		Emma R. Kast, emma.r.kast@gmail.com
99	Morgan2019	Blacktip shark	Carcharhinus limbatus	10			plasma	DI water	E	C for C, N for N	-14.43	sd	0.39				12.69	sd	0.83				2.31	sd	0.21		2017	2018	Cumberland Sound, Nassau Sound, First Coast (NE Florida, SE Georgia)		figure	30.2	30.8	-81.4	-81.2	FL				68	155		Emma R. Kast, emma.r.kast@gmail.com
100	Morgan2019	Atlantic sharpnose shark	Rhizoprionodon terraenovae	20			plasma	DI water	E	C for C, N for N	-14.58	sd	0.5				12.86	sd	0.79				2.46	sd	0.29		2017	2018	Cumberland Sound, Nassau Sound, First Coast (NE Florida, SE Georgia)		figure	30.2	30.8	-81.4	-81.2	FL				72	81		Emma R. Kast, emma.r.kast@gmail.com
101	Morgan2019	Sandbar shark	Carcharhinus plumbeus	20			plasma	DI water	E	C for C, N for N	-14.77	sd	0.49				12.75	sd	0.68				2.32	sd	0.23		2017	2018	Cumberland Sound, Nassau Sound, First Coast (NE Florida, SE Georgia)		figure	30.2	30.8	-81.4	-81.2	FL				63	134		Emma R. Kast, emma.r.kast@gmail.com
102	MacNeil2005	Blue shark	Prionace glauca	14			muscle	1:2 chloroform:methanol	N	E	-17.4	sd	0.19	-18.7	-16.3		12.5	sd	0.31	11.6	16.2					July	2002	2002	Martha's Vineyard, MA	shelf	figure	40.5	41.5	-72	-70	FL	259			220	281		Emma R. Kast, emma.r.kast@gmail.com
103	MacNeil2005	Shortfin mako shark	Isurus oxyrinchus	5			muscle	1:2 chloroform:methanol	N	E	-16.2	sd	0.17	-16.5	-15.6		12	sd	0.64	11.6	15					July	2002	2002	Martha's Vineyard, MA	shelf	figure	40.5	41.5	-72	-70	FL	203			178	232		Emma R. Kast, emma.r.kast@gmail.com
104	MacNeil2005	Common thresher shark	Alopias vulpinus	5			muscle	1:2 chloroform:methanol	N	E	-17.1	sd	0.08	-17.4	-16.9		14.5	sd	0.11	14.1	14.8					July	2002	2002	Martha's Vineyard, MA	shelf	figure	40.5	41.5	-72	-70	FL	208			185	339		Emma R. Kast, emma.r.kast@gmail.com
105	MacNeil2005	Blue shark	Prionace glauca	14			liver	1:2 chloroform:methanol	N	E	-19.25	sd	0.38				12.51	sd	0.35							July	2002	2002	Martha's Vineyard, MA	shelf	figure	40.5	41.5	-72	-70	FL	259			220	281		Emma R. Kast, emma.r.kast@gmail.com
106	MacNeil2005	Shortfin mako shark	Isurus oxyrinchus	5			liver	1:2 chloroform:methanol	N	E	-20	sd	0.72				15.36	sd	0.45							July	2002	2002	Martha's Vineyard, MA	shelf	figure	40.5	41.5	-72	-70	FL	203			178	232		Emma R. Kast, emma.r.kast@gmail.com
107	MacNeil2005	Common thresher shark	Alopias vulpinus	5			liver	1:2 chloroform:methanol	N	E	-19.74	sd	42				13.93	sd	0.61							July	2002	2002	Martha's Vineyard, MA	shelf	figure	40.5	41.5	-72	-70	FL	208			185	339		Emma R. Kast, emma.r.kast@gmail.com
108	MacNeil2005	Blue shark	Prionace glauca	14			cartilage	1:2 chloroform:methanol	N	E	-14.93	sd	0.35				11.67	sd	0.29							July	2002	2002	Martha's Vineyard, MA	shelf	figure	40.5	41.5	-72	-70	FL	259			220	281		Emma R. Kast, emma.r.kast@gmail.com
109	MacNeil2005	Shortfin mako shark	Isurus oxyrinchus	5			cartilage	1:2 chloroform:methanol	N	E	-13.71	sd	0.15				12.93	sd	0.64							July	2002	2002	Martha's Vineyard, MA	shelf	figure	40.5	41.5	-72	-70	FL	203			178	232		Emma R. Kast, emma.r.kast@gmail.com
110	MacNeil2005	Common thresher shark	Alopias vulpinus	5			cartilage	1:2 chloroform:methanol	N	E	-14.4	sd	0.17				14.5	sd	0.11							July	2002	2002	Martha's Vineyard, MA	shelf	figure	40.5	41.5	-72	-70	FL	208			185	339		Emma R. Kast, emma.r.kast@gmail.com
111	Drymon2012	Atlantic sharpnose shark	Rhizoprionodon terraenovae	20		young of year	liver	DI water, Folch lipid extraction	E	E and C for C	17.25	sd	0.61				14.6	sd	0.56							March-November	2007	2008	W of 88degW, Mississippi Alabama coast		figure	30	30.3	-89	-88								Emma R. Kast, emma.r.kast@gmail.com
112	Drymon2012	Atlantic sharpnose shark	Rhizoprionodon terraenovae	73		juvenile	liver	DI water, Folch lipid extraction	E	E and C for C	-16.91	sd	0.71				14.36	sd	0.52							March-November	2007	2008	W of 88degW, Mississippi Alabama coast		figure	30	30.3	-89	-88								Emma R. Kast, emma.r.kast@gmail.com
113	Drymon2012	Atlantic sharpnose shark	Rhizoprionodon terraenovae	50		adult	liver	DI water, Folch lipid extraction	E	E and C for C	-16.83	sd	0.61				14.7	sd	0.56							March-November	2007	2008	W of 88degW, Mississippi Alabama coast		figure	30	30.3	-89	-88								Emma R. Kast, emma.r.kast@gmail.com
114	Drymon2012	Atlantic sharpnose shark	Rhizoprionodon terraenovae	10		juvenile	liver	DI water, Folch lipid extraction	E	E and C for C	-16.73	sd	0.69				14	sd	1.23							March-November	2007	2008	E of 88degW, Mississippi Alabama coast		figure	30	30.3	-88	-87								Emma R. Kast, emma.r.kast@gmail.com
115	Drymon2012	Atlantic sharpnose shark	Rhizoprionodon terraenovae	5		adult	liver	DI water, Folch lipid extraction	E	E and C for C	-17.04	sd	0.47				14.74	sd	0.54							March-November	2007	2008	E of 88degW, Mississippi Alabama coast		figure	30	30.3	-88	-87								Emma R. Kast, emma.r.kast@gmail.com
116	Drymon2012	Atlantic sharpnose shark	Rhizoprionodon terraenovae	20		young of year	white muscle	DI water, Folch lipid extraction	E	E for C:N > 3.5	-17.07	sd	0.47				14.2	sd	0.68							March-November	2007	2008	W of 88degW, Mississippi Alabama coast		figure	30	30.3	-89	-88								Emma R. Kast, emma.r.kast@gmail.com
117	Drymon2012	Atlantic sharpnose shark	Rhizoprionodon terraenovae	73		juvenile	white muscle	DI water, Folch lipid extraction	E	E for C:N > 3.5	-17.04	sd	0.33				14.09	sd	0.84							March-November	2007	2008	W of 88degW, Mississippi Alabama coast		figure	30	30.3	-89	-88								Emma R. Kast, emma.r.kast@gmail.com
118	Drymon2012	Atlantic sharpnose shark	Rhizoprionodon terraenovae	50		adult	white muscle	DI water, Folch lipid extraction	E	E for C:N > 3.5	-16.99	sd	0.48				14.31	sd	0.53							March-November	2007	2008	W of 88degW, Mississippi Alabama coast		figure	30	30.3	-89	-88								Emma R. Kast, emma.r.kast@gmail.com
119	Drymon2012	Atlantic sharpnose shark	Rhizoprionodon terraenovae	10		juvenile	white muscle	DI water, Folch lipid extraction	E	E for C:N > 3.5	-16.8	sd	0.47				13.52	sd	1.42							March-November	2007	2008	E of 88degW, Mississippi Alabama coast		figure	30	30.3	-88	-87								Emma R. Kast, emma.r.kast@gmail.com
120	Drymon2012	Atlantic sharpnose shark	Rhizoprionodon terraenovae	5		adult	white muscle	DI water, Folch lipid extraction	E	E for C:N > 3.5	-16.9	sd	0.42				14.11	sd	0.64							March-November	2007	2008	E of 88degW, Mississippi Alabama coast		figure	30	30.3	-88	-87								Emma R. Kast, emma.r.kast@gmail.com
121	Endo2016	Silvertip shark	Carcharhinus albimarginatus	71			muscle	2:1 chloroform:methanol	N	E	-16.2	sd	0.5	-17.2	-14.9		10.9	sd	0.41	10	12					summer	2007	2014	Ishigaki Island, Okinawa Prefecture, Japan		none	24.3	24.6	124.1	124.3	PCL	126	sd	32	65	190		Emma R. Kast, emma.r.kast@gmail.com
122	Estrada2003	Basking shark	Cetorhinus maximus	1			white muscle	none	N	N	-22.5						10.4									September	2001	2001	Cape Cod, MA		none	41.6	42.1	-70.7	-69.78								Emma R. Kast, emma.r.kast@gmail.com
123	Estrada2003	Blue shark	Prionace glauca	5			white muscle	none	N	N	-16.9	sd	0.1	-17.1	-16.5		13.1	sd	0.25	12.5	13.7					July-August	2001	2001	Cape Cod and Martha's Vineyard, MA	shelf	none	41.2	42.1	-71	-69.78								Emma R. Kast, emma.r.kast@gmail.com
124	Estrada2003	Shortfin mako shark	Isurus oxyrinchus	5			white muscle	none	N	N	-16.6	sd	0.23	-17.1	-15.9		13.6	sd	0.48	12.2	15.2					July-August	2001	2001	Cape Cod and Martha's Vineyard, MA	shelf	none	41.2	42.1	-71	-69.78								Emma R. Kast, emma.r.kast@gmail.com
125	Estrada2003	Common thresher shark	Alopias vulpinus	4			white muscle	none	N	N	-17.5	sd	0.08	-17.7	-7.3		15.2	sd	0.14	14.8	15.5					July-August	2001	2001	Cape Cod and Martha's Vineyard, MA	shelf	none	41.2	42.1	-71	-69.78								Emma R. Kast, emma.r.kast@gmail.com
126	Cardona2012	Blue shark	Prionace glauca	5			white muscle	2:1 chloroform:methanol	N	E	-17.2	sd	0.7				13.3	sd	0.4								2006	2007	NW Med, between Iberian Pen. And Balearic Islands		none	37.46	41.1	0	2								Emma R. Kast, emma.r.kast@gmail.com
127	Carlisle2015	Salmon shark	Lamna ditropis	36		young of year and juvenile	muscle	petroleum-ether, DI water	E	E	-17.6	sd	0.8				15.4	sd	0.8				3.2	sd	0.1		2006	2010	California, Oregon, Washington		figure	30	50	-128	-116								Emma R. Kast, emma.r.kast@gmail.com
128	Carlisle2015	Salmon shark	Lamna ditropis	34		young of year and juvenile	liver	2:1 chloroform:methanol, DI water	E	E	-18.3	sd	0.7				14.5	sd	0.7				3.5	sd	0.2		2006	2010	California, Oregon, Washington		figure	30	50	-128	-116								Emma R. Kast, emma.r.kast@gmail.com
129	Carlisle2015	Salmon shark	Lamna ditropis	31		young of year and juvenile	vertebrae	none	N	N	-0.9	sd	0.7				14.7	sd	1.1				3.1	sd	0		2006	2010	California, Oregon, Washington		figure	30	50	-128	-116								Emma R. Kast, emma.r.kast@gmail.com
130	Caut2013	Small-spotted catshark	Scyliorhinus canicula	39	0.74359		muscle	2:1 chloroform:methanol	N	E for C, N for N	-16.15	sd	0.09				16.11	sd	0.14				2.74	sd	0.02	February	2008	2008	southern North Sea		figure	51	55	0	5	TL	50.5	sd	1.4				Emma R. Kast, emma.r.kast@gmail.com
131	Caut2013	Small-spotted catshark	Scyliorhinus canicula	39	0.74359		plasma	none	N	N	-15.47	sd	0.18				14.87	sd	0.15				1.48	sd	0.06	February	2008	2008	southern North Sea		figure	51	55	0	5	TL	50.5	sd	1.4				Emma R. Kast, emma.r.kast@gmail.com
132	Churchill2015	Silky shark	Carcharhinus falciformis	3			muscle	2:1 chloroform:methanol	N	E							13.8	sd	1.3							April,August	2005	2012	Louisiana to Central Florida, Gulf of Mexico	continental slope	none	25	30	-92	-82								Emma R. Kast, emma.r.kast@gmail.com
133	Churchill2015	Night shark	Carcharhinus signatus	4			muscle	2:1 chloroform:methanol	N	E							11.8	sd	0.1							April,August	2005	2012	Louisiana to Central Florida, Gulf of Mexico	continental slope	none	25	30	-92	-82								Emma R. Kast, emma.r.kast@gmail.com
134	Churchill2015	Gulper shark	Centrophorus cf. granulosus	30			muscle	2:1 chloroform:methanol	N	E							15	sd	0.9							April,August	2005	2012	Louisiana to Central Florida, Gulf of Mexico	continental slope	none	25	30	-92	-82								Emma R. Kast, emma.r.kast@gmail.com
135	Churchill2015	Taiwan gulper shark	Centrophorus niaukang	35			muscle	2:1 chloroform:methanol	N	E							13.3	sd	0.8							April,August	2005	2012	Louisiana to Central Florida, Gulf of Mexico	continental slope	none	25	30	-92	-82								Emma R. Kast, emma.r.kast@gmail.com
136	Churchill2015	Blurred lanternshark	Etmopterus bigelowi	10			muscle	2:1 chloroform:methanol	N	E							12.3	sd	0.8							April,August	2005	2012	Louisiana to Central Florida, Gulf of Mexico	continental slope	none	25	30	-92	-82								Emma R. Kast, emma.r.kast@gmail.com
137	Churchill2015	Tiger shark	Galeocerdo cuvier	8			muscle	2:1 chloroform:methanol	N	E							12.5	sd	0.9							April,August	2005	2012	Louisiana to Central Florida, Gulf of Mexico	continental slope	none	25	30	-92	-82								Emma R. Kast, emma.r.kast@gmail.com
138	Churchill2015	Bluntnose sixgill shark	Hexanchus griseus	10			muscle	2:1 chloroform:methanol	N	E							13.8	sd	0.7							April,August	2005	2012	Louisiana to Central Florida, Gulf of Mexico	continental slope	none	25	30	-92	-82								Emma R. Kast, emma.r.kast@gmail.com
139	Churchill2015	Dusky smooth-hound shark	Mustelus canis	6			muscle	2:1 chloroform:methanol	N	E							13.4	sd	0.9							April,August	2005	2012	Louisiana to Central Florida, Gulf of Mexico	continental slope	none	25	30	-92	-82								Emma R. Kast, emma.r.kast@gmail.com
140	Churchill2015	Cuban dogfish shark	Squalus cubensis	27			muscle	2:1 chloroform:methanol	N	E							13	sd	0.6							April,August	2005	2012	Louisiana to Central Florida, Gulf of Mexico	continental slope	none	25	30	-92	-82								Emma R. Kast, emma.r.kast@gmail.com
141	Churchill2015	Shortspine spurdog	Squalus cf. mitsukurii	32			muscle	2:1 chloroform:methanol	N	E							12.8	sd	0.4							April,August	2005	2012	Louisiana to Central Florida, Gulf of Mexico	continental slope	none	25	30	-92	-82								Emma R. Kast, emma.r.kast@gmail.com
142	Courtney2012	Pacific sleeper shark	Somniosus pacificus	54			white muscle	none	N	C for C, N for N	-21.1	se	0	-21.9	-20.3		13.7	se	0.1	11.6	15.5					June-October	2007	2007	NW eastern Bering Sea		figure	54	65	170	-170	TL	158.2	se	5.6	54	277		Emma R. Kast, emma.r.kast@gmail.com
143	Courtney2012	Pacific sleeper shark	Somniosus pacificus	41			white muscle	none	N	C for C, N for N	-21.1	se	0	-21.8	-20.5		13.7	se	0.2	11.3	16.3					June-October	2007	2007	SE eastern Bering Sea		figure	55	60	-170	-160	TL	141.9	se	4.5	92	205		Emma R. Kast, emma.r.kast@gmail.com
144	Courtney2012	Pacific sleeper shark	Somniosus pacificus	50			white muscle	none	N	C for C, N for N	-21.1	se	0.1	-22.4	-19		12.7	se	0.1	11.1	14.7					January-March	2007	2007	SE eastern Bering Sea		figure	55	60	-170	-160	TL	122.7	se	5.1	59	220		Emma R. Kast, emma.r.kast@gmail.com
145	Courtney2012	Pacific sleeper shark	Somniosus pacificus	11			white muscle	none	N	C for C, N for N	-20	se	0.2	-20.7	-18.5		15.3	se	0.5	12.8	18.6					June-July	2007	2007	Gulf of Alaska		figure	52	60	-170	-145	TL	204.5	se	13.6	141	277		Emma R. Kast, emma.r.kast@gmail.com
146	Courtney2012	Pacific sleeper shark	Somniosus pacificus	4			white muscle	none	N	C for C, N for N	-19.5	se	0.3	-20.1	-19		14.8	se	0.2	14.2	15.3					July	2006	2006	N southeast Alaska		figure	55	60	-140	-130	TL	206	se	15.4	180.5	250		Emma R. Kast, emma.r.kast@gmail.com
147	Dale2011	Scalloped hammerhead shark	Sphyrna lewini	1		juvenile	white muscle	none	N	N	-15.9						13.6												Kane'ohe Bay, Oahu, Hawaii		figure	21.4167	21.5167	-157.85	-157.75	FL	36						Emma R. Kast, emma.r.kast@gmail.com
148	Dale2011	Scalloped hammerhead shark	Sphyrna lewini	1		juvenile	white muscle	none	N	N	-15.9						12.3												Kane'ohe Bay, Oahu, Hawaii		figure	21.4167	21.5167	-157.85	-157.75	FL	37.5						Emma R. Kast, emma.r.kast@gmail.com
149	Dale2011	Scalloped hammerhead shark	Sphyrna lewini	1		juvenile	white muscle	none	N	N	-16.7						13												Kane'ohe Bay, Oahu, Hawaii		figure	21.4167	21.5167	-157.85	-157.75	FL	38.5						Emma R. Kast, emma.r.kast@gmail.com
150	Domi2005	School shark	Galeorhinus galeus	6			liver	2:1 chloroform:methanol	N	E	-16.1	sd	0.6	-16.9	-15.5		14.2	sd	1.04	13	15.5					May	2000	2000	Celtic Sea, Northeast Atlantic		latlong	48	50	-9	-5		77.8	sd	18.3	63	102		Emma R. Kast, emma.r.kast@gmail.com
151	Domi2005	Blackmouth catshark	Galeus melastomus	7			liver	2:1 chloroform:methanol	N	E	-16.7	sd	0.3	-17	-16		12.7	sd	0.7	11.9	13.8					May	2000	2000	Celtic Sea, Northeast Atlantic		latlong	48	50	-9	-5		62.6	sd	4.5	54	66.5		Emma R. Kast, emma.r.kast@gmail.com
152	Domi2005	Starry smooth-hound shark	Mustelus asterias	7			liver	2:1 chloroform:methanol	N	E	-14.9	sd	1.3	-16.8	-13.2		12.7	sd	0.6	11.7	13.4					May	2000	2000	Celtic Sea, Northeast Atlantic		latlong	48	50	-9	-5		88.9	sd	6.2	78	95		Emma R. Kast, emma.r.kast@gmail.com
153	Domi2005	Spiny dogfish shark	Squalus acanthias	6			liver	2:1 chloroform:methanol	N	E	-17.5	sd	0.3	-18	-17		10.6	sd	0.6	10	11.4					May	2000	2000	Celtic Sea, Northeast Atlantic		latlong	48	50	-9	-5		63.2	sd	2.3	60	66		Emma R. Kast, emma.r.kast@gmail.com
154	Domi2005	Small-spotted catshark	Scyliorhinus canicula	8			liver	2:1 chloroform:methanol	N	E	-17	sd	1.4	-19.3	-15		12.8	sd	0.6	11.9	13.8					May	2000	2000	Celtic Sea, Northeast Atlantic		latlong	48	50	-9	-5		61.1	sd	3	55	64		Emma R. Kast, emma.r.kast@gmail.com
155	Domi2005	School shark	Galeorhinus galeus	6			muscle	2:1 chloroform:methanol	N	E	-15.5	sd	0.5	-16.4	-14.9		16.7	sd	0.9	15.8	18.4					May	2000	2000	Celtic Sea, Northeast Atlantic		latlong	48	50	-9	-5		77.8	sd	18.3	63	102		Emma R. Kast, emma.r.kast@gmail.com
156	Domi2005	Blackmouth catshark	Galeus melastomus	7			muscle	2:1 chloroform:methanol	N	E	-17	sd	0.4	-17.6	-16.6		14.4	sd	0.2	14.2	14.8					May	2000	2000	Celtic Sea, Northeast Atlantic		latlong	48	50	-9	-5		62.6	sd	4.5	54	66.5		Emma R. Kast, emma.r.kast@gmail.com
157	Domi2005	Starry smooth-hound shark	Mustelus asterias	7			muscle	2:1 chloroform:methanol	N	E	-15.8	sd	1	-17	-13.8		14.5	sd	1.2	13.5	16.6					May	2000	2000	Celtic Sea, Northeast Atlantic		latlong	48	50	-9	-5		88.9	sd	6.2	78	95		Emma R. Kast, emma.r.kast@gmail.com
158	Domi2005	Spiny dogfish shark	Squalus acanthias	6			muscle	2:1 chloroform:methanol	N	E	-17	sd	0.4	-17.3	-16.4		11.6	sd	0.6	11.1	12.8					May	2000	2000	Celtic Sea, Northeast Atlantic		latlong	48	50	-9	-5		63.2	sd	2.3	60	66		Emma R. Kast, emma.r.kast@gmail.com
159	Domi2005	Small-spotted catshark	Scyliorhinus canicula	8			muscle	2:1 chloroform:methanol	N	E	-16.2	sd	0.4	-16.1	-15.8		14.4	sd	0.6	13.3	15					May	2000	2000	Celtic Sea, Northeast Atlantic		latlong	48	50	-9	-5		61.1	sd	3	55	64		Emma R. Kast, emma.r.kast@gmail.com
160	EstupiñánMontaño2017	Scalloped hammerhead shark	Sphyrna lewini	14			muscle	KimKoch2012	E	E	-16	se	0.13				15.9	se	0.11				3.09	se	0.02	January,February,November	2013	2013	Malpelo Island, Colombia		figure	3.99	4.02	-81.625	-81.595	TL	135.25	se	19.9	151.1	195.2		Emma R. Kast, emma.r.kast@gmail.com
161	EstupiñánMontaño2017	Silky shark	Carcharhinus falciformis	12			muscle	KimKoch2012	E	E	-16.3	se	0.06				15.3	se	0.09				3.05	se	0.01	January,February,November	2013	2013	Malpelo Island, Colombia		figure	3.99	4.02	-81.625	-81.595	TL	147.96	se	10.6	112.4	245.7		Emma R. Kast, emma.r.kast@gmail.com
162	Every2017	Pigeye shark	Carcharhinus amboinensis	2	0.5		muscle	DI water	E	N	-13.4						11.7										2013	2014	South Alligator River, Northern Territory, Australia	coastal	figure	-12.7	-12.21	132.3	132.6	TL	68						Emma R. Kast, emma.r.kast@gmail.com
163	Every2017	Bull shark	Carcharhinus leucas	34	0.470588		muscle	DI water	E	N	-14.9	sd	2.3				12.95	sd	2.8								2013	2014	South Alligator River, Northern Territory, Australia	euryhaline	figure	-12.7	-12.21	132.3	132.6	TL				72	93		Emma R. Kast, emma.r.kast@gmail.com
164	Every2017	Northern river shark	Glyphis garricki	42	0.452381		muscle	DI water	E	N	-18.9	sd	1.3				9.3	sd	1.9								2013	2014	South Alligator River, Northern Territory, Australia	euryhaline	figure	-12.7	-12.21	132.3	132.6	TL				56	141		Emma R. Kast, emma.r.kast@gmail.com
165	Every2017	Speartooth shark	Glyphis glyphis	8	0.8		muscle	DI water	E	N	-18.9	sd	1.7				7.6	sd	3.6								2013	2014	South Alligator River, Northern Territory, Australia	euryhaline	figure	-12.7	-12.21	132.3	132.6	TL				71	120		Emma R. Kast, emma.r.kast@gmail.com
166	Every2017	Australian sharpnose shark	Rhizoprionodon taylori	38	0.710526		muscle	DI water	E	N	-15.1	sd	1.3				11.1	sd	2.5								2013	2014	South Alligator River, Northern Territory, Australia	coastal	figure	-12.7	-12.21	132.3	132.6	TL				34	87		Emma R. Kast, emma.r.kast@gmail.com
167	Fisk2002	Greenland shark	Somniosus microcephalus	15			liver	toluene	U	E	-19.9	se	0.1				17.3	se	0.2								1999	1999	Cumberland Sound		latlong	65.9667	65.9667	-66.6833	-66.6833	FL	283.6	se	5.7				Emma R. Kast, emma.r.kast@gmail.com
168	Fortibuoni2013	Common smoothhound	Mustelus mustelus	1			white muscle	Boscolo2007	U	E	-14.7						10.1										2008	2010	Northern Adriatic Sea		figure	44.55	45.66	12.25	13.2								Emma R. Kast, emma.r.kast@gmail.com
169	Fortibuoni2013	Common smoothhound	Mustelus mustelus	1			white muscle	Boscolo2007	U	E	-15.1						10.3										2008	2010	Northern Adriatic Sea		figure	44.55	45.66	12.25	13.2								Emma R. Kast, emma.r.kast@gmail.com
170	Fortibuoni2013	Blue shark	Prionace glauca	1			white muscle	Boscolo2007	U	E	-16.3						11.2										2008	2010	Northern Adriatic Sea		figure	44.55	45.66	12.25	13.2								Emma R. Kast, emma.r.kast@gmail.com
171	Fortibuoni2013	Blue shark	Prionace glauca	1			white muscle	Boscolo2007	U	E	-17.9						10.2										2008	2010	Northern Adriatic Sea		figure	44.55	45.66	12.25	13.2								Emma R. Kast, emma.r.kast@gmail.com
172	Fujinami2018	Blue shark	Prionace glauca	120			white muscle	2:1 chloroform:methanol, DI water	E	E	-18.5	sd	0.6	-19.6	-17.1		12.1	sd	0.8	10.3	14						1999	2014	Northwestern Pacific		figure	20	45	130	180	PCL				33.4	256.4		Emma R. Kast, emma.r.kast@gmail.com
173	LeBourg2019	Bull shark	Carcharhinus leucas	11			white muscle	cyclohexane	U	E	-15.5	sd	0.7				12.6	sd	0.6								2009	2013	southwestern Indian Ocean (SW Madagascar, Reunion, oceanic SW IO)	coastal	latlong	-28.5	-16.5	43.5	70	FL				214	325		Emma R. Kast, emma.r.kast@gmail.com
174	LeBourg2019	Sliteye shark	Loxodon macrorhinus	83			white muscle	cyclohexane	U	E	-15.4	sd	1				11.7	sd	0.6								2009	2013	southwestern Indian Ocean (SW Madagascar, Reunion, oceanic SW IO)	coastal	latlong	-28.5	-16.5	43.5	70	FL				62	100		Emma R. Kast, emma.r.kast@gmail.com
175	LeBourg2019	Scalloped hammerhead shark	Sphyrna lewini	44			white muscle	cyclohexane	U	E	-15.9	sd	1.1				12.7	sd	1.2								2009	2013	southwestern Indian Ocean (SW Madagascar, Reunion, oceanic SW IO)	coastal	latlong	-28.5	-16.5	43.5	70	FL				58	190		Emma R. Kast, emma.r.kast@gmail.com
176	LeBourg2019	Pelagic thresher shark	Alopias pelagicus	5			white muscle	cyclohexane	U	E	-16.7	sd	0.4				13.9	sd	0.7								2009	2013	southwestern Indian Ocean (SW Madagascar, Reunion, oceanic SW IO)	open ocean	latlong	-28.5	-16.5	43.5	70	FL				147	268		Emma R. Kast, emma.r.kast@gmail.com
177	LeBourg2019	Silky shark	Carcharhinus falciformis	10			white muscle	cyclohexane	U	E	-15	sd	1.4				12.7	sd	1.2								2009	2013	southwestern Indian Ocean (SW Madagascar, Reunion, oceanic SW IO)	open ocean	latlong	-28.5	-16.5	43.5	70	FL				73	260		Emma R. Kast, emma.r.kast@gmail.com
178	LeBourg2019	Oceanic whitetip shark	Carcharhinus longimanus	13			white muscle	cyclohexane	U	E	-16.5	sd	0.5				13.4	sd	1.1								2009	2013	southwestern Indian Ocean (SW Madagascar, Reunion, oceanic SW IO)	open ocean	latlong	-28.5	-16.5	43.5	70	FL				99	229		Emma R. Kast, emma.r.kast@gmail.com
179	LeBourg2019	Shortfin mako shark	Isurus oxyrinchus	29			white muscle	cyclohexane	U	E	-16.7	sd	0.6				14.6	sd	0.7								2009	2013	southwestern Indian Ocean (SW Madagascar, Reunion, oceanic SW IO)	open ocean	latlong	-28.5	-16.5	43.5	70	FL				122	304		Emma R. Kast, emma.r.kast@gmail.com
180	LeBourg2019	Blue shark	Prionace glauca	31			white muscle	cyclohexane	U	E	-17.5	sd	0.5				13.6	sd	1.1								2009	2013	southwestern Indian Ocean (SW Madagascar, Reunion, oceanic SW IO)	open ocean	latlong	-28.5	-16.5	43.5	70	FL				160	269		Emma R. Kast, emma.r.kast@gmail.com
181	LeBourg2019	Crocodile shark	Pseudocarcharias kamoharai	5			white muscle	cyclohexane	U	E	-16.6	sd	0.1				14.3	sd	0.6								2009	2013	southwestern Indian Ocean (SW Madagascar, Reunion, oceanic SW IO)	open ocean	latlong	-28.5	-16.5	43.5	70	FL				82	95		Emma R. Kast, emma.r.kast@gmail.com
182	LeBourg2019	Smallfin gulper shark	Centrophorus moluccensis	16			white muscle	cyclohexane	U	E	-16.7	sd	0.4				12	sd	0.5								2009	2013	southwestern Indian Ocean (SW Madagascar, Reunion, oceanic SW IO)	bathyal	latlong	-28.5	-16.5	43.5	70	FL				29	77.5		Emma R. Kast, emma.r.kast@gmail.com
183	LeBourg2019	Bigeyed sixgill shark	Hexanchus nakamurai	1			white muscle	cyclohexane	U	E	-16.1						12.8										2009	2013	southwestern Indian Ocean (SW Madagascar, Reunion, oceanic SW IO)	bathyal	latlong	-28.5	-16.5	43.5	70	FL				120			Emma R. Kast, emma.r.kast@gmail.com
184	LeBourg2019	Spurdog	Squalus spp.	57			white muscle	cyclohexane	U	E	-16.9	sd	0.1				12.3	sd	0.6								2009	2013	southwestern Indian Ocean (SW Madagascar, Reunion, oceanic SW IO)	bathyal	latlong	-28.5	-16.5	43.5	70	FL				26	69.5		Emma R. Kast, emma.r.kast@gmail.com
185	LeBourg2019	Spurdog	Squalus spp.	12			white muscle	cyclohexane	U	E	-16.9	sd	0.2				12.2	sd	0.6								2009	2013	southwestern Indian Ocean (SW Madagascar, Reunion, oceanic SW IO)	bathyal	latlong	-28.5	-16.5	43.5	70	FL				31	64		Emma R. Kast, emma.r.kast@gmail.com
186	LeBourg2019	Velvet dogfish	Zameus squamulosus	2			white muscle	cyclohexane	U	E	-16.8	sd	0.2				14.3	sd	0.4								2009	2013	southwestern Indian Ocean (SW Madagascar, Reunion, oceanic SW IO)	bathyal	latlong	-28.5	-16.5	43.5	70	FL				25.7	29.8		Emma R. Kast, emma.r.kast@gmail.com
187	Fanelli2013	Kitefin shark	Dalatias licha	2			white muscle	none	N	C for C, N for N	-17.32	sd	0.2				9.83	sd	0.06							July	2010	2010	Balearic Basin		figure	39.5	41.5	1.8	3.6								Emma R. Kast, emma.r.kast@gmail.com
188	Fanelli2013	Velvet belly lanternshark	Etmopterus spinax	3			white muscle	none	N	C for C, N for N	-19.33	sd	0.38				9.47	sd	0.3							July	2010	2010	Balearic Basin		figure	39.5	41.5	1.8	3.6								Emma R. Kast, emma.r.kast@gmail.com
189	Fanelli2013	Velvet belly lanternshark	Etmopterus spinax	1			white muscle	none	N	C for C, N for N	-15.61						10.37									July	2010	2010	Balearic Basin		figure	39.5	41.5	1.8	3.6	TL	44.3						Emma R. Kast, emma.r.kast@gmail.com
190	Fanelli2013	Blackmouth catshark	Galeus melastomus	3			white muscle	none	N	C for C, N for N	-15.6	sd	0.21				8.12	sd	0.31							July	2010	2010	Balearic Basin		figure	39.5	41.5	1.8	3.6	TL	41.1	sd	1.31				Emma R. Kast, emma.r.kast@gmail.com
191	Fanelli2013	Blackmouth catshark	Galeus melastomus	3			white muscle	none	N	C for C, N for N	-16.02	sd	0.01				9.53	sd	0.92							July	2010	2010	Balearic Basin		figure	39.5	41.5	1.8	3.6	TL	44.5	sd	8.59				Emma R. Kast, emma.r.kast@gmail.com
192	Hansen2012	Greenland shark	Somniosus microcephalus	2			white muscle	none	N	N	-16.4	se	0				17.2	se	0							June-August	2010	2010	West coast Greenland		lat, figure	70	72	-60	-55	TL				270	473		Emma R. Kast, emma.r.kast@gmail.com
193	Hansen2012	Greenland shark	Somniosus microcephalus	1			white muscle	none	N	N	-15.2						16.5									June-August	2010	2010	West coast Greenland		lat, figure	63	65	-55	-51	TL				270	473		Emma R. Kast, emma.r.kast@gmail.com
194	Hansen2012	Greenland shark	Somniosus microcephalus	6			white muscle	none	N	N	-15.3	se	0.4				16.4	se	0.2							June-August	2010	2010	West coast Greenland		lat, figure	59	61	-55	-42	TL				270	473		Emma R. Kast, emma.r.kast@gmail.com
195	Iitembu2015	Leafscale gulper shark	Centrophorus squamosus	18			white muscle	none	N	C for C, N for N	-15.83	sd	0.78				15.11	sd	0.53				2	sd	0.21	January-February	2011	2011	Namibia coast		figure	-19	-25	11	14	TL				43	121		Emma R. Kast, emma.r.kast@gmail.com
196	Iitembu2015	Birdbeak dogfish shark	Deania calcea	9			white muscle	none	N	C for C, N for N	-15.98	sd	0.78				13.9	sd	0.57				2.61	sd	0.05	January-February	2011	2011	Namibia coast		figure	-19	-25	11	14	TL				49	110		Emma R. Kast, emma.r.kast@gmail.com
197	Iitembu2015	Arrowhead dogfish shark	Deania profundorum	15			white muscle	none	N	C for C, N for N	-16.07	sd	0.41				14.08	sd	0.46				2.61	sd	0.07	January-February	2011	2011	Namibia coast		figure	-19	-25	11	14	TL				50	88		Emma R. Kast, emma.r.kast@gmail.com
198	JaimeRivera2013	White shark	Carcharodon carcharias	28			dermis	DI water, 2:1 chloroform:methanol	E	E	-4.4	sd	0.5				19.1	sd	0.7								2007	2011	Isla Guadalupe, Mexico		none	28.8	29.3	-118.4	-118.2								Emma R. Kast, emma.r.kast@gmail.com
199	JaimeRivera2013	White shark	Carcharodon carcharias	14			white muscle	DI water, 2:1 chloroform:methanol	E	E	-17.4	sd	0.7				15.8	sd	1								2007	2011	Isla Guadalupe, Mexico		none	28.8	29.3	-118.4	-118.2								Emma R. Kast, emma.r.kast@gmail.com
200	Kim2012	White shark	Carcharodon carcharias	1	1	adult	vertebrae	none	N	N	-13.3	sd	0.6				20.2	sd	0.3								1957	1957	Monterey Bay, CA		none	36.6	37	-122	-121.8							26245	Emma R. Kast, emma.r.kast@gmail.com
201	Kim2012	White shark	Carcharodon carcharias	1		adult	vertebrae	none	N	N	-11.4	sd	0.2				18.8	sd	1								1959	1959	Selva Beach, CA		none	36.9	36.95	-121.9	-121.84							26678	Emma R. Kast, emma.r.kast@gmail.com
202	Kim2012	White shark	Carcharodon carcharias	1		adult	vertebrae	none	N	N	-12	sd	0.2				18.1	sd	0.4								1960	1960	Stinson Beach, CA		none	37.88	37.91	-122.68	-122.63							27015	Emma R. Kast, emma.r.kast@gmail.com
203	Kim2012	White shark	Carcharodon carcharias	1		adult	vertebrae	none	N	N	-11.6	sd	0.3				18.9	sd	0.4								190	190	Tomales Bay, CA		none	38.07	38.26	-122.94	-122.85							26781	Emma R. Kast, emma.r.kast@gmail.com
204	Kim2012	White shark	Carcharodon carcharias	1		adult	vertebrae	none	N	N	-14.1	sd	0.6				16.7	sd	0.3								1965	1965	Eastern Pacific, Baja Mexico		none	22.2	32.5	-117.9	-110							42094-2	Emma R. Kast, emma.r.kast@gmail.com
205	Kim2012	White shark	Carcharodon carcharias	1		adult	vertebrae	none	N	N	-13.6	sd	0.6				17.6	sd	0.7								1976	1976	Point Reyes, CA		none	37.89	38.01	-122.99	-122.74							WS CM	Emma R. Kast, emma.r.kast@gmail.com
206	Kim2012	White shark	Carcharodon carcharias	1		adult	vertebrae	none	N	N	13.8	sd	0.8				19	sd	0.6								1980	1980	California		none	32.3	41.9	-124.8	-117.4							WH 17	Emma R. Kast, emma.r.kast@gmail.com
207	Kim2012	White shark	Carcharodon carcharias	1	0	adult	vertebrae	none	N	N	-14.9	sd	0.2				16	sd	0.4								1983	1983	Anacapa Island, CA		none	33.9	34	-119.45	-119.35							WS 21	Emma R. Kast, emma.r.kast@gmail.com
208	Kim2012	White shark	Carcharodon carcharias	1		adult	vertebrae	none	N	N	-12.6	sd	0.6				18.1	sd	0.8								1985	1985	Santa Barbara, CA		none	34.35	34.4	-119.76	-119.65							WS 100	Emma R. Kast, emma.r.kast@gmail.com
209	Kim2012	White shark	Carcharodon carcharias	1		adult	vertebrae	none	N	N	-13	sd	0.5				19.6	sd	0.2								1986	1986	SE Farallones, CA		none	37.69	37.7	-123.01	-122.99							WS KG	Emma R. Kast, emma.r.kast@gmail.com
210	Kim2012	White shark	Carcharodon carcharias	1		adult	vertebrae	none	N	N	-13.4	sd	0.2				16.6	sd	0.4								1991	1991	California		none	32.3	41.9	-124.8	-117.4							WS 101	Emma R. Kast, emma.r.kast@gmail.com
211	Kim2012	White shark	Carcharodon carcharias	1		adult	vertebrae	none	N	N	-13.3	sd	0.8				18.4	sd	0.9								1992	1992	California		none	32.3	41.9	-124.8	-117.4							WS 128	Emma R. Kast, emma.r.kast@gmail.com
212	Kim2012	White shark	Carcharodon carcharias	1		adult	vertebrae	none	N	N	-12.4	sd	0.5				18.5	sd	0.3								1998	1998	Point Reyes, CA		none	37.89	38.01	-122.99	-122.74							42898 PR	Emma R. Kast, emma.r.kast@gmail.com
213	Kim2012	White shark	Carcharodon carcharias	1		adult	vertebrae	none	N	N	-12.3	sd	0.5				19	sd	0.8								2000	2000	Catalina Island, CA		none	33.3	33.5	-118.6	-118.3							56731-1	Emma R. Kast, emma.r.kast@gmail.com
214	Kim2012	White shark	Carcharodon carcharias	1	1	adult	vertebrae	none	N	N	-12	sd	0.2				19.8	sd	0.5								2000	2000	Morro Bay, CA		none	35.3	35.5	-121	-120.8							CC3	Emma R. Kast, emma.r.kast@gmail.com
215	Li2014	Blue shark	Prionace glauca	18			white muscle	DI water	E	N	-18.31	sd	0.55				15.77	sd	1.07				2.81	sd	13	November-December	2011	2011	mid-east Pacific Ocean		latlong	5	8	-170	-151	IL				39	62		Emma R. Kast, emma.r.kast@gmail.com
216	Li2014	Bigeye thresher shark	Alopias superciliosus	7			white muscle	DI water	E	N	-17.11	sd	0.44				17.02	sd	1.21				2.9	sd	0.13	November-December	2011	2011	mid-east Pacific Ocean		latlong	5	8	-170	-151	IL				36	43		Emma R. Kast, emma.r.kast@gmail.com
217	Li2014	Silky shark	Carcharhinus falciformis	19			white muscle	DI water	E	N	-17.08	sd	0.35				15.45	sd	0.99				2.82	sd	0.08	November-December	2011	2011	mid-east Pacific Ocean		latlong	5	8	-170	-151	IL				24	49		Emma R. Kast, emma.r.kast@gmail.com
218	Li2014	Scalloped hammerhead shark	Sphyrna lewini	8			white muscle	DI water	E	N	-16.7	sd	0.17				15.05	sd	1.05				2.95	sd	0.08	November-December	2011	2011	mid-east Pacific Ocean		latlong	5	8	-170	-151	IL				55	70		Emma R. Kast, emma.r.kast@gmail.com
219	Li2014	Oceanic whitetip shark	Carcharhinus longimanus	5			white muscle	DI water	E	N	-18.79	sd	0.17				14.93	sd	0.84				3.14	sd	0.1	November-December	2011	2011	mid-east Pacific Ocean		latlong	5	8	-170	-151	IL				34	53		Emma R. Kast, emma.r.kast@gmail.com
220	LoorAndrade2015	Scalloped hammerhead shark	Sphyrna lewini	23	1		muscle	DI water	E	N	-16	sd	0.4				15.3	sd	0.7							June-December	2003	2003	Manta, Ecuador		latlong	-0.949722	-0.949722	-80.7131	-80.7131	TL				122	284		Emma R. Kast, emma.r.kast@gmail.com
221	LoorAndrade2015	Scalloped hammerhead shark	Sphyrna lewini	18	0		muscle	DI water	E	N	-15.8	sd	0.4				15.6	sd	0.6							June-December	2003	2003	Manta, Ecuador		latlong	-0.949722	-0.949722	-80.7131	-80.7131	TL				122	284		Emma R. Kast, emma.r.kast@gmail.com
222	LoorAndrade2015	Smooth hammerhead shark	Sphyrna zygaena	38	1		muscle	DI water	E	N	-16.1	sd	0.3				14.7	sd	0.8							June-December	2004	2004	Manta, Ecuador		latlong	-0.949722	-0.949722	-80.7131	-80.7131	TL				90	293		Emma R. Kast, emma.r.kast@gmail.com
223	LoorAndrade2015	Smooth hammerhead shark	Sphyrna zygaena	26	0		muscle	DI water	E	N	-16.1	sd	0.4				14.9	sd	0.8							June-December	2005	2005	Manta, Ecuador		latlong	-0.949722	-0.949722	-80.7131	-80.7131	TL				90	293		Emma R. Kast, emma.r.kast@gmail.com
224	LoorAndrade2015	Scalloped hammerhead shark	Sphyrna lewini	20			vertebrae	none	N	N	-12.8	sd	0.9				12.6	sd	1.1				3	sd	0.2	June-December	2003	2003	Manta, Ecuador		latlong	-0.949722	-0.949722	-80.7131	-80.7131	TL				122	284		Emma R. Kast, emma.r.kast@gmail.com
225	LoorAndrade2015	Smooth hammerhead shark	Sphyrna zygaena	20			vertebrae	none	N	N	-13.4	sd	0.7				12.4	sd	1.8				3	sd	0.4	June-December	2003	2003	Manta, Ecuador		latlong	-0.949722	-0.949722	-80.7131	-80.7131	TL				90	293		Emma R. Kast, emma.r.kast@gmail.com
226	Marcus2017	Whale shark	Rhincodon typus	15			sub-dermal tissue	2:1:0.8 methanol:chloroform:DI water, DI water	E	E	-15.8	se	0.3				9.4	se	0.2				2.9	se	0	May	2013	2014	Ningaloo Reef, Western Australia		latlong	-22.55	-22.55	-113.8	-113.8								Emma R. Kast, emma.r.kast@gmail.com
227	Matich2017	Bull shark	Carcharhinus leucas	8			whole blood	none	N	N				-29.43	-17.89					7.92	11.51						2006	2013	Everglades National Park, Florida		figure	25.3	25.5	-81.2	-80.9								Emma R. Kast, emma.r.kast@gmail.com
228	PáezRosas2018	Pelagic thresher shark	Alopias pelagicus	16	0		muscle	DI water, 1:1 chloroform:methanol	E	E	-16.54	sd	0.43				12.65	sd	1.58				3.08			July	2011	2011	NW Galapagos Marine Reserve		latlong	-22.55	-22.55	-113.8	-113.8	TL	269.9						Emma R. Kast, emma.r.kast@gmail.com
229	PáezRosas2018	Pelagic thresher shark	Alopias pelagicus	23	1		muscle	DI water, 1:1 chloroform:methanol	E	E	-16.72	sd	0.45				12.04	sd	1.1				3.14			July	2011	2011	NW Galapagos Marine Reserve		latlong	-22.55	-22.55	-113.8	-113.8	TL	271.1						Emma R. Kast, emma.r.kast@gmail.com
230	PáezRosas2018	Blue shark	Prionace glauca	9	0		muscle	DI water, 1:1 chloroform:methanol	E	E	-16.62	sd	0.3				13.13	sd	0.71				2.96			July	2011	2011	NW Galapagos Marine Reserve		latlong	-22.55	-22.55	-113.8	-113.8	TL	174.8						Emma R. Kast, emma.r.kast@gmail.com
231	PáezRosas2018	Blue shark	Prionace glauca	11	1		muscle	DI water, 1:1 chloroform:methanol	E	E	-16.65	sd	0.2				13.76	sd	1				2.99			July	2011	2011	NW Galapagos Marine Reserve		latlong	-22.55	-22.55	-113.8	-113.8	TL	176.6						Emma R. Kast, emma.r.kast@gmail.com
232	PáezRosas2018	Silky shark	Carcharhinus falciformis	20	0		muscle	DI water, 1:1 chloroform:methanol	E	E	-16.82	sd	0.3				14.26	sd	1.43				3.17			July	2011	2011	NW Galapagos Marine Reserve		latlong	-22.55	-22.55	-113.8	-113.8	TL	171.7						Emma R. Kast, emma.r.kast@gmail.com
233	PáezRosas2018	Silky shark	Carcharhinus falciformis	12	1		muscle	DI water, 1:1 chloroform:methanol	E	E	-16.77	sd	0.16				14.09	sd	1.49				3.05			July	2011	2011	NW Galapagos Marine Reserve		latlong	-22.55	-22.55	-113.8	-113.8	TL	168.9						Emma R. Kast, emma.r.kast@gmail.com
234	Papastamatou2015	Galapagos shark	Carcharhinus galapagensis	12	0.666667		muscle	DI water	E	N							11.5	sd	0.3							summer	2011	2012	Pearl and hermes Atoll, Hawaii		latlong	27.9	27.9	-175.9	-175.9	TL	162	sd	22				Emma R. Kast, emma.r.kast@gmail.com
235	Ostrom1993	Basking shark	Cetorhinus maximus	1			muscle	none	N	N	-20.2						8.9										1986	1990	Newfoundland, Canada		none	54	46.6	-64.5	-52.4								Emma R. Kast, emma.r.kast@gmail.com
236	Kerr2006	White shark	Carcharodon carcharias	1	0		vertebrae	2:1:0.8 methanol:chloroform:DI water	E	E	-12.6175						19.8375										1982	1982	southern California		none	32.5	35.6	-121.5	-117.4	TL	460.9					WH 17	Emma R. Kast, emma.r.kast@gmail.com
237	Kerr2006	White shark	Carcharodon carcharias	1	0		vertebrae	2:1:0.8 methanol:chloroform:DI water	E	E	-12.05						19.02												California		none	32.3	41.9	-124.8	-117.4	TL	471.1					WH 90	Emma R. Kast, emma.r.kast@gmail.com
238	Kerr2006	White shark	Carcharodon carcharias	1	1		vertebrae	2:1:0.8 methanol:chloroform:DI water	E	E	-12.132						19.272										1994	1994	California		none	32.3	41.9	-124.8	-117.4	TL	534.4					WH 128	Emma R. Kast, emma.r.kast@gmail.com
239	Kerr2006	White shark	Carcharodon carcharias	1	1		vertebrae	2:1:0.8 methanol:chloroform:DI water	E	E	-11.63						18.7933										1959	1959	Tomales Bay, CA		none	38.07	38.26	-122.94	-122.85	TL	277.5					WH 6	Emma R. Kast, emma.r.kast@gmail.com
240	Kerr2006	White shark	Carcharodon carcharias	1	0		vertebrae	2:1:0.8 methanol:chloroform:DI water	E	E	-12.885						17.945										1968	1968	Half Moon Bay, CA		none	37.4	37.5	-122.5	-122.4	TL	234					WH 3	Emma R. Kast, emma.r.kast@gmail.com
241	Kerr2006	White shark	Carcharodon carcharias	1	0		vertebrae	2:1:0.8 methanol:chloroform:DI water	E	E	-12.34						19.714										1978	1978	Moss Landing, CA		none	36.8	36.8	-121.8	-121.8	TL	393					WH 1	Emma R. Kast, emma.r.kast@gmail.com
242	McKinney2016	Pigeye shark	Carcharhinus amboinensis	9			white muscle	Hussey2014	U	E	-14.5	se	0.1				15.4	se	0.1								2005	2010	KwaZulu-Natal, South Africa		none	-31.2	-26.9	30	33.6	PCL	131			106	152		Emma R. Kast, emma.r.kast@gmail.com
243	McKinney2016	Copper shark	Carcharhinus brachyurus	5			white muscle	Hussey2014	U	E	-15.5	se	0.1				14.1	se	0.1								2005	2010	KwaZulu-Natal, South Africa		none	-31.2	-26.9	30	33.6	PCL	197			170	216		Emma R. Kast, emma.r.kast@gmail.com
244	McKinney2016	Spinner shark	Carcharhinus brevipinna	19			white muscle	Hussey2014	U	E	-15.5	se	0.1				13.5	se	0.1								2005	2010	KwaZulu-Natal, South Africa		none	-31.2	-26.9	30	33.6	PCL	148			57	193		Emma R. Kast, emma.r.kast@gmail.com
245	McKinney2016	Bull shark	Carcharhinus leucas	11			white muscle	Hussey2014	U	E	-14.9	se	0.2				14.6	se	0.2								2005	2010	KwaZulu-Natal, South Africa		none	-31.2	-26.9	30	33.6	PCL	165			79	208		Emma R. Kast, emma.r.kast@gmail.com
246	McKinney2016	Blacktip shark	Carcharhinus limbatus	32			white muscle	Hussey2014	U	E	-15.2	se	0.1				14.4	se	0.1								2005	2010	KwaZulu-Natal, South Africa		none	-31.2	-26.9	30	33.6	PCL	153			113	186		Emma R. Kast, emma.r.kast@gmail.com
247	McKinney2016	Dusky shark	Carcharhinus obscurus	64			white muscle	Hussey2014	U	E	-15.6	se	0.1				13.7	se	0.1								2005	2010	KwaZulu-Natal, South Africa		none	-31.2	-26.9	30	33.6	PCL	164			70	280		Emma R. Kast, emma.r.kast@gmail.com
248	McKinney2016	Sandbar shark	Carcharhinus plumbeus	6			white muscle	Hussey2014	U	E	-15.2	se	0.2				15	se	0.3								2005	2010	KwaZulu-Natal, South Africa		none	-31.2	-26.9	30	33.6	PCL	124			93	139		Emma R. Kast, emma.r.kast@gmail.com
249	McKinney2016	Tiger shark	Galeocerdo cuvier	18			white muscle	Hussey2014	U	E	-16.1	se	0.2				13	se	0.1								2005	2010	KwaZulu-Natal, South Africa		none	-31.2	-26.9	30	33.6	PCL	195			135	239		Emma R. Kast, emma.r.kast@gmail.com
250	McKinney2016	Sharpnose shark	Rhizoprionodon acutus	1			white muscle	Hussey2014	U	E	-16						13.7										2005	2010	KwaZulu-Natal, South Africa		none	-31.2	-26.9	30	33.6	PCL	71						Emma R. Kast, emma.r.kast@gmail.com
251	McKinney2016	Sharpnose shark	Rhizoprionodon acutus	1			white muscle	Hussey2014	U	E	-15.5						13.9										2005	2010	KwaZulu-Natal, South Africa		none	-31.2	-26.9	30	33.6	PCL	75						Emma R. Kast, emma.r.kast@gmail.com
252	McKinney2016	Scalloped hammerhead shark	Sphyrna lewini	34			white muscle	Hussey2014	U	E	-15.5	se	0.1				14.8	se	0.1								2005	2010	KwaZulu-Natal, South Africa		none	-31.2	-26.9	30	33.6	PCL	138			38	223		Emma R. Kast, emma.r.kast@gmail.com
253	McKinney2016	Smooth hammerhead shark	Sphyrna zygaena	15			white muscle	Hussey2014	U	E	-15.8	se	0.1				14.7	se	0.1								2005	2010	KwaZulu-Natal, South Africa		none	-31.2	-26.9	30	33.6	PCL	100			70	116		Emma R. Kast, emma.r.kast@gmail.com
254	McKinney2016	Hardnose smoothhound shark	Mustelus mosis	5			white muscle	Hussey2014	U	E	-17.5	se	0.1				10.1	se	0.2								2005	2010	KwaZulu-Natal, South Africa		none	-31.2	-26.9	30	33.6	PCL	100			99	103		Emma R. Kast, emma.r.kast@gmail.com
255	McKinney2016	Common thresher shark	Alopias vulpinus	1			white muscle	Hussey2014	U	E	-15.9						13.8										2005	2010	KwaZulu-Natal, South Africa		none	-31.2	-26.9	30	33.6	PCL	200						Emma R. Kast, emma.r.kast@gmail.com
256	McKinney2016	White shark	Carcharodon carcharias	33			white muscle	Hussey2014	U	E	-14.8	se	0.1				15.3	se	0.2								2005	2010	KwaZulu-Natal, South Africa		none	-31.2	-26.9	30	33.6	PCL	217			124	363		Emma R. Kast, emma.r.kast@gmail.com
257	McKinney2016	Shortfin mako shark	Isurus oxyrinchus	4			white muscle	Hussey2014	U	E	-15.3	se	0.3				15	se	0.3								2005	2010	KwaZulu-Natal, South Africa		none	-31.2	-26.9	30	33.6	PCL	203			161	220		Emma R. Kast, emma.r.kast@gmail.com
258	McKinney2016	Sand tiger shark	Carcharias taurus	30			white muscle	Hussey2014	U	E	-14.3	se	0.1				15.6	se	0.1								2005	2010	KwaZulu-Natal, South Africa		none	-31.2	-26.9	30	33.6	PCL	191			149	209		Emma R. Kast, emma.r.kast@gmail.com
259	McKinney2016	Whale shark	Rhincodon typus	3			white muscle	Hussey2014	U	E	-17.3	se	0.3				9.9	se	0.3								2005	2010	KwaZulu-Natal, South Africa		none	-31.2	-26.9	30	33.6	PCL	684			660	710		Emma R. Kast, emma.r.kast@gmail.com
260	McMeans2009	Atlantic sharpnose shark	Rhizoprionodon terraenovae	12	1	adult	muscle	2:1 chloroform:methanol	N	E	-16.3	se	0	-16.5	-16.1		1.2	se	0.2	12.4	14.7					September-October	2004	2004	Eastern Gulf of Mexico		latlong	26.2833	30	-88.1833	95.6667								Emma R. Kast, emma.r.kast@gmail.com
261	McMeans2009	Atlantic sharpnose shark	Rhizoprionodon terraenovae	12	1	adult	liver	2:1 chloroform:methanol	N	E	-17.6	se	0.3	-19.8	-16.4		14	se	0.1	13.6	14.7					September-October	2004	2004	Eastern Gulf of Mexico		latlong	26.2833	30	-88.1833	95.6667								Emma R. Kast, emma.r.kast@gmail.com
262	McMeans2009	Atlantic sharpnose shark	Rhizoprionodon terraenovae	12	1	adult	vertebrae	none	N	N	-1.8	s	0.1	-14.4	-12.8		13.6	se	0.2	12.1	14.3					September-October	2004	2004	Eastern Gulf of Mexico		latlong	26.2833	30	-88.1833	95.6667								Emma R. Kast, emma.r.kast@gmail.com
263	McMeans2013	Greenland shark	Somniosus microcephalus	44			white muscle	2:1 chloroform:methanol	N	E	-18.6	sd	0.5				15.9	sd	0.7								2008	2009	Kongsfjorden, Svalbard, Norway		none	78.9	79.1	11.3	12.2	TL				245	404		Emma R. Kast, emma.r.kast@gmail.com
264	McMeans2010	Greenland shark	Somniosus microcephalus	19	0.842105		muscle	2:1 chloroform:methanol	N	E	-17.8	sd	0.7				15.3	sd	0.2								2001	2005	Iceland		figure	61	70	-28	-12	TL	415.6	sd	25.2				Emma R. Kast, emma.r.kast@gmail.com
265	Navarro2014	Kitefin shark	Dalatias licha	9	0		liver	Folch	N	E	-18.42	sd	1.76				10.22	sd	0.51								2011	2013	Catalan Sea, Mediterranean		figure	40.3	41.8	0.8	3.3	TL	37	sd	5				Emma R. Kast, emma.r.kast@gmail.com
266	Navarro2014	Kitefin shark	Dalatias licha	9	1		liver	Folch	N	E	-18.31	sd	1.36				9.86	sd	0.59								2011	2013	Catalan Sea, Mediterranean		figure	40.3	41.8	0.8	3.3	TL	36	sd	3				Emma R. Kast, emma.r.kast@gmail.com
267	Navarro2014	Kitefin shark	Dalatias licha	9	0		muscle	none	N	N	-18.45	sd	0.51				10.11	sd	0.51								2011	2013	Catalan Sea, Mediterranean		figure	40.3	41.8	0.8	3.3	TL	37	sd	5				Emma R. Kast, emma.r.kast@gmail.com
268	Navarro2014	Kitefin shark	Dalatias licha	9	1		muscle	none	N	N	-18.39	sd	0.79				10.02	sd	0.52								2011	2013	Catalan Sea, Mediterranean		figure	40.3	41.8	0.8	3.3	TL	36	sd	3				Emma R. Kast, emma.r.kast@gmail.com
269	Navarro2014	Kitefin shark	Dalatias licha	8	0		liver	Folch	N	E	-18.26	sd	1.97				10.11	sd	0.89								2011	2013	Gulf of Lions, Mediterranean		figure	42.1	43.2	3.4	5.5	TL	58	sd	27				Emma R. Kast, emma.r.kast@gmail.com
270	Navarro2014	Kitefin shark	Dalatias licha	9	1		liver	Folch	N	E	-17.64	sd	1.81				10.28	sd	0.74								2011	2013	Gulf of Lions, Mediterranean		figure	42.1	43.2	3.4	5.5	TL	54	sd	27				Emma R. Kast, emma.r.kast@gmail.com
271	Navarro2014	Kitefin shark	Dalatias licha	8	0		muscle	none	N	N	-18.56	sd	1.72				10.71	sd	0.69								2011	2013	Gulf of Lions, Mediterranean		figure	42.1	43.2	3.4	5.5	TL	58	sd	27				Emma R. Kast, emma.r.kast@gmail.com
272	Navarro2014	Kitefin shark	Dalatias licha	9	1		muscle	none	N	N	-18.13	sd	0.44				10.17	sd	0.44								2011	2013	Gulf of Lions, Mediterranean		figure	42.1	43.2	3.4	5.5	TL	54	sd	27				Emma R. Kast, emma.r.kast@gmail.com
273	Ferreira2017	Tiger shark	Galeocerdo cuvier	36	1		white muscle	none	N	N	-16.8		0.7				12.4	sd	1										Queensland Shark Control Program		figure	-30	-20	150	155	TL	207	sd	84.8				Emma R. Kast, emma.r.kast@gmail.com
274	Ferreira2017	Tiger shark	Galeocerdo cuvier	12	0		white muscle	none	N	N	-17.4		0.5				12.2	sd	1.1										Queensland Shark Control Program		figure	-30	-20	150	155	TL	161	sd	37.3				Emma R. Kast, emma.r.kast@gmail.com
275	Ferreira2017	Tiger shark	Galeocerdo cuvier	17	1		white muscle	none	N	N	-18.2		0.6				12.6	sd	0.8										New South Wales		figure	-35	-31	150	154	TL	322	sd	50.9				Emma R. Kast, emma.r.kast@gmail.com
276	Ferreira2017	Tiger shark	Galeocerdo cuvier	25	0		white muscle	none	N	N	-18.3		0.8				12.3	sd	0.8										New South Wales		figure	-35	-31	150	154	TL	345	sd	39.5				Emma R. Kast, emma.r.kast@gmail.com
277	Ferreira2017	Tiger shark	Galeocerdo cuvier	14	1		white muscle	none	N	N	-14.2		1.6				11.6	sd	0.9										Great Barrier Reef		figure	-18	-10	141	147	TL	296	sd	48.3				Emma R. Kast, emma.r.kast@gmail.com
278	Ferreira2017	Tiger shark	Galeocerdo cuvier	2	0		white muscle	none	N	N	-16.2		0.1				12.8	sd	0.7										Great Barrier Reef		figure	-18	-10	141	147	TL	232	sd	23.5				Emma R. Kast, emma.r.kast@gmail.com
279	Ferreira2017	Tiger shark	Galeocerdo cuvier	14	1		dermis	none	N	N	-12		1.3				11.3												Great Barrier Reef		figure	-18	-10	141	147	TL	296	sd	48.3				Emma R. Kast, emma.r.kast@gmail.com
280	Ferreira2017	Tiger shark	Galeocerdo cuvier	2	0		dermis	none	N	N	-13.8		0.1				11.9	sd	0.2										Great Barrier Reef		figure	-18	-10	141	147	TL	232	sd	23.5				Emma R. Kast, emma.r.kast@gmail.com
281	Ferreira2017	Tiger shark	Galeocerdo cuvier	20	1		dermis	none	N	N	-13.9		1.4				12	sd	0.4										Ningaloo Bay		figure	-24	-22	113	115	TL	348	sd	46.3				Emma R. Kast, emma.r.kast@gmail.com
282	Ferreira2017	Tiger shark	Galeocerdo cuvier	124	1		fin	none	N	N	-16.6		1.3				11.8	sd	0.7										Shark Bay		figure	-27	-25	113	115	TL	280	sd	59.2				Emma R. Kast, emma.r.kast@gmail.com
283	Ferreira2017	Tiger shark	Galeocerdo cuvier	23	0		fin	none	N	N	-11.9		1.4				12	sd	0.6										Shark Bay		figure	-27	-25	113	115	TL	268	sd	52.6				Emma R. Kast, emma.r.kast@gmail.com
284	Ferreira2017	Tiger shark	Galeocerdo cuvier	14	1		red blood cells	none	N	N	-13.5		1.9				11	sd	0.3										Great Barrier Reef		figure	-18	-10	141	147	TL	296	sd	48.3				Emma R. Kast, emma.r.kast@gmail.com
285	Ferreira2017	Tiger shark	Galeocerdo cuvier	2	0		red blood cells	none	N	N	-15.2		1.1				11.9	sd	0.5										Great Barrier Reef		figure	-18	-10	141	147	TL	232	sd	23.5				Emma R. Kast, emma.r.kast@gmail.com
286	Ferreira2017	Tiger shark	Galeocerdo cuvier	20	1		red blood cells	none	N	N	-16.6		1.6				11.6	sd	0.3										Ningaloo Bay		figure	-24	-22	113	115	TL	348	sd	46.3				Emma R. Kast, emma.r.kast@gmail.com
287	Ferreira2017	Tiger shark	Galeocerdo cuvier	124	1		red blood cells	none	N	N	-13.2		1.6				11.4	sd	0.5										Shark Bay		figure	-27	-25	113	115	TL	280	sd	59.2				Emma R. Kast, emma.r.kast@gmail.com
288	Ferreira2017	Tiger shark	Galeocerdo cuvier	23	0		red blood cells	none	N	N	-13.1						11												Shark Bay		figure	-27	-25	113	115	TL	268	sd	52.6				Emma R. Kast, emma.r.kast@gmail.com
289	Ferreira2017	Tiger shark	Galeocerdo cuvier	14	1		plasma	none	N	N	-13.4		1.9				11.5	sd	1.1										Great Barrier Reef		figure	-18	-10	141	147	TL	296	sd	48.3				Emma R. Kast, emma.r.kast@gmail.com
290	Ferreira2017	Tiger shark	Galeocerdo cuvier	2	0		plasma	none	N	N	-15		0				12.3	sd	1.3										Great Barrier Reef		figure	-18	-10	141	147	TL	232	sd	23.5				Emma R. Kast, emma.r.kast@gmail.com
291	Ferreira2017	Tiger shark	Galeocerdo cuvier	20	1		plasma	none	N	N	-16.7		1.2				11	sd	0.5										Ningaloo Bay		figure	-24	-22	113	115	TL	348	sd	46.3				Emma R. Kast, emma.r.kast@gmail.com
292	Ferreira2017	Tiger shark	Galeocerdo cuvier	124	1		plasma	none	N	N	-15		1.7				11.6	sd	0.9										Shark Bay		figure	-27	-25	113	115	TL	280	sd	59.2				Emma R. Kast, emma.r.kast@gmail.com
293	Ferreira2017	Tiger shark	Galeocerdo cuvier	23	0		plasma	none	N	N	-15.3		1.7				12	sd	1.9										Shark Bay		figure	-27	-25	113	115	TL	268	sd	52.6				Emma R. Kast, emma.r.kast@gmail.com
294	Tamburin2020	Shortfin mako shark	Isurus oxyrinchus	70	0.514286	newborns, yoy, juvenile	plasma	none	N	N	-17.6	sd	0.9	-19.9	-16		17.2	sd	1.3	14	20.7					August-November	2016	2016	Sebastian Vizcaino Bay		latlong	27.6917	28.2478	-114.883	-114.069								Emma R. Kast, emma.r.kast@gmail.com
295	RosasLuis2017	Shortfin mako shark	Isurus oxyrinchus	19	0.0526316		muscle	chloroform-methanol	N	E	-16.6	sd	0.3				18.5	sd	1.3							July-September	2014	2014	Santa Rosa, Salinas and Playia Mia, Manta (Ecuador)		figure	-3	0	-82	-80	PCL	145.5	sd	19.81				Emma R. Kast, emma.r.kast@gmail.com
296	RosasLuis2017	Blue shark	Prionace glauca	20	0.2		muscle	chloroform-methanol	N	E	-16.6	sd	0.2				18.6	sd	1.8							July-September	2014	2014	Santa Rosa, Salinas and Playia Mia, Manta (Ecuador)		figure	-3	0	-82	-80	PCL	165.7	sd	25.7				Emma R. Kast, emma.r.kast@gmail.com
297	RosasLuis2017	Pelagic thresher shark	Alopias pelagicus	19	0.210526		muscle	chloroform-methanol	N	E	-16.7	sd	0.3				13.8	sd	1.4							July-September	2014	2014	Santa Rosa, Salinas and Playia Mia, Manta (Ecuador)		figure	-3	0	-82	-80	PCL	142	sd	25.1				Emma R. Kast, emma.r.kast@gmail.com
298	RosasLuis2017	Silky shark	Carcharhinus falciformis	13	0.307692		muscle	chloroform-methanol	N	E	-16.7	sd	0.2				14.6	sd	1.4							July-September	2014	2014	Santa Rosa, Salinas and Playia Mia, Manta (Ecuador)		figure	-3	0	-82	-80	PCL	120.8	sd	16.9				Emma R. Kast, emma.r.kast@gmail.com
299	Weideli2019	Blacktip reef shark	Carcharhinus melanopterus	11		juvenile	red blood cell	none	N	N	-9.04	sd	0.84				10.89	sd	0.45							November-December	2014	2014	St. Joseph Atoll, Seychelles		latlong	-5.43333	-5.43333	53.3333	53.3333								Emma R. Kast, emma.r.kast@gmail.com
300	Weideli2019	Blacktip reef shark	Carcharhinus melanopterus	11		juvenile	plasma	none	N	N	-8.95	sd	0.75				10.84	sd	0.75							November-December	2014	2014	St. Joseph Atoll, Seychelles		latlong	-5.43333	-5.43333	53.3333	53.3333								Emma R. Kast, emma.r.kast@gmail.com
301	Pethybridge2012	Spiny dogfish shark	Squalus acanthias	2	1		muscle	none	N	N	-19.25	sd	0.0707107	-19.3	-19.2		14.15	sd	0.2	14	14.3		3.4				2004	2006	eastern and southern Tasmania, southwest off Victoria, Australia	shelf <300m	figure	-45	-37	140	150	TL	81.5	sd	2.12132	80	83		Emma R. Kast, emma.r.kast@gmail.com
302	Pethybridge2012	Shortnose spurdog	Squalus megalops	2	0		muscle	none	N	N	-18.5	sd	0.424264	-18.8	-18.2		14.05	sd	0.2	13.9	14.2		2.9				2004	2006	eastern and southern Tasmania, southwest off Victoria, Australia	shelf <300m	figure	-45	-37	140	150	TL	52	sd	5.65685	48	56		Emma R. Kast, emma.r.kast@gmail.com
303	Pethybridge2012	Sevengill shark	Notorynchus cepedianus	1	0		muscle	none	N	N	-18.4						15.4						2.7				2004	2006	eastern and southern Tasmania, southwest off Victoria, Australia	shelf <300m	figure	-45	-37	140	150	TL	158						Emma R. Kast, emma.r.kast@gmail.com
304	Pethybridge2012	Southern dogfish	Centrophorus zeehaani	2			muscle	none	N	N	-18.1	sd	0.141421	-18.2	-18		16.5	sd	0.14	16.4	16.6		2.9				2004	2006	eastern and southern Tasmania, southwest off Victoria, Australia	upper-slope (200-600m)	figure	-45	-37	140	150	TL	86.5	sd	0.707107	86	87		Emma R. Kast, emma.r.kast@gmail.com
305	Pethybridge2012	Shortspine spurdog	Squalus mitsukurii	2	0.5		muscle	none	N	N	-18.3	sd	0.141421	-18.4	-18.2		13.85	sd	0.35	13.6	14.1		3.1				2004	2006	eastern and southern Tasmania, southwest off Victoria, Australia	upper-slope (200-600m)	figure	-45	-37	140	150	TL	72.5	sd	0.707107	72	73		Emma R. Kast, emma.r.kast@gmail.com
306	Pethybridge2012	Australian sawtail catshark	Figaro boardmani	2	1		muscle	none	N	N	-18	sd	0.141421	-18.1	-17.9		13.55	sd	1.6	12.4	14.7		2.9				2004	2006	eastern and southern Tasmania, southwest off Victoria, Australia	upper-slope (200-600m)	figure	-45	-37	140	150	TL	52	sd	2.82843	50	54		Emma R. Kast, emma.r.kast@gmail.com
307	Pethybridge2012	South China catshark	Apristurus sinensis	1	1		muscle	none	N	N	-18.6						12.9						3				2004	2006	eastern and southern Tasmania, southwest off Victoria, Australia	mid-slope (600-2000m)	figure	-45	-37	140	150	TL	67.3						Emma R. Kast, emma.r.kast@gmail.com
308	Pethybridge2012	Longnose velvet dogfish	Centroselachus crepidater	18	0.444444	adult	muscle	none	N	N	-18.2	sd	0.4	-18.4	-17.4		14.1	sd	0.5	13.1	14.9		2.9				2004	2006	eastern and southern Tasmania, southwest off Victoria, Australia	mid-slope (600-2000m)	figure	-45	-37	140	150	TL	77	sd	19.799	63	91		Emma R. Kast, emma.r.kast@gmail.com
309	Pethybridge2012	Longnose velvet dogfish	Centroselachus crepidater	3	1	juvenile	muscle	none	N	N	-18.3	sd	0.565685	-18.7	-17.9		12.8	sd	0.14	12.7	12.9		3				2004	2006	eastern and southern Tasmania, southwest off Victoria, Australia	mid-slope (600-2000m)	figure	-45	-37	140	150	TL	40.5	sd	9.19239	34	47		Emma R. Kast, emma.r.kast@gmail.com
310	Pethybridge2012	Roughskin dogfish	Centroscymnus owstoni	2	0		muscle	none	N	N	-17.55	sd	0.0707107	-17.6	-17.5		14.3	sd	0.14	14.2	14.4		3				2004	2006	eastern and southern Tasmania, southwest off Victoria, Australia	mid-slope (600-2000m)	figure	-45	-37	140	150	TL	75.5	sd	0.707107	75	76		Emma R. Kast, emma.r.kast@gmail.com
311	Pethybridge2012	Portuguese dogfish	Centroscymnus coelopsis	2	1		muscle	none	N	N	-17.35	sd	0.353553	-17.6	-17.1		14.65	sd	0.2	14.5	14.8		3				2004	2006	eastern and southern Tasmania, southwest off Victoria, Australia	mid-slope (600-2000m)	figure	-45	-37	140	150	TL	77	sd	1.41421	76	78		Emma R. Kast, emma.r.kast@gmail.com
312	Pethybridge2012	Birdbeak dogfish shark	Deania calcea	2	0		muscle	none	N	N	-17.95	sd	0.212132	-18.1	-17.8		14.05	sd	0.2	13.9	14.2		2.9				2004	2006	eastern and southern Tasmania, southwest off Victoria, Australia	mid-slope (600-2000m)	figure	-45	-37	140	150	TL	84.5	sd	0.707107	84	85		Emma R. Kast, emma.r.kast@gmail.com
313	Pethybridge2012	Kitefin shark	Dalatias licha	2	0		muscle	none	N	N	-18.4	sd	0.141421	-18.5	-18.3		14.4	sd	0.3	14.2	14.6		2.9				2004	2006	eastern and southern Tasmania, southwest off Victoria, Australia	mid-slope (600-2000m)	figure	-45	-37	140	150	TL	114	sd	2.82843	116	112		Emma R. Kast, emma.r.kast@gmail.com
314	Pethybridge2012	New Zealand lantern shark	Etmopterus baxteri	20	0.66		muscle	none	N	N	-18.4	sd	0.2	-18.7	-18.1		15.4	sd	0.5	13	13.9		2.9				2004	2006	eastern and southern Tasmania, southwest off Victoria, Australia	mid-slope (600-2000m)	figure	-45	-37	140	150	TL	64.05	sd	9.97021	57	71.1		Emma R. Kast, emma.r.kast@gmail.com
315	Pethybridge2012	Plunket's shark	Proscymnodoms plunketi	2	0		muscle	none	N	N	-17.75	sd	0.0707107	-17.8	-17.7		15	sd	3	14.8	15.2		2.9				2004	2006	eastern and southern Tasmania, southwest off Victoria, Australia	mid-slope (600-2000m)	figure	-45	-37	140	150	TL	118.5	sd	9.19239	112	125		Emma R. Kast, emma.r.kast@gmail.com
316	Barría2015	School shark	Galeorhinus galeus	3	0.666667		muscle	none	N	C for C, N for N	-17.38	sd	0.22				14.31	sd	1.73								2012	2013	Catalan Sea, Mediterranean		figure	39.2	41.6	0	3.5								Emma R. Kast, emma.r.kast@gmail.com
317	Barría2015	Blue shark	Prionace glauca	2	0		muscle	none	N	C for C, N for N	-16.68	sd	0.95				10.6	sd	0.06								2013	2013	Catalan Sea, Mediterranean		figure	39.2	41.6	0	3.5								Emma R. Kast, emma.r.kast@gmail.com
318	Barría2015	Bluntnose sixgill shark	Hexanchus griseus	7	0.571429		muscle	none	N	C for C, N for N	-19.16	sd	0.65				10.03	sd	0.28								2012	2013	Catalan Sea and Gulf of Lions, Mediterranean		figure	39.2	43	0	5.5								Emma R. Kast, emma.r.kast@gmail.com
319	Barría2015	Pelagic thresher shark	Alopias griseus	1	1		muscle	none	N	C for C, N for N	-17.73						12										2014	2014	Gulf of Lions, Mediterranean		figure	41.6	43	3.5	5.5								Emma R. Kast, emma.r.kast@gmail.com
320	Barría2015	Gulper shark	Centrophorus granulosus	16	0.1875		muscle	none	N	C for C, N for N	-17.75	sd	0.65				11.34	sd	0.36								2003	2013	Catalan Sea and Gulf of Lions, Mediterranean		figure	39.2	43	0	5.5								Emma R. Kast, emma.r.kast@gmail.com
321	Barría2015	Portuguese dogfish	Centroscymnus coelolepis	24	0.416667		muscle	none	N	C for C, N for N	-17.83	sd	0.74				10.51	sd	0.7								2012	2012	Catalan Sea, Mediterranean		figure	39.2	41.6	0	3.5								Emma R. Kast, emma.r.kast@gmail.com
322	Barría2015	Kitefin shark	Dalatias licha	35	0.514286		muscle,fin	none	N	C for C, N for N	-18.48	sd	1.13				10.21	sd	0.57								2011	2013	Catalan Sea and Gulf of Lions, Mediterranean		figure	39.2	43	0	5.5								Emma R. Kast, emma.r.kast@gmail.com
323	Barría2015	Angular roughshark	Oxynotus centrina	3	1		muscle	none	N	C for C, N for N	-17.31	sd	0.84				10.92	sd	0.49								2012	2013	Catalan Sea and Gulf of Lions, Mediterranean		figure	39.2	43	0	5.5								Emma R. Kast, emma.r.kast@gmail.com
324	Barría2015	Spiny dogfish shark	Squalus acanthias	4	0.5		muscle,fin	none	N	C for C, N for N	-18.22	sd	1.12				10.66	sd	0.47								2011	2012	Gulf of Lions, Mediterranean		figure	41.6	43	3.5	5.5								Emma R. Kast, emma.r.kast@gmail.com
325	Barría2015	Little sleeper shark	Somniosus rostratus	6	0.666667		muscle	none	N	C for C, N for N	-20.46	sd	0.75				9.95	sd	0.68								2012	2013	Catalan Sea and Gulf of Lions, Mediterranean		figure	39.2	43	0	5.5								Emma R. Kast, emma.r.kast@gmail.com
326	Endo2015	Tiger shark	Galeocerdo cuvier	50	0		muscle	chloroform-methanol	N	E	-15.89	sd	0.56				11.88	sd	0.8							summer	2007	2013	Ishigaki Island, Okinawa Prefecture, Japan		none	24.3	24.6	124.1	124.3	PCL	203	sd	48				Emma R. Kast, emma.r.kast@gmail.com
327	Endo2015	Tiger shark	Galeocerdo cuvier	62	1		muscle	chloroform-methanol	N	E	-16.04	sd	0.59				11.82	sd	0.69							summer	2007	2013	Ishigaki Island, Okinawa Prefecture, Japan		none	24.3	24.6	124.1	124.3	PCL	232	sd	58				Emma R. Kast, emma.r.kast@gmail.com
328	Li2016	Silky shark	Carcharhinus falciformis	1			white muscle	DI water for C&N, 2:1 chloroform:methanol for C	E	E for C, N for N	-16.5432						16.1386									June-November	2014	2014	Northeast central Pacific		latlong	8	10	-125	-115	PCL	56.9798					27	Emma R. Kast, emma.r.kast@gmail.com
329	Li2016	Silky shark	Carcharhinus falciformis	1			white muscle	DI water for C&N, 2:1 chloroform:methanol for C	E	E for C, N for N	-16.33						17.1155									June-November	2014	2014	Northeast central Pacific		latlong	8	10	-125	-115	PCL	56.9798					53	Emma R. Kast, emma.r.kast@gmail.com
330	Li2016	Silky shark	Carcharhinus falciformis	1			white muscle	DI water for C&N, 2:1 chloroform:methanol for C	E	E for C, N for N	-16.5859						15.3422									June-November	2014	2014	Northeast central Pacific		latlong	8	10	-125	-115	PCL	59.0626					37	Emma R. Kast, emma.r.kast@gmail.com
331	Li2016	Silky shark	Carcharhinus falciformis	1			white muscle	DI water for C&N, 2:1 chloroform:methanol for C	E	E for C, N for N	-16.1894						16.1472									June-November	2014	2014	Northeast central Pacific		latlong	8	10	-125	-115	PCL	63.2282					50	Emma R. Kast, emma.r.kast@gmail.com
332	Li2016	Silky shark	Carcharhinus falciformis	1			white muscle	DI water for C&N, 2:1 chloroform:methanol for C	E	E for C, N for N	-16.5402						16.908									June-November	2014	2014	Northeast central Pacific		latlong	8	10	-125	-115	PCL	65.311					9	Emma R. Kast, emma.r.kast@gmail.com
333	Li2016	Silky shark	Carcharhinus falciformis	1			white muscle	DI water for C&N, 2:1 chloroform:methanol for C	E	E for C, N for N	-16.4578						15.5243									June-November	2014	2014	Northeast central Pacific		latlong	8	10	-125	-115	PCL	65.311					44	Emma R. Kast, emma.r.kast@gmail.com
334	Li2016	Silky shark	Carcharhinus falciformis	1			white muscle	DI water for C&N, 2:1 chloroform:methanol for C	E	E for C, N for N	-16.6028						16.3462									June-November	2014	2014	Northeast central Pacific		latlong	8	10	-125	-115	PCL	65.311					45	Emma R. Kast, emma.r.kast@gmail.com
335	Li2016	Silky shark	Carcharhinus falciformis	1			white muscle	DI water for C&N, 2:1 chloroform:methanol for C	E	E for C, N for N	-16.4414						16.9829									June-November	2014	2014	Northeast central Pacific		latlong	8	10	-125	-115	PCL	66.769					35	Emma R. Kast, emma.r.kast@gmail.com
336	Li2016	Silky shark	Carcharhinus falciformis	1			white muscle	DI water for C&N, 2:1 chloroform:methanol for C	E	E for C, N for N	-16.5985						14.8165									June-November	2014	2014	Northeast central Pacific		latlong	8	10	-125	-115	PCL	69.4766					10	Emma R. Kast, emma.r.kast@gmail.com
337	Li2016	Silky shark	Carcharhinus falciformis	1			white muscle	DI water for C&N, 2:1 chloroform:methanol for C	E	E for C, N for N	-16.2541						15.8754									June-November	2014	2014	Northeast central Pacific		latlong	8	10	-125	-115	PCL	71.5594					18	Emma R. Kast, emma.r.kast@gmail.com
338	Li2016	Silky shark	Carcharhinus falciformis	1			white muscle	DI water for C&N, 2:1 chloroform:methanol for C	E	E for C, N for N	-16.4245						17.5012									June-November	2014	2014	Northeast central Pacific		latlong	8	10	-125	-115	PCL	73.6422					14	Emma R. Kast, emma.r.kast@gmail.com
339	Li2016	Silky shark	Carcharhinus falciformis	1			white muscle	DI water for C&N, 2:1 chloroform:methanol for C	E	E for C, N for N	-16.2003						15.8849									June-November	2014	2014	Northeast central Pacific		latlong	8	10	-125	-115	PCL	73.6422					24	Emma R. Kast, emma.r.kast@gmail.com
340	Li2016	Silky shark	Carcharhinus falciformis	1			white muscle	DI water for C&N, 2:1 chloroform:methanol for C	E	E for C, N for N	-16.3838						16.8093									June-November	2014	2014	Northeast central Pacific		latlong	8	10	-125	-115	PCL	75.725					42	Emma R. Kast, emma.r.kast@gmail.com
341	Li2016	Silky shark	Carcharhinus falciformis	1			white muscle	DI water for C&N, 2:1 chloroform:methanol for C	E	E for C, N for N	-16.5169						16.9288									June-November	2014	2014	Northeast central Pacific		latlong	8	10	-125	-115	PCL	76.1416					32	Emma R. Kast, emma.r.kast@gmail.com
342	Li2016	Silky shark	Carcharhinus falciformis	1			white muscle	DI water for C&N, 2:1 chloroform:methanol for C	E	E for C, N for N	-16.7467						16.4685									June-November	2014	2014	Northeast central Pacific		latlong	8	10	-125	-115	PCL	81.9734					11	Emma R. Kast, emma.r.kast@gmail.com
343	Li2016	Silky shark	Carcharhinus falciformis	1			white muscle	DI water for C&N, 2:1 chloroform:methanol for C	E	E for C, N for N	-16.3686						14.6556									June-November	2014	2014	Northeast central Pacific		latlong	8	10	-125	-115	PCL	81.9734					52	Emma R. Kast, emma.r.kast@gmail.com
344	Li2016	Silky shark	Carcharhinus falciformis	1			white muscle	DI water for C&N, 2:1 chloroform:methanol for C	E	E for C, N for N	-16.3067						14.4156									June-November	2014	2014	Northeast central Pacific		latlong	8	10	-125	-115	PCL	84.0562					30	Emma R. Kast, emma.r.kast@gmail.com
345	Li2016	Silky shark	Carcharhinus falciformis	1			white muscle	DI water for C&N, 2:1 chloroform:methanol for C	E	E for C, N for N	-16.9473						16.7445									June-November	2014	2014	Northeast central Pacific		latlong	8	10	-125	-115	PCL	86.139					6	Emma R. Kast, emma.r.kast@gmail.com
346	Li2016	Silky shark	Carcharhinus falciformis	1			white muscle	DI water for C&N, 2:1 chloroform:methanol for C	E	E for C, N for N	-16.5087						15.7967									June-November	2014	2014	Northeast central Pacific		latlong	8	10	-125	-115	PCL	88.2218					20	Emma R. Kast, emma.r.kast@gmail.com
347	Li2016	Silky shark	Carcharhinus falciformis	1			white muscle	DI water for C&N, 2:1 chloroform:methanol for C	E	E for C, N for N	-16.5006						16.1473									June-November	2014	2014	Northeast central Pacific		latlong	8	10	-125	-115	PCL	91.346					40	Emma R. Kast, emma.r.kast@gmail.com
348	Li2016	Silky shark	Carcharhinus falciformis	1			white muscle	DI water for C&N, 2:1 chloroform:methanol for C	E	E for C, N for N	-16.8812						16.8195									June-November	2014	2014	Northeast central Pacific		latlong	8	10	-125	-115	PCL	96.553					38	Emma R. Kast, emma.r.kast@gmail.com
349	Li2016	Silky shark	Carcharhinus falciformis	1			white muscle	DI water for C&N, 2:1 chloroform:methanol for C	E	E for C, N for N	-16.2341						16.7876									June-November	2014	2014	Northeast central Pacific		latlong	8	10	-125	-115	PCL	96.9696					33	Emma R. Kast, emma.r.kast@gmail.com
350	Li2016	Silky shark	Carcharhinus falciformis	1			white muscle	DI water for C&N, 2:1 chloroform:methanol for C	E	E for C, N for N	-16.6651						16.9807									June-November	2014	2014	Northeast central Pacific		latlong	8	10	-125	-115	PCL	100.719					16	Emma R. Kast, emma.r.kast@gmail.com
351	Li2016	Silky shark	Carcharhinus falciformis	1			white muscle	DI water for C&N, 2:1 chloroform:methanol for C	E	E for C, N for N	-16.8165						16.677									June-November	2014	2014	Northeast central Pacific		latlong	8	10	-125	-115	PCL	106.967					39	Emma R. Kast, emma.r.kast@gmail.com
352	Li2016	Silky shark	Carcharhinus falciformis	1			white muscle	DI water for C&N, 2:1 chloroform:methanol for C	E	E for C, N for N	-16.4502						15.7403									June-November	2014	2014	Northeast central Pacific		latlong	8	10	-125	-115	PCL	109.05					19	Emma R. Kast, emma.r.kast@gmail.com
353	Li2016	Silky shark	Carcharhinus falciformis	1			white muscle	DI water for C&N, 2:1 chloroform:methanol for C	E	E for C, N for N	-16.2984						16.5048									June-November	2014	2014	Northeast central Pacific		latlong	8	10	-125	-115	PCL	109.05					25	Emma R. Kast, emma.r.kast@gmail.com
354	Li2016	Silky shark	Carcharhinus falciformis	1			white muscle	DI water for C&N, 2:1 chloroform:methanol for C	E	E for C, N for N	-15.8338						15.4415									June-November	2014	2014	Northeast central Pacific		latlong	8	10	-125	-115	PCL	111.133					21	Emma R. Kast, emma.r.kast@gmail.com
355	Li2016	Silky shark	Carcharhinus falciformis	1			white muscle	DI water for C&N, 2:1 chloroform:methanol for C	E	E for C, N for N	-16.5728						15.1204									June-November	2014	2014	Northeast central Pacific		latlong	8	10	-125	-115	PCL	115.298					12	Emma R. Kast, emma.r.kast@gmail.com
356	Li2016	Silky shark	Carcharhinus falciformis	1			white muscle	DI water for C&N, 2:1 chloroform:methanol for C	E	E for C, N for N	-16.0755						15.0656									June-November	2014	2014	Northeast central Pacific		latlong	8	10	-125	-115	PCL	119.464					22	Emma R. Kast, emma.r.kast@gmail.com
357	Li2016	Silky shark	Carcharhinus falciformis	1			white muscle	DI water for C&N, 2:1 chloroform:methanol for C	E	E for C, N for N	-16.7563						16.8449									June-November	2014	2014	Northeast central Pacific		latlong	8	10	-125	-115	PCL	121.547					48	Emma R. Kast, emma.r.kast@gmail.com
358	Li2016	Silky shark	Carcharhinus falciformis	1			white muscle	DI water for C&N, 2:1 chloroform:methanol for C	E	E for C, N for N	-16.3369						15.57									June-November	2014	2014	Northeast central Pacific		latlong	8	10	-125	-115	PCL	123.629					15	Emma R. Kast, emma.r.kast@gmail.com
359	Li2016	Silky shark	Carcharhinus falciformis	1			white muscle	DI water for C&N, 2:1 chloroform:methanol for C	E	E for C, N for N	-15.9565						14.7952									June-November	2014	2014	Northeast central Pacific		latlong	8	10	-125	-115	PCL	125.712					49	Emma R. Kast, emma.r.kast@gmail.com
360	Li2016	Silky shark	Carcharhinus falciformis	1			white muscle	DI water for C&N, 2:1 chloroform:methanol for C	E	E for C, N for N	-16.3146						15.7909									June-November	2014	2014	Northeast central Pacific		latlong	8	10	-125	-115	PCL	126.754					47	Emma R. Kast, emma.r.kast@gmail.com
361	Li2016	Silky shark	Carcharhinus falciformis	1			white muscle	DI water for C&N, 2:1 chloroform:methanol for C	E	E for C, N for N	-16.1845						16.1888									June-November	2014	2014	Northeast central Pacific		latlong	8	10	-125	-115	PCL	142.375					5	Emma R. Kast, emma.r.kast@gmail.com
362	Li2016	Silky shark	Carcharhinus falciformis	1			white muscle	DI water for C&N, 2:1 chloroform:methanol for C	E	E for C, N for N	-16.7257						16.5368									June-November	2014	2014	Northeast central Pacific		latlong	8	10	-125	-115	PCL	142.375					29	Emma R. Kast, emma.r.kast@gmail.com
363	Li2016	Silky shark	Carcharhinus falciformis	1			white muscle	DI water for C&N, 2:1 chloroform:methanol for C	E	E for C, N for N	-16.5763						15.3328									June-November	2014	2014	Northeast central Pacific		latlong	8	10	-125	-115	PCL	144.457					8	Emma R. Kast, emma.r.kast@gmail.com
364	Li2016	Silky shark	Carcharhinus falciformis	1			white muscle	DI water for C&N, 2:1 chloroform:methanol for C	E	E for C, N for N	-16.431						15.6276									June-November	2014	2014	Northeast central Pacific		latlong	8	10	-125	-115	PCL	145.499					41	Emma R. Kast, emma.r.kast@gmail.com
365	Li2016	Silky shark	Carcharhinus falciformis	1			white muscle	DI water for C&N, 2:1 chloroform:methanol for C	E	E for C, N for N	-16.5404						15.9226									June-November	2014	2014	Northeast central Pacific		latlong	8	10	-125	-115	PCL	146.54					28	Emma R. Kast, emma.r.kast@gmail.com
366	Li2016	Silky shark	Carcharhinus falciformis	1			white muscle	DI water for C&N, 2:1 chloroform:methanol for C	E	E for C, N for N	-16.6995						16.2706									June-November	2014	2014	Northeast central Pacific		latlong	8	10	-125	-115	PCL	148.623					1	Emma R. Kast, emma.r.kast@gmail.com
367	Li2016	Silky shark	Carcharhinus falciformis	1			white muscle	DI water for C&N, 2:1 chloroform:methanol for C	E	E for C, N for N	-15.6833						13.586									June-November	2014	2014	Northeast central Pacific		latlong	8	10	-125	-115	PCL	149.04					43	Emma R. Kast, emma.r.kast@gmail.com
368	Li2016	Silky shark	Carcharhinus falciformis	1			white muscle	DI water for C&N, 2:1 chloroform:methanol for C	E	E for C, N for N	-16.4131						16.0007									June-November	2014	2014	Northeast central Pacific		latlong	8	10	-125	-115	PCL	150.706					13	Emma R. Kast, emma.r.kast@gmail.com
369	Li2016	Silky shark	Carcharhinus falciformis	1			white muscle	DI water for C&N, 2:1 chloroform:methanol for C	E	E for C, N for N	-15.4358						14.9869									June-November	2014	2014	Northeast central Pacific		latlong	8	10	-125	-115	PCL	154.871					26	Emma R. Kast, emma.r.kast@gmail.com
370	Li2016	Silky shark	Carcharhinus falciformis	1			white muscle	DI water for C&N, 2:1 chloroform:methanol for C	E	E for C, N for N	-16.4214						16.0642									June-November	2014	2014	Northeast central Pacific		latlong	8	10	-125	-115	PCL	161.12					46	Emma R. Kast, emma.r.kast@gmail.com
371	Li2016	Silky shark	Carcharhinus falciformis	1			white muscle	DI water for C&N, 2:1 chloroform:methanol for C	E	E for C, N for N	-16.7203						15.7603									June-November	2014	2014	Northeast central Pacific		latlong	8	10	-125	-115	PCL	163.203					23	Emma R. Kast, emma.r.kast@gmail.com
372	Li2016	Silky shark	Carcharhinus falciformis	1			white muscle	DI water for C&N, 2:1 chloroform:methanol for C	E	E for C, N for N	-16.3715						16.2015									June-November	2014	2014	Northeast central Pacific		latlong	8	10	-125	-115	PCL	163.203					51	Emma R. Kast, emma.r.kast@gmail.com
373	Li2016	Silky shark	Carcharhinus falciformis	1			white muscle	DI water for C&N, 2:1 chloroform:methanol for C	E	E for C, N for N	-16.1738						15.4537									June-November	2014	2014	Northeast central Pacific		latlong	8	10	-125	-115	PCL	167.368					2	Emma R. Kast, emma.r.kast@gmail.com
374	Li2016	Blue shark	Prionace glauca	1			white muscle	DI water for C&N, 2:1 chloroform:methanol for C	E	E for C, N for N	-17.4446						16.3203									June-November	2014	2014	Northeast central Pacific		latlong	8	10	-125	-115	PCL	143.84					1	Emma R. Kast, emma.r.kast@gmail.com
375	Li2016	Blue shark	Prionace glauca	1			white muscle	DI water for C&N, 2:1 chloroform:methanol for C	E	E for C, N for N	-18.5403						14.4827									June-November	2014	2014	Northeast central Pacific		latlong	8	10	-125	-115	PCL	139.822					2	Emma R. Kast, emma.r.kast@gmail.com
376	Li2016	Blue shark	Prionace glauca	1			white muscle	DI water for C&N, 2:1 chloroform:methanol for C	E	E for C, N for N	-18.1083						16.7725									June-November	2014	2014	Northeast central Pacific		latlong	8	10	-125	-115	PCL	130.447					3	Emma R. Kast, emma.r.kast@gmail.com
377	Li2016	Blue shark	Prionace glauca	1			white muscle	DI water for C&N, 2:1 chloroform:methanol for C	E	E for C, N for N	-18.3809						16.3369									June-November	2014	2014	Northeast central Pacific		latlong	8	10	-125	-115	PCL	151.073					4	Emma R. Kast, emma.r.kast@gmail.com
378	Li2016	Blue shark	Prionace glauca	1			white muscle	DI water for C&N, 2:1 chloroform:methanol for C	E	E for C, N for N	-16.7448						16.4576									June-November	2014	2014	Northeast central Pacific		latlong	8	10	-125	-115	PCL	133.125					5	Emma R. Kast, emma.r.kast@gmail.com
379	Li2016	Blue shark	Prionace glauca	1			white muscle	DI water for C&N, 2:1 chloroform:methanol for C	E	E for C, N for N	-17.9963						16.3027									June-November	2014	2014	Northeast central Pacific		latlong	8	10	-125	-115	PCL	138.483					6	Emma R. Kast, emma.r.kast@gmail.com
380	Li2016	Blue shark	Prionace glauca	1			white muscle	DI water for C&N, 2:1 chloroform:methanol for C	E	E for C, N for N	-17.5169						15.3991									June-November	2014	2014	Northeast central Pacific		latlong	8	10	-125	-115	PCL	151.877					7	Emma R. Kast, emma.r.kast@gmail.com
381	Li2016	Blue shark	Prionace glauca	1			white muscle	DI water for C&N, 2:1 chloroform:methanol for C	E	E for C, N for N	-18.5545						15.3488									June-November	2014	2014	Northeast central Pacific		latlong	8	10	-125	-115	PCL	145.984					8	Emma R. Kast, emma.r.kast@gmail.com
382	Li2016	Blue shark	Prionace glauca	1			white muscle	DI water for C&N, 2:1 chloroform:methanol for C	E	E for C, N for N	-17.4484						17.1593									June-November	2014	2014	Northeast central Pacific		latlong	8	10	-125	-115	PCL	152.681					9	Emma R. Kast, emma.r.kast@gmail.com
383	Li2016	Blue shark	Prionace glauca	1			white muscle	DI water for C&N, 2:1 chloroform:methanol for C	E	E for C, N for N	-17.8514						16.812									June-November	2014	2014	Northeast central Pacific		latlong	8	10	-125	-115	PCL	141.162					10	Emma R. Kast, emma.r.kast@gmail.com
384	Li2016	Blue shark	Prionace glauca	1			white muscle	DI water for C&N, 2:1 chloroform:methanol for C	E	E for C, N for N	-18.5098						14.8579									June-November	2014	2014	Northeast central Pacific		latlong	8	10	-125	-115	PCL	133.125					11	Emma R. Kast, emma.r.kast@gmail.com
385	Li2016	Blue shark	Prionace glauca	1			white muscle	DI water for C&N, 2:1 chloroform:methanol for C	E	E for C, N for N	-17.4889						16.5713									June-November	2014	2014	Northeast central Pacific		latlong	8	10	-125	-115	PCL	135.804					12	Emma R. Kast, emma.r.kast@gmail.com
386	Li2016	Blue shark	Prionace glauca	1			white muscle	DI water for C&N, 2:1 chloroform:methanol for C	E	E for C, N for N	-17.4769						16.1861									June-November	2014	2014	Northeast central Pacific		latlong	8	10	-125	-115	PCL	149.198					13	Emma R. Kast, emma.r.kast@gmail.com
387	Li2016	Blue shark	Prionace glauca	1			white muscle	DI water for C&N, 2:1 chloroform:methanol for C	E	E for C, N for N	-17.6467						16.7179									June-November	2014	2014	Northeast central Pacific		latlong	8	10	-125	-115	PCL	141.162					14	Emma R. Kast, emma.r.kast@gmail.com
388	Li2016	Blue shark	Prionace glauca	1			white muscle	DI water for C&N, 2:1 chloroform:methanol for C	E	E for C, N for N	-18.7057						16.0584									June-November	2014	2014	Northeast central Pacific		latlong	8	10	-125	-115	PCL	146.519					15	Emma R. Kast, emma.r.kast@gmail.com
389	Li2016	Blue shark	Prionace glauca	1			white muscle	DI water for C&N, 2:1 chloroform:methanol for C	E	E for C, N for N	-17.8865						16.5274									June-November	2014	2014	Northeast central Pacific		latlong	8	10	-125	-115	PCL	130.447					16	Emma R. Kast, emma.r.kast@gmail.com
390	Li2016	Blue shark	Prionace glauca	1			white muscle	DI water for C&N, 2:1 chloroform:methanol for C	E	E for C, N for N	-17.8238						17.6446									June-November	2014	2014	Northeast central Pacific		latlong	8	10	-125	-115	PCL	138.483					17	Emma R. Kast, emma.r.kast@gmail.com
391	Li2016	Blue shark	Prionace glauca	1			white muscle	DI water for C&N, 2:1 chloroform:methanol for C	E	E for C, N for N	-18.3684						15.6192									June-November	2014	2014	Northeast central Pacific		latlong	8	10	-125	-115	PCL	143.84					18	Emma R. Kast, emma.r.kast@gmail.com
392	Li2016	Blue shark	Prionace glauca	1			white muscle	DI water for C&N, 2:1 chloroform:methanol for C	E	E for C, N for N	-18.7058						12.9976									June-November	2014	2014	Northeast central Pacific		latlong	8	10	-125	-115	PCL	181.344					21	Emma R. Kast, emma.r.kast@gmail.com
393	Li2016	Blue shark	Prionace glauca	1			white muscle	DI water for C&N, 2:1 chloroform:methanol for C	E	E for C, N for N	-18.773						11.8554									June-November	2014	2014	Northeast central Pacific		latlong	8	10	-125	-115	PCL	165.271					22	Emma R. Kast, emma.r.kast@gmail.com
394	Li2016	Blue shark	Prionace glauca	1			white muscle	DI water for C&N, 2:1 chloroform:methanol for C	E	E for C, N for N	-16.5466						17.1428									June-November	2014	2014	Northeast central Pacific		latlong	8	10	-125	-115	PCL	205.453					23	Emma R. Kast, emma.r.kast@gmail.com
395	Li2016	Blue shark	Prionace glauca	1			white muscle	DI water for C&N, 2:1 chloroform:methanol for C	E	E for C, N for N	-16.4279						16.734									June-November	2014	2014	Northeast central Pacific		latlong	8	10	-125	-115	PCL	192.059					24	Emma R. Kast, emma.r.kast@gmail.com
396	Li2016	Blue shark	Prionace glauca	1			white muscle	DI water for C&N, 2:1 chloroform:methanol for C	E	E for C, N for N	-16.9791						16.4988									June-November	2014	2014	Northeast central Pacific		latlong	8	10	-125	-115	PCL	170.629					25	Emma R. Kast, emma.r.kast@gmail.com
397	Li2016	Blue shark	Prionace glauca	1			white muscle	DI water for C&N, 2:1 chloroform:methanol for C	E	E for C, N for N	-16.675						17.1853									June-November	2014	2014	Northeast central Pacific		latlong	8	10	-125	-115	PCL	175.986					26	Emma R. Kast, emma.r.kast@gmail.com
398	Li2016	Blue shark	Prionace glauca	1			white muscle	DI water for C&N, 2:1 chloroform:methanol for C	E	E for C, N for N	-17.1121						17.7702									June-November	2014	2014	Northeast central Pacific		latlong	8	10	-125	-115	PCL	194.738					27	Emma R. Kast, emma.r.kast@gmail.com
399	Li2016	Blue shark	Prionace glauca	1			white muscle	DI water for C&N, 2:1 chloroform:methanol for C	E	E for C, N for N	-17.7543						16.6514									June-November	2014	2014	Northeast central Pacific		latlong	8	10	-125	-115	PCL	146.519					28	Emma R. Kast, emma.r.kast@gmail.com
400	Li2016	Blue shark	Prionace glauca	1			white muscle	DI water for C&N, 2:1 chloroform:methanol for C	E	E for C, N for N	-18.6738						15.5951									June-November	2014	2014	Northeast central Pacific		latlong	8	10	-125	-115	PCL	151.877					29	Emma R. Kast, emma.r.kast@gmail.com
401	Li2016	Blue shark	Prionace glauca	1			white muscle	DI water for C&N, 2:1 chloroform:methanol for C	E	E for C, N for N	-17.7955						16.1235									June-November	2014	2014	Northeast central Pacific		latlong	8	10	-125	-115	PCL	149.198					30	Emma R. Kast, emma.r.kast@gmail.com
402	Li2016	Smooth hammerhead shark	Sphyrna zygaena	1			white muscle	DI water for C&N, 2:1 chloroform:methanol for C	E	E for C, N for N	-15.9288						16.8301									June-November	2014	2014	Northeast central Pacific		latlong	8	10	-125	-115	PCL	177.684					1	Emma R. Kast, emma.r.kast@gmail.com
403	Li2016	Smooth hammerhead shark	Sphyrna zygaena	1			white muscle	DI water for C&N, 2:1 chloroform:methanol for C	E	E for C, N for N	-15.8846						17.1968									June-November	2014	2014	Northeast central Pacific		latlong	8	10	-125	-115	PCL	102.778					2	Emma R. Kast, emma.r.kast@gmail.com
404	Li2016	Smooth hammerhead shark	Sphyrna zygaena	1			white muscle	DI water for C&N, 2:1 chloroform:methanol for C	E	E for C, N for N	-16.03						14.7956									June-November	2014	2014	Northeast central Pacific		latlong	8	10	-125	-115	PCL	177.684					3	Emma R. Kast, emma.r.kast@gmail.com
405	Li2016	Smooth hammerhead shark	Sphyrna zygaena	1			white muscle	DI water for C&N, 2:1 chloroform:methanol for C	E	E for C, N for N	-15.7359						14.2839									June-November	2014	2014	Northeast central Pacific		latlong	8	10	-125	-115	PCL	142.844					4	Emma R. Kast, emma.r.kast@gmail.com
406	Li2016	Smooth hammerhead shark	Sphyrna zygaena	1			white muscle	DI water for C&N, 2:1 chloroform:methanol for C	E	E for C, N for N	-15.82						14.802									June-November	2014	2014	Northeast central Pacific		latlong	8	10	-125	-115	PCL	134.134					5	Emma R. Kast, emma.r.kast@gmail.com
407	Li2016	Smooth hammerhead shark	Sphyrna zygaena	1			white muscle	DI water for C&N, 2:1 chloroform:methanol for C	E	E for C, N for N	-15.7462						15.0462									June-November	2014	2014	Northeast central Pacific		latlong	8	10	-125	-115	PCL	165.49					7	Emma R. Kast, emma.r.kast@gmail.com
408	Li2016	Smooth hammerhead shark	Sphyrna zygaena	1			white muscle	DI water for C&N, 2:1 chloroform:methanol for C	E	E for C, N for N	-15.572						15.14									June-November	2014	2014	Northeast central Pacific		latlong	8	10	-125	-115	PCL	175.942					8	Emma R. Kast, emma.r.kast@gmail.com
409	Li2016	Smooth hammerhead shark	Sphyrna zygaena	1			white muscle	DI water for C&N, 2:1 chloroform:methanol for C	E	E for C, N for N	-15.5273						16.1431									June-November	2014	2014	Northeast central Pacific		latlong	8	10	-125	-115	PCL	172.458					9	Emma R. Kast, emma.r.kast@gmail.com
410	Li2016	Smooth hammerhead shark	Sphyrna zygaena	1			white muscle	DI water for C&N, 2:1 chloroform:methanol for C	E	E for C, N for N	-15.8191						15.5032									June-November	2014	2014	Northeast central Pacific		latlong	8	10	-125	-115	PCL	121.94					10	Emma R. Kast, emma.r.kast@gmail.com
411	Li2016	Smooth hammerhead shark	Sphyrna zygaena	1			white muscle	DI water for C&N, 2:1 chloroform:methanol for C	E	E for C, N for N	-15.7475						15.2483									June-November	2014	2014	Northeast central Pacific		latlong	8	10	-125	-115	PCL	155.038					11	Emma R. Kast, emma.r.kast@gmail.com
412	Li2016	Smooth hammerhead shark	Sphyrna zygaena	1			white muscle	DI water for C&N, 2:1 chloroform:methanol for C	E	E for C, N for N	-16.1782						15.8887									June-November	2014	2014	Northeast central Pacific		latlong	8	10	-125	-115	PCL	148.07					12	Emma R. Kast, emma.r.kast@gmail.com
413	Li2016	Smooth hammerhead shark	Sphyrna zygaena	1			white muscle	DI water for C&N, 2:1 chloroform:methanol for C	E	E for C, N for N	-16.1724						17.5679									June-November	2014	2014	Northeast central Pacific		latlong	8	10	-125	-115	PCL	148.07					13	Emma R. Kast, emma.r.kast@gmail.com
414	Li2016	Smooth hammerhead shark	Sphyrna zygaena	1			white muscle	DI water for C&N, 2:1 chloroform:methanol for C	E	E for C, N for N	-15.9612						16.8218									June-November	2014	2014	Northeast central Pacific		latlong	8	10	-125	-115	PCL	158.522					14	Emma R. Kast, emma.r.kast@gmail.com
415	Li2016	Smooth hammerhead shark	Sphyrna zygaena	1			white muscle	DI water for C&N, 2:1 chloroform:methanol for C	E	E for C, N for N	-16.53						19.0845									June-November	2014	2014	Northeast central Pacific		latlong	8	10	-125	-115	PCL	118.456					15	Emma R. Kast, emma.r.kast@gmail.com
416	Li2016	Smooth hammerhead shark	Sphyrna zygaena	1			white muscle	DI water for C&N, 2:1 chloroform:methanol for C	E	E for C, N for N	-15.8417						16.2758									June-November	2014	2014	Northeast central Pacific		latlong	8	10	-125	-115	PCL	114.972					16	Emma R. Kast, emma.r.kast@gmail.com
417	Li2016	Smooth hammerhead shark	Sphyrna zygaena	1			white muscle	DI water for C&N, 2:1 chloroform:methanol for C	E	E for C, N for N	-16.0792						17.3876									June-November	2014	2014	Northeast central Pacific		latlong	8	10	-125	-115	PCL	175.942					18	Emma R. Kast, emma.r.kast@gmail.com
418	Li2016	Smooth hammerhead shark	Sphyrna zygaena	1			white muscle	DI water for C&N, 2:1 chloroform:methanol for C	E	E for C, N for N	-15.9139						15.4848									June-November	2014	2014	Northeast central Pacific		latlong	8	10	-125	-115	PCL	123.682					19	Emma R. Kast, emma.r.kast@gmail.com
419	Li2016	Smooth hammerhead shark	Sphyrna zygaena	1			white muscle	DI water for C&N, 2:1 chloroform:methanol for C	E	E for C, N for N	-15.7789						16.3728									June-November	2014	2014	Northeast central Pacific		latlong	8	10	-125	-115	PCL	184.652					20	Emma R. Kast, emma.r.kast@gmail.com
420	Li2016	Smooth hammerhead shark	Sphyrna zygaena	1			white muscle	DI water for C&N, 2:1 chloroform:methanol for C	E	E for C, N for N	-15.7536						14.2402									June-November	2014	2014	Northeast central Pacific		latlong	8	10	-125	-115	PCL	167.232					22	Emma R. Kast, emma.r.kast@gmail.com
421	Li2016	Smooth hammerhead shark	Sphyrna zygaena	1			white muscle	DI water for C&N, 2:1 chloroform:methanol for C	E	E for C, N for N	-15.8794						17.6328									June-November	2014	2014	Northeast central Pacific		latlong	8	10	-125	-115	PCL	217.75					23	Emma R. Kast, emma.r.kast@gmail.com
422	Li2016	Scalloped hammerhead shark	Sphyrna lewini	1			white muscle	DI water for C&N, 2:1 chloroform:methanol for C	E	E for C, N for N	-16.5678						17.0591									June-November	2014	2014	Northeast central Pacific		latlong	8	10	-125	-115	PCL	118.456					1	Emma R. Kast, emma.r.kast@gmail.com
423	Li2016	Scalloped hammerhead shark	Sphyrna lewini	1			white muscle	DI water for C&N, 2:1 chloroform:methanol for C	E	E for C, N for N	-16.2749						16.3427									June-November	2014	2014	Northeast central Pacific		latlong	8	10	-125	-115	PCL	130.65					2	Emma R. Kast, emma.r.kast@gmail.com
424	Li2016	Scalloped hammerhead shark	Sphyrna lewini	1			white muscle	DI water for C&N, 2:1 chloroform:methanol for C	E	E for C, N for N	-16.576						18.0919									June-November	2014	2014	Northeast central Pacific		latlong	8	10	-125	-115	PCL	116.714					3	Emma R. Kast, emma.r.kast@gmail.com
425	Li2016	Scalloped hammerhead shark	Sphyrna lewini	1			white muscle	DI water for C&N, 2:1 chloroform:methanol for C	E	E for C, N for N	-16.3542						17.65									June-November	2014	2014	Northeast central Pacific		latlong	8	10	-125	-115	PCL	116.714					5	Emma R. Kast, emma.r.kast@gmail.com
426	Li2016	Scalloped hammerhead shark	Sphyrna lewini	1			white muscle	DI water for C&N, 2:1 chloroform:methanol for C	E	E for C, N for N	-16.4601						17.6842									June-November	2014	2014	Northeast central Pacific		latlong	8	10	-125	-115	PCL	109.746					7	Emma R. Kast, emma.r.kast@gmail.com
427	Li2016	Scalloped hammerhead shark	Sphyrna lewini	1			white muscle	DI water for C&N, 2:1 chloroform:methanol for C	E	E for C, N for N	-15.7925						17.2158									June-November	2014	2014	Northeast central Pacific		latlong	8	10	-125	-115	PCL	106.262					8	Emma R. Kast, emma.r.kast@gmail.com
428	Li2016	Oceanic whitetip shark	Carcharhinus longimanus	1			white muscle	DI water for C&N, 2:1 chloroform:methanol for C	E	E for C, N for N	-16.0131						17.308									June-November	2014	2014	Northeast central Pacific		latlong	8	10	-125	-115	PCL	96.553					1	Emma R. Kast, emma.r.kast@gmail.com
429	Li2016	Oceanic whitetip shark	Carcharhinus longimanus	1			white muscle	DI water for C&N, 2:1 chloroform:methanol for C	E	E for C, N for N	-16.0571						16.2674									June-November	2014	2014	Northeast central Pacific		latlong	8	10	-125	-115	PCL	98.6358					2	Emma R. Kast, emma.r.kast@gmail.com
430	Li2016	Oceanic whitetip shark	Carcharhinus longimanus	1			white muscle	DI water for C&N, 2:1 chloroform:methanol for C	E	E for C, N for N	-16.2257						16.9141									June-November	2014	2014	Northeast central Pacific		latlong	8	10	-125	-115	PCL	113.215					3	Emma R. Kast, emma.r.kast@gmail.com
431	Li2016	Oceanic whitetip shark	Carcharhinus longimanus	1			white muscle	DI water for C&N, 2:1 chloroform:methanol for C	E	E for C, N for N	-16.416						16.0572									June-November	2014	2014	Northeast central Pacific		latlong	8	10	-125	-115	PCL	121.547					4	Emma R. Kast, emma.r.kast@gmail.com
432	Li2016	Oceanic whitetip shark	Carcharhinus longimanus	1			white muscle	DI water for C&N, 2:1 chloroform:methanol for C	E	E for C, N for N	-16.1862						16.2704									June-November	2014	2014	Northeast central Pacific		latlong	8	10	-125	-115	PCL	104.884					5	Emma R. Kast, emma.r.kast@gmail.com
433	Li2016	Oceanic whitetip shark	Carcharhinus longimanus	1			white muscle	DI water for C&N, 2:1 chloroform:methanol for C	E	E for C, N for N	-16.2854						15.9226									June-November	2014	2014	Northeast central Pacific		latlong	8	10	-125	-115	PCL	113.215					6	Emma R. Kast, emma.r.kast@gmail.com
434	Li2016	Oceanic whitetip shark	Carcharhinus longimanus	1			white muscle	DI water for C&N, 2:1 chloroform:methanol for C	E	E for C, N for N	-16.2524						15.8387									June-November	2014	2014	Northeast central Pacific		latlong	8	10	-125	-115	PCL	119.464					7	Emma R. Kast, emma.r.kast@gmail.com
435	Li2016	Shortfin mako shark	Isurus oxyrinchus	1			white muscle	DI water for C&N, 2:1 chloroform:methanol for C	E	E for C, N for N	-15.4168						14.4617									June-November	2014	2014	Northeast central Pacific		latlong	8	10	-125	-115	PCL	195.165					1	Emma R. Kast, emma.r.kast@gmail.com
436	Li2016	Shortfin mako shark	Isurus oxyrinchus	1			white muscle	DI water for C&N, 2:1 chloroform:methanol for C	E	E for C, N for N	-15.9963						15.2671									June-November	2014	2014	Northeast central Pacific		latlong	8	10	-125	-115	PCL	171.115					2	Emma R. Kast, emma.r.kast@gmail.com
437	Li2016	Shortfin mako shark	Isurus oxyrinchus	1			white muscle	DI water for C&N, 2:1 chloroform:methanol for C	E	E for C, N for N	-15.7046						15.3394									June-November	2014	2014	Northeast central Pacific		latlong	8	10	-125	-115	PCL	114.268					3	Emma R. Kast, emma.r.kast@gmail.com
438	Li2016	Shortfin mako shark	Isurus oxyrinchus	1			white muscle	DI water for C&N, 2:1 chloroform:methanol for C	E	E for C, N for N	-15.7073						15.1842									June-November	2014	2014	Northeast central Pacific		latlong	8	10	-125	-115	PCL	151.437					4	Emma R. Kast, emma.r.kast@gmail.com
439	Li2016	Shortfin mako shark	Isurus oxyrinchus	1			white muscle	DI water for C&N, 2:1 chloroform:methanol for C	E	E for C, N for N	-14.6427						17.2115									June-November	2014	2014	Northeast central Pacific		latlong	8	10	-125	-115	PCL	108.803					5	Emma R. Kast, emma.r.kast@gmail.com
440	Li2016	Pelagic thresher shark	Alopias pelagicus	1			white muscle	DI water for C&N, 2:1 chloroform:methanol for C	E	E for C, N for N	-16.3758						16.8201									June-November	2014	2014	Northeast central Pacific		latlong	8	10	-125	-115	PCL	182.143					1	Emma R. Kast, emma.r.kast@gmail.com
441	Li2016	Pelagic thresher shark	Alopias pelagicus	1			white muscle	DI water for C&N, 2:1 chloroform:methanol for C	E	E for C, N for N	-16.8591						15.9197									June-November	2014	2014	Northeast central Pacific		latlong	8	10	-125	-115	PCL	155.903					2	Emma R. Kast, emma.r.kast@gmail.com
442	Li2016	Pelagic thresher shark	Alopias pelagicus	1			white muscle	DI water for C&N, 2:1 chloroform:methanol for C	E	E for C, N for N	-16.3175						15.798									June-November	2014	2014	Northeast central Pacific		latlong	8	10	-125	-115	PCL	147.156					3	Emma R. Kast, emma.r.kast@gmail.com
443	Li2016	Pelagic thresher shark	Alopias pelagicus	1			white muscle	DI water for C&N, 2:1 chloroform:methanol for C	E	E for C, N for N	-16.6353						16.3225									June-November	2014	2014	Northeast central Pacific		latlong	8	10	-125	-115	PCL	136.223					4	Emma R. Kast, emma.r.kast@gmail.com
444	Li2016	Pelagic thresher shark	Alopias pelagicus	1			white muscle	DI water for C&N, 2:1 chloroform:methanol for C	E	E for C, N for N	-16.7315						17.0237									June-November	2014	2014	Northeast central Pacific		latlong	8	10	-125	-115	PCL	142.783					5	Emma R. Kast, emma.r.kast@gmail.com
445	Li2016	Pelagic thresher shark	Alopias pelagicus	1			white muscle	DI water for C&N, 2:1 chloroform:methanol for C	E	E for C, N for N	-16.6578						14.3143									June-November	2014	2014	Northeast central Pacific		latlong	8	10	-125	-115	PCL	129.663					6	Emma R. Kast, emma.r.kast@gmail.com
446	Li2016	Pelagic thresher shark	Alopias pelagicus	1			white muscle	DI water for C&N, 2:1 chloroform:methanol for C	E	E for C, N for N	-16.4295						15.73									June-November	2014	2014	Northeast central Pacific		latlong	8	10	-125	-115	PCL	184.33					7	Emma R. Kast, emma.r.kast@gmail.com
447	Li2016	Pelagic thresher shark	Alopias pelagicus	1			white muscle	DI water for C&N, 2:1 chloroform:methanol for C	E	E for C, N for N	-16.1034						17.1783									June-November	2014	2014	Northeast central Pacific		latlong	8	10	-125	-115	PCL	94.6754					9	Emma R. Kast, emma.r.kast@gmail.com
448	Li2016	Pelagic thresher shark	Alopias pelagicus	1			white muscle	DI water for C&N, 2:1 chloroform:methanol for C	E	E for C, N for N	-16.8626						17.1895									June-November	2014	2014	Northeast central Pacific		latlong	8	10	-125	-115	PCL	162.463					10	Emma R. Kast, emma.r.kast@gmail.com
449	Li2016	Pelagic thresher shark	Alopias pelagicus	1			white muscle	DI water for C&N, 2:1 chloroform:methanol for C	E	E for C, N for N	-16.265						16.7561									June-November	2014	2014	Northeast central Pacific		latlong	8	10	-125	-115	PCL	153.716					11	Emma R. Kast, emma.r.kast@gmail.com
450	Li2016	Pelagic thresher shark	Alopias pelagicus	1			white muscle	DI water for C&N, 2:1 chloroform:methanol for C	E	E for C, N for N	-16.4232						16.5682									June-November	2014	2014	Northeast central Pacific		latlong	8	10	-125	-115	PCL	166.837					12	Emma R. Kast, emma.r.kast@gmail.com
451	Li2016	Pelagic thresher shark	Alopias pelagicus	1			white muscle	DI water for C&N, 2:1 chloroform:methanol for C	E	E for C, N for N	-16.853						16.0302									June-November	2014	2014	Northeast central Pacific		latlong	8	10	-125	-115	PCL	169.023					13	Emma R. Kast, emma.r.kast@gmail.com
452	Li2016	Pelagic thresher shark	Alopias pelagicus	1			white muscle	DI water for C&N, 2:1 chloroform:methanol for C	E	E for C, N for N	-17.0636						15.6984									June-November	2014	2014	Northeast central Pacific		latlong	8	10	-125	-115	PCL	164.65					14	Emma R. Kast, emma.r.kast@gmail.com
453	Li2016	Bigeye thresher shark	Alopias superciliosus	1			white muscle	DI water for C&N, 2:1 chloroform:methanol for C	E	E for C, N for N	-16.4553						15.7378									June-November	2014	2014	Northeast central Pacific		latlong	8	10	-125	-115	PCL	173.397					15	Emma R. Kast, emma.r.kast@gmail.com
454	Li2016	Bigeye thresher shark	Alopias superciliosus	1			white muscle	DI water for C&N, 2:1 chloroform:methanol for C	E	E for C, N for N	-16.3389						16.7304									June-November	2014	2014	Northeast central Pacific		latlong	8	10	-125	-115	PCL	158.09					16	Emma R. Kast, emma.r.kast@gmail.com
455	Li2016	Bigeye thresher shark	Alopias superciliosus	1			white muscle	DI water for C&N, 2:1 chloroform:methanol for C	E	E for C, N for N	-16.5694						18.0649									June-November	2014	2014	Northeast central Pacific		latlong	8	10	-125	-115	PCL	120.916					19	Emma R. Kast, emma.r.kast@gmail.com
456	Li2016	Bigeye thresher shark	Alopias superciliosus	1			white muscle	DI water for C&N, 2:1 chloroform:methanol for C	E	E for C, N for N	-17.3925						17.6334									June-November	2014	2014	Northeast central Pacific		latlong	8	10	-125	-115	PCL	122.009					20	Emma R. Kast, emma.r.kast@gmail.com
457	Li2016	Bigeye thresher shark	Alopias superciliosus	1			white muscle	DI water for C&N, 2:1 chloroform:methanol for C	E	E for C, N for N	-16.2776						16.6145									June-November	2014	2014	Northeast central Pacific		latlong	8	10	-125	-115	PCL	164.65					21	Emma R. Kast, emma.r.kast@gmail.com
458	Tamburin2019	Mako	Isurus oxyrinchus	15	0.333333	embryo	muscle	DI water	E	C for C, N for N	-17.3	sd	0.5	-18.2	-16.6		16.8	sd	0.6	16.1	17.9						2015	2016	Sebastián Vizcaíno Bay, Mexico		latlong	27.6917	28.2478	-114.883	-114.069	TL					70		Emma R. Kast, emma.r.kast@gmail.com
459	Tamburin2019	Mako	Isurus oxyrinchus	34	0.647059	young of year	muscle	DI water	E	C for C, N for N	-17.1	sd	0.6	-18	-15.4		17.4	sd	1.2	14.3	20.1						2015	2016	Sebastián Vizcaíno Bay, Mexico		latlong	27.6917	28.2478	-114.883	-114.069	TL				70	100		Emma R. Kast, emma.r.kast@gmail.com
460	Tamburin2019	Mako	Isurus oxyrinchus	116	0.534483	juvenile	muscle	DI water	E	C for C, N for N	-17.5	sd	0.4	-18.3	-16		19.8	sd	0.8	17.1	21.3						2015	2016	Sebastián Vizcaíno Bay, Mexico		latlong	27.6917	28.2478	-114.883	-114.069	TL				102	196		Emma R. Kast, emma.r.kast@gmail.com
461	Tamburin2019	White shark	Carcharodon carcharias	5	0.6	embryo	muscle	DI water	E	C for C, N for N	-16.4	sd	0.5	-17.1	-15.7		18.5	sd	0.1	18.4	18.6						2015	2016	Sebastián Vizcaíno Bay, Mexico		latlong	27.6917	28.2478	-114.883	-114.069	TL				130	155		Emma R. Kast, emma.r.kast@gmail.com
462	Tamburin2019	White shark	Carcharodon carcharias	3	0.666667	young of year	muscle	DI water	E	C for C, N for N	-16.8	sd	1.1	-179	-15.6		19.3	sd	1	18.3	20.4						2015	2016	Sebastián Vizcaíno Bay, Mexico		latlong	27.6917	28.2478	-114.883	-114.069	TL				175	186		Emma R. Kast, emma.r.kast@gmail.com
463	Tamburin2019	White shark	Carcharodon carcharias	3	0.666667	juvenile	muscle	DI water	E	C for C, N for N	-16.4	sd	0.4	-17.9	-16		18.2	sd	0.4	17.7	18.6						2015	2016	Sebastián Vizcaíno Bay, Mexico		latlong	27.6917	28.2478	-114.883	-114.069	TL				208	293		Emma R. Kast, emma.r.kast@gmail.com
464	Barría2018	Small-spotted catshark	Scyliorhinus canicula	18	0	juvenile	blood	none	N	N	-19.44	sd	1.67				7.73	sd	0.47							July	2013	2013	northwest Mediterranean Sea		figure	40	42	0	2	TL	31.79	sd	6.29				Emma R. Kast, emma.r.kast@gmail.com
465	Barría2018	Small-spotted catshark	Scyliorhinus canicula	14	0	adult	blood	none	N	N	-18.38	sd	0.78				8.73	sd	0.58							July	2013	2013	northwest Mediterranean Sea		figure	40	42	0	2	TL	46.21	sd	1.99				Emma R. Kast, emma.r.kast@gmail.com
466	Barría2018	Small-spotted catshark	Scyliorhinus canicula	16	1	juvenile	blood	none	N	N	-19.07	sd	0.67				7.63	sd	0.33							July	2013	2013	northwest Mediterranean Sea		figure	40	42	0	2	TL	30.13	sd	3.28				Emma R. Kast, emma.r.kast@gmail.com
467	Barría2018	Small-spotted catshark	Scyliorhinus canicula	14	1	adult	blood	none	N	N	-19.01	sd	0.67				8.19	sd	0.34							July	2013	2013	northwest Mediterranean Sea		figure	40	42	0	2	TL	41.05	sd	3.24				Emma R. Kast, emma.r.kast@gmail.com
468	Abrantes2018	Bull shark	Carcharhinus leucas	15	1	adult	muscle	none	N	N	-13.1	sd	1.1				11.7	sd	0.6				2.8	sd	0.2		2014	2015	Shark Reef Marine Reserve, Viti Levu, Fiji		none	-18	-17.9	177	179	U				180	240		Emma R. Kast, emma.r.kast@gmail.com
469	Abrantes2018	Bull shark	Carcharhinus leucas	37	1	adult	muscle	none	N	N	-13.6	sd	1.4				12	sd	0.9				2.9	sd	0.2		2014	2015	Shark Reef Marine Reserve, Viti Levu, Fiji		none	-18	-17.9	177	179	U				250	300		Emma R. Kast, emma.r.kast@gmail.com
470	Abrantes2018	Bull shark	Carcharhinus leucas	1	1	adult	muscle	none	N	N	-14.3						12.5						3.1				2014	2015	Shark Reef Marine Reserve, Viti Levu, Fiji		none	-18	-17.9	177	179	U				300			Emma R. Kast, emma.r.kast@gmail.com
471	Abrantes2018	Bull shark	Carcharhinus leucas	4	0	adult	muscle	none	N	N	-12.2	sd	0.8				11.3	sd	0.3				2.7	sd	0		2014	2015	Shark Reef Marine Reserve, Viti Levu, Fiji		none	-18	-17.9	177	179	U				180	240		Emma R. Kast, emma.r.kast@gmail.com
472	Abrantes2018	Bull shark	Carcharhinus leucas	1	0	adult	muscle	none	N	N	-15.1						13						3				2014	2015	Shark Reef Marine Reserve, Viti Levu, Fiji		none	-18	-17.9	177	179	U				250	300		Emma R. Kast, emma.r.kast@gmail.com
473	Abrantes2018	Whitetip reef shark	Triaenodon obesus	2	1	juvenile	muscle	none	N	N	-12.5	sd	1.5				11	sd	1.5				3.2	sd	0.1	May-June	2015	2015	Shark Reef Marine Reserve, Viti Levu, Fiji		none	-18	-17.9	177	179	U				60	80		Emma R. Kast, emma.r.kast@gmail.com
474	Abrantes2018	Whitetip reef shark	Triaenodon obesus	1	1	adult	muscle	none	N	N	-13.9						11.9						3.2			May-June	2015	2015	Shark Reef Marine Reserve, Viti Levu, Fiji		none	-18	-17.9	177	179	U				90	120		Emma R. Kast, emma.r.kast@gmail.com
475	Abrantes2018	Whitetip reef shark	Triaenodon obesus	6	1	adult	muscle	none	N	N	-13.9	sd	1.3				11.9	sd	0.7				3.1	sd	0.2	May-June	2015	2015	Shark Reef Marine Reserve, Viti Levu, Fiji		none	-18	-17.9	177	179	U				120			Emma R. Kast, emma.r.kast@gmail.com

## Sheet: citations
order	citation	authors	year	title	journal	volume	pages	doi
1	Abrantes2011	Kátya G. Abrantes, Adam Barnett	2011	Intrapopulation variations in diet and habitat use in a marine apex predator, the broadnose sevengill shark Notorynchus cepedianus	Marine Ecology Progress Series	442	133-148	﻿10.3354/meps09395
2	McKinney2016	Melissa A. McKinney, Kylie Dean, Nigel E. Hussey, Geremy Cliff, Sabine P. Wintner, Sheldon F. J. Dudley, M. Philip Zungu, Aaron T. Fisk	2016	Global versus local causes and health implications of high mercury concentrations in sharks from the east coast of South Africa	Science of the Total Environment	541	176-183	﻿10.1016/j.scitotenv.2015.09.074
3	Marcus2017	Lara Marcus, Patti Virtue, Peter D. Nichols, Mark G. Meekan, Heidi Pethybridge	2017	Effects of sample treatment on the analysis of stable isotopes of carbon and nitrogen in zooplankton, micronekton and a filter-feeding shark	Marine Biology	164	124	﻿10.1007/s00227-017-3153-6
4	PáezRosas2018	Diego Páez-Rosas, Paul Insuasti-Zarate, Marjorie Riofrío-Lazo, Felipe Galván-Magaña	2018	Feeding behavior and trophic interaction of three shark species in the Galapagos Marine Reserve	PeerJ	6	e4818	﻿10.7717/peerj.4818
5	Weideli2019	Ornella C. Weideli, Jeremy J. Kiszka, Philip Matich, Michael R. Heithaus	2019	Effects of anticoagulants on stable-isotope values (d13C and d15N) of shark blood components	Journal of Fish Biology	95	1535-1539	﻿10.1111/jfb.14164
6	PoloSilva2013	Carlos Polo-Silva, Seth D. Newsome, Felipe Galván-Magaña, Marcela Grijalba-Bendeck, Adolfo Sanjuan-Muñoz	2013	Trophic shift in the diet of the pelagic thresher shark based on stomach contents and stable isotope analyses	Marine Biology Research	9	958-971	﻿10.1080/17451000.2013.793802
7	LoorAndrade2015	P. Loor-Andrade, F. Galván-Magaña, F. R. Elorriage-Verplancken, C. Polo-Silva, A. Delgado-Huertas	2015	Population and individual foraging patterns of two hammerhead sharks using carbon and nitrogen stable isotopes	Rapid Communications in Mass Spectrometry	29	821-829	﻿10.1002/rcm.7169
8	Bond2018	Mark E. Bond, Jasmine Valentin-Albanese, Elizabeth A. Babcock, Nigel E. Hussey, Michael R. Heithaus, Demian D. Chapman	2018	﻿The trophic ecology of Caribbean reef sharks (Carcharhinus perezi) relative to other large teleost predators on an isolated coral atoll	Marine Biology	165	67	﻿10.1007/s00227-018-3322-2
9	Endo2016	Tetsuya Endo, Osamu Kimura, Chiho Ohta, Nobuyuki Koga, Yoshihisa Kato, Yukiko Fujii, Koichi Haraguchi	2016	Metal concentrations in the liver and stable isotope ratios of carbon and nitrogen in the muscle of Silvertip shark (Carcharhinus albimarginatus) culled off Ishigaki Island, Japan: Changes with growth	PLoS ONE	11	e0147797	﻿10.1371/journal.pone.0147797
10	Vaudo2010	J. J. Vaudo, P. Matich, M. R. Heithaus	2010	Mother-offspring isotope fractionation in two species of placentatrophic sharks	Journal of Fish Biology	77	1724-1727	﻿10.1111/j.1095-8649.2010.02813.x
11	Rumbold2014	Darren Rumbold, Robert Wasno, Neil Hammerschlag, Aswani Volety	2014	Mercury accumulation in sharks from the coastal waters of southwest Florida	Archives of Environmental Contamination and Toxicology	67	402-412	﻿10.1007/s00244-014-0050-6
12	Kim2012	Sora L. Kim, M. Tim Tinker, James A. Estes, Paul L. Koch	2012	Ontogenetic and among-individual variation in foraging strategies of Northeast Pacific White sharks based on stable isotope analysis	PLoS ONE	7	e45068	﻿10.1371/journal.pone.0045068
13	Papastamatou2015	Yannis P. Papastamatiou, Carl G. Meyer, Randall K. Kosaki, Natalie J. Wallsgrove, Brian N. Popp	2015	Movements and foraging of predators associated with mesophotic coral reefs and their potential for linking ecological habitats	Marine Ecology Progress Series	521	155-170	﻿10.3354/meps11110
14	Churchill2015	Diana A. Churchill, Michael R. Heithaus, R. Dean Grubbs	2015	﻿Effects of lipid and urea extraction on d15N values of deep-sea sharks and hagfish: Can mathematical correction factors be generated?	Deep-Sea Research Part II	115	103-108	﻿10.1016/j.dsr2.2014.12.013
15	JaimeRivera2013	Mario Jaime-Rivera, Javier Caraveo-Patiño, Mauricio Hoyos-Padilla, Felipe Galván-Magaña	2013	﻿Evaluation of biopsy systems for sampling white shark Carcharodon carcharias (Lamniformes: Lamnidae) muscle for stable isotope anlaysis	Revista de Biología Marina y Oceanografía	48	345-351	﻿10.4067/S0718-19572013000200013
16	Kerr2006	Lisa A. Kerr, Allen H. Andrews, Gregor M. Cailliet, Thomas A. Brown, Kenneth H. Coale	2006	Investigations of Δ14C, d13C, and d15N in vertebrae of white shark (Carcharodon carcharias) from the eastern North Pacific Ocean	Environmental Biology of Fishes	77	337-353	﻿10.1007/s10641-006-9125-1
17	Cardona2012	Luis Cardona, Irene Álvarez de Quevedo, Assumpció Borrell, Alex Aguilar	2012	﻿Massive consumption of gelatinous plankton by mediterranean apex predators	PLoS ONE	7	e31329	﻿10.1371/journal.pone.0031329
18	Estrada2003	James A. Estrada, Aaron N. Rice, Molly E. Lutcavage, Gregory B. Skomal	2003	Predicting trophic position in sharks of the north-west Atlantic Ocean using stable isotope analysis	Journal of Marine Biology	83	1347-1350	﻿10.1017/S0025315403008798
19	Ostrom1993	Peggy H. Ostrom, Jon Lien, Stephen A. Macko	1993	Evaluation of the diet of Sowerby's beaked whale, Mesoplodon bidens, based on isotopic comparisons among northwestern Atlantic cetaceans	Canadian Journal of Zoology	71	858-861	﻿10.1139/z93-110
20	Fisk2002	Aaron T. Fisk, Sheryl A. Tittlemier, Jennifer L. Pranschke, Ross J. Norstrom	2002	﻿Using anthropogenic contaminants and stable isotopes to assess the feeding ecology of Greenland sharks	Ecology	83	2162-2172	﻿10.2307/3072048
21	Borrell2011a	Asunción Borrell, Alex Aguilar, Manel Gazo, R. P. Kumarran, Luis Cardona	2011	Stable isotope profiles in whale shark (Rhincodon typus) suggest segregation and dissimilarities in the diet depending on sex and size	Environmental Biology of Fishes	92	559-567	﻿10.1007/s10641-011-9879-y
22	Borrell2011b	Asunción Borrell, Luis Cardona, Ramanathan P. Kumarran, Alejandro Aguilar	2011	Trophic ecology of elasmobranchs caught off Gujarat, India, as inferred from stable isotopes	ICES Journal of Marine Science	68	547-554	﻿10.1093/icesjms/fsq170
23	Bugoni2010	Leandro Bugoni, Rona A.R. McGill, Robert W. Furness	2010	﻿The importance of pelagic longline fishery discards for a seabird community determined through stable isotope analysis	Journal of Experimental Marine Biology and Ecology	391	190-200	﻿10.1016/j.jembe.2010.06.027
24	Carlisle2012	Aaron B. Carlisle, Sora L. Kim, Brice X. Semmens, Daniel J. Madigan, Salvador J. Jorgensen, Christopher R. Perle, Scot D. Anderson, Taylor K. Chapple, Paul E. Kanive, Barbara A. Block	2012	﻿Using stable isotope analysis to understand the migration and trophic ecology of northeastern Pacific white sharks (Carcharodon carcharias)	PLoS ONE	7	e30492	﻿10.1371/journal.pone.0030492
25	Yemiskin2019	Emre Yemisken, Joan Navarro, Manuela Forero, Persefoni Megalofonou, Lutfiye Eryilmaz	2019	Trophic partitioning between abundant demersal sharks coexisting in the North Aegean Sea	Journal of the Marine Biological Association of the United Kingdom	99	1213-1219	﻿10.1017/S0025315419000110
26	Trystram2017	Clément Trystram, Karyne M. Rogers, Marc Soria, Sébastien Jaquemet	2017	Feeding patterns of two sympatric shark predators in coastal ecosystems of an oceanic island	Canadian Journal of Fisheries and Aquatic Sciences	74	216-227	﻿10.1139/cjfas-2016-0105
27	Shipley2018	Oliver N. Shipley, Karen J. Murchie, Michael G. Frisk, Owen R. O'Shea, Maggie M. Winchester, Edward J. Brooks, Jessie Pearson, Michael Power	2018	Trophic niche dynamics of three nearshore benthic predators in The Bahamas	Hydrobiologia	813	177-188	﻿10.1007/s10750-018-3523-1
28	Shiffman2014	David S. Shiffman, Bryan S. Frazier, John R. Kucklick, Daviel Abel, Jay Brandes, Gorka Sancho	2014	﻿Feeding ecology of the Sandbar shark in South Carolina estuaries revealed through d13C and d15N stable isotope analysis	Marine and Coastal Fisheries	6	156-169	﻿10.1080/19425120.2014.920742
29	Shaw2016	Ashley J. Shaw, Bryan S. Frazier, John R. Kucklick, Gorka Sancho	2016	Trophic ecology of a predatory community in a shallow-water, high-salinity estuary assessed by stable isotope analysis	Marine and Coastal Fisheries	8	46-61	﻿10.1080/19425120.2015.1121940
30	Revill2009	Andrew T. Revill, Jock W. Young, Matt Lansdell	2009	Stable isotopic evidence for trophic groupings and bio-regionalization of predators and their prey in oceanic waters off eastern Australia	Marine Biology	156	1241-1253	﻿10.1007/s00227-009-1166-5
31	PoloSilva2012	Carlos J. Polo-Silva, Felipe Galván-Magaña, Antonio Delgado-Huertas	2012	Trophic inferences of blue shark (Prionace glauca) in the Mexican Pacific from stable isotope analysis in teeth	Rapid Communications in Mass Spectrometry	26	1631-1638	﻿10.1002/rcm.6275
32	Plumlee2016	Jeffrey D. Plumlee, R. J. David Wells	2016	Feeding ecology of three coastal shark species in the northwest Gulf of Mexico	Marine Ecology Progress Series	550	163-174	﻿10.3354/meps11723
33	Morgan2019	Clark Morgan, Oliver N. Shipley, James Gelsleichter	2020	Resource-use dynamics of co-occurring chondrichthyans from the First Coast, North Florida, USA	Journal of Fish Biology	96	570-579	﻿10.1111/jfb.14238
34	MacNeil2005	M. Aaron MacNeil, Gregory B. Skomal, Aaron T. Fisk	2005	Stable isotopes from multiple tissues reveal diet switching in sharks	Marine Ecology Progress Series	302	199-206	﻿10.3354/meps302199
35	Drymon2012	J. Marcus Drymon, Sean P. Powers, Ruth H. Carmichael	2012	﻿Trophic plasticity in the Atlantic sharpnose shark (Rhizoprionodon terraenovae) from the north central Gulf of Mexico	Environmental Biology of Fishes	95	21-35	﻿10.1007/s10641-011-9922-z
36	Carlisle2015	Aaron B. Carlisle, Steven Y. Litvin, Elliott L. Hazen, Daniel J. Madigan, Kenneth J. Goldman, Robert N. Lea, Barbara A. Block	2015	Reconstructing habitat use by juvenile salmon sharks links upwelling to strandings in the California Current	Marine Ecology Progress Series	525	217-228	﻿10.3354/meps11183
37	Caut2013	Stephane Caut, Michael J. Jowers, Loïc Michel, Gilles Lepoint, Aaron T. Fisk	2013	Diet-and tissue-specific incorporation of isotopes in the shark Scyliorhinus stellaris, a North Sea mesopredator	Marine Ecology Progress Series	492	185-198	﻿10.3354/meps10478
38	Courtney2012	D. L. Courtney, R. Foy	2012	﻿Pacific sleeper shark Somniosus pacificus trophic ecology in the eastern North Pacific Ocean inferred from nitrogen and carbon stable-isotope ratios and diet	Journal of Fish Biology	80	1508-1545	﻿10.1111/j.1095-8649.2012.03261.x
39	Dale2011	Jonathan J. Dale, Natalie J. Wallsgrove, Brian N. Popp, Kim N. Holland	2011	Nursery habitat use and foraging ecology of the brown stingray Dasyatis lata determined from stomach contents, bulk and amino acid stable isotopes	Marine Ecology Progress Series	433	221-236	﻿10.3354/meps09171
40	Domi2005	N. Domi, J. M. Bouquegneau, K. Das	2005	﻿Feeding ecology of five commercial shark species of the Celtic Sea through stable isotope and trace metal analysis	Marine Environmental Research	60	551-569	﻿10.1016/j.marenvres.2005.03.001
41	EstupiñánMontaño2017	Colombo Estupiñán-Montaño, Felipe Galván-Magaña, Elena Tamburín, Alberto Sánchez-Gonzálex, Daniel J. Villalobos-Ramírez, Nancy Murillo-Bohórquez, Sandra Bessudo-Lion, José F. Estupiñán-Ortiz	2017	﻿Trophic inference in two sympatric sharks, sphyrna lewini and carcharhinus falciformis (Elasmobranchii: Carcharhiniformes), based on stable isotope analysis at Malpelo Island, Colombia	Acta Icthyologica Et Piscatoria	47	357-364	﻿10.3750/AIEP/02177
42	Every2017	Sharon L. Every, Heidi R. Pethybridge, Christopher J. Fulton, Peter M. Kyne, David A. Crook	2017	﻿Niche metrics suggest euryhaline and coastal elasmobranchs provide trophic connections among marine and freshwater biomes in northern Australia	Marine Ecology Progress Series	565	181-196	﻿10.3354/meps11995
43	Fortibuoni2013	Tomas Fortibuoni, Seta Noventa, Federico Rampazzo, Claudia Gion, Malgorzata Formalewicz, Daniela Berto, Saša Raicevich	2013	Evidence of butyltin biomagnification along the northern adriatic food-web (Mediterranean sea) elucidated by stable isotope ratios	Environmental Science and Technology	47	3370-3377	﻿10.1021/es304875b
44	Fujinami2018	Yuki Fujinami, Sayaka Nakatsuka, Seiji Ohshimo	2018	Feeding habits of the Blue shark ( Prionace glauca) in the northwestern Pacific based on stomach contents and stable isotope ratios	Pacific Science	72	21-39	﻿10.2984/72.1.2
45	LeBourg2019	Baptiste Le Bourg, Jeremy J. Kiszka, Paco Bustamante, Michael R. Heithaus, Sébastien Jaquemet, Frances Humber	2019	Effect of body length, trophic position and habitat use on mercury concentrations of sharks from contrasted ecosystems in the southwestern Indian Ocean	Environmental Research	169	387-395	﻿10.1016/j.envres.2018.11.024
46	Fanelli2013	E. Fanelli, V. Papiol, J. E. Cartes, P. Rumolo, C. López-Pérez	2013	Trophic webs of deep-sea megafauna on mainland and insular slopes of the NW Mediterranean: A comparison by stable isotope analysis		490	199-221	﻿10.3354/meps10430
47	Hansen2012	Joan Holst Hansen, Rasmus Berg Hedeholm, Kaj Sünksen, Jens Tang Christensen, Peter Grønkjær	2012	Spatial variability of carbon (d13C) and nitrogen (d15N) stable isotope ratios in an Arctic maine food web	Marine Ecology Progress Series	467	47-59	﻿10.3354/meps09945
48	Iitembu2015	Johannes A. Iitembu, Nicole B. Richoux	2015	Trophic relationships of hake (Merluccius capensis and M. paradoxus) and sharks (Centrophorus squamosus, Deania calcea and D. profundorum) in the Northern (Namibia) Benguela Current region	African Zoology	50	273-279	﻿10.1080/15627020.2015.1079142
49	Li2014	Yunkai Li, Yi Gong, Xinjun Chen, Xiaojie Dai, Jiangfeng Zhu	2014	Trophic ecology of sharks in the mid-east Pacific ocean inferred from stable isotopes	Journal of Ocean University of China	13	278-282	﻿10.1007/s11802-014-2071-1
50	Matich2017	Philip Matich, Jerald S. Ault, Ross E. Boucek, David R. Bryan, Kirk R. Gastrich, Christine L. Harvey, Michael R. Heithaus, Jeremy J. Kiszka, Valeria Paz, Jennifer S. Rehage, Adam E. Rosenblatt	2017	﻿Ecological niche partitioning within a large predator guild in a nutrient-limited estuary	Limnology and Oceanography	62	934-953	﻿10.1002/lno.10477
51	McMeans2009	B. C. McMeans, J. A. Olin, G. W. Benz	2009	Stable-isotope comparisons between embryos and mothers of a placentatrophic shark species	Journal of Fish Biology	75	2464-2474	﻿10.1111/j.1095-8649.2009.02402.x
52	McMeans2013	Bailey C. McMeans, Michael T. Arts, Christian Lydersen, Kit M. Kovacs, Haakon Hop, Stig Falk-Petersen, Aaron T. Fisk	2013	The role of Greenland sharks (Somniosus microcephalus) in an Arctic ecosystem: Assessed via stable isotopes and fatty acids	Marine Biology	160	1223-1238	﻿10.1007/s00227-013-2174-z
53	McMeans2010	Bailey C. McMeans, Jörunder Svavarsson, Susan Dennard, Aaron T. Fisk	2010	Diet and resource use among Greenland sharks (Somniosus microcephalus) and teleosts sampled in Icelandic waters, using d13C, d15N, and mercury	Canadian Journal of Fisheries and Aquatic Sciences	67	1428-1438	﻿10.1139/F10-072
54	Navarro2014	Joan Navarro, Lourdes López, Marta Coll, Claudio Barría, Rauel Sáez-Liante	2014	Short- and long-term importance of small sharks in the diet of the rare deep-sea shark Dalatias licha	Marine Biology	161	1697-1707	﻿10.1007/s00227-014-2454-2
55	Ferreira2017	Luciana C. Ferreira, Michele Thums, Michael R. Heithaus, Adam Barnett, Kátya G. Abrantes, Bonnie J. Holmes, Lara M. Zamora, Ashley J. Frisch, Julian G. Pepperell, Derek Burkholder, Jeremy Vaudo, Robert Nowicki, Jessica Meeuqig, Mark G. Meekan	2017	﻿The trophic role of a large marine predator, the tiger shark Galeocerdo cuvier	Scientific Reports	7	7641	﻿10.1038/s41598-017-07751-2
56	Tamburin2020	Elena Tamburin, María José Amador-Capitanachi, Felipe Galván-Magaña, Tenaya A. Norris, Fernando R. Elorriaga-Verplancken	2019	Isotopic variation in blood components based on their biochemistry and physiology: A comparison between sharks and fur seals	Journal of Experimental Zoology	333	104-110	﻿10.1002/jez.2330
57	RosasLuis2017	Rigoberto Rosas-Luis, Joan Navarro, Peggy Loor-Andrade, Manuela G. Forero	2017	Feeding ecology and trophic relationships of pelagic sharks and billfishes coexisting in the central eastern Pacific Ocean	Marine Ecology Progress Series	573	191-201	﻿10.3354/meps12186
58	Pethybridge2012	H. Pethybridge, E. C. V. Butler, D. Cossa, R. Daley, A. Boudou	2012	Trophic structure and biomagnification of mercury in an assemblage of deepwater chondrichthyans from southeastern Australia	Marine Ecology Progress Series	451	163-174	﻿10.3354/meps09593
59	Barría2015	Claudio Barría, Marta Coll, Joan Navarro	2015	﻿Unravelling the ecological role and trophic relationships of uncommon and threatened elasmobranchs in the western Mediterranean Sea	Marine Ecology Progress Series	539	225-240	﻿10.3354/meps11494
60	Endo2015	Tetsuya Endo, Osamu Kimura, Hideki Ogasawara, Chiho Ohta, Nobuyuki Koga, Yoshihisa Kato, Koichi Haraguchi	2015	﻿Mercury, cadmium, zinc and copper concentrations and stable isotope ratios of carbon and nitrogen in tiger sharks (Galeocerdo cuvier) culled off Ishigaki Island, Japan	Ecological Indicators	55	86-93	﻿10.1016/j.ecolind.2015.03.008
61	Li2016	Yunkai Li, Yuying Zhang, Xiaojie Dai	2016	Trophic interactions among pelagic sharks and large predatory teleosts in the northeast central Pacific	Journal of Experimental Marine Biology and Ecology	483	97-103	﻿10.1016/j.jembe.2016.04.013
62	Tamburin2019	Elena Tamburin, Sora L. Kim, Fernando R. Elorriaga-Verplancken, Daniel J. Madigan, Mauricio Hoyos-Padilla, Alberto Sánchez-González, Agustín Hernández-Herrera, José Leonardo Castillo-Geniz, Carlos Javier Godinez-Padilla, Felipe Galván-Magaña	2019	Isotopic niche and resource sharing among young sharks (Carcharodon carcharias and Isurus oxyrinchus) in Baja California, Mexico	Marine Ecology Progress Series	613	107-124	﻿10.3354/meps12884
63	Barría2018	Claudio Barría, Joan Navarro, Marta Coll	2018	﻿Trophic habits of an abundant shark in the northwestern Mediterranean Sea using an isotopic non-lethal approach	Estuarine, Coastal and Shelf Science	207	383-390	﻿10.1016/j.ecss.2017.08.021
64	Abrantes2018	Kátya G. Abrantes, Juerg M. Brunnschweiler, Adam Barnett	2018	You are what you eat: Examing the effects of provisioning tourism on shark diets	Biological Conservation	224	300-308	﻿10.1016/j.biocon.2018.05.021

## Sheet: classification
genus	family	order	subclass	class	phylum	kingdom
Alopias	Alopiidae	Lamniformes	Elasmobranchii	Chondrichthyes	Chordata	Animalia
Apristurus	Scyliorhinidae	Carcharhiniformes	Elasmobranchii	Chondrichthyes	Chordata	Animalia
Carcharhinus	Carcharhinidae	Carcharhiniformes	Elasmobranchii	Chondrichthyes	Chordata	Animalia
Carcharias	Carchariidae	Lamniformes	Elasmobranchii	Chondrichthyes	Chordata	Animalia
Carcharodon	Lamnidae	Lamniformes	Elasmobranchii	Chondrichthyes	Chordata	Animalia
Centrophorus	Centrophoridae	Squaliformes	Elasmobranchii	Chondrichthyes	Chordata	Animalia
Centroscymnus	Somniosidae	Squaliformes	Elasmobranchii	Chondrichthyes	Chordata	Animalia
Centroselachus	Somniosidae	Squaliformes	Elasmobranchii	Chondrichthyes	Chordata	Animalia
Cetorhinus	Cetorhinidae	Lamniformes	Elasmobranchii	Chondrichthyes	Chordata	Animalia
Dalatias	Dalatiidae	Squaliformes	Elasmobranchii	Chondrichthyes	Chordata	Animalia
Deania	Centrophoridae	Squaliformes	Elasmobranchii	Chondrichthyes	Chordata	Animalia
Etmopterus	Etmopteridae	Squaliformes	Elasmobranchii	Chondrichthyes	Chordata	Animalia
Figaro	Scyliorhinidae	Carcharhiniformes	Elasmobranchii	Chondrichthyes	Chordata	Animalia
Galeocerdo	Carcharhinidae	Carcharhiniformes	Elasmobranchii	Chondrichthyes	Chordata	Animalia
Galeorhinus	Triakidae	Carcharhiniformes	Elasmobranchii	Chondrichthyes	Chordata	Animalia
Galeus	Scyliorhinidae	Carcharhiniformes	Elasmobranchii	Chondrichthyes	Chordata	Animalia
Ginglymostoma	Ginglymostomatidae	Orectolobiformes	Elasmobranchii	Chondrichthyes	Chordata	Animalia
Glyphis	Carcharhinidae	Carcharhiniformes	Elasmobranchii	Chondrichthyes	Chordata	Animalia
Hexanchus	Hexanchidae	Hexanchiformes	Elasmobranchii	Chondrichthyes	Chordata	Animalia
Isurus	Lamnidae	Lamniformes	Elasmobranchii	Chondrichthyes	Chordata	Animalia
Lamna	Lamnidae	Lamniformes	Elasmobranchii	Chondrichthyes	Chordata	Animalia
Loxodon	Carcharhinidae	Carcharhiniformes	Elasmobranchii	Chondrichthyes	Chordata	Animalia
Mustelus	Triakidae	Carcharhiniformes	Elasmobranchii	Chondrichthyes	Chordata	Animalia
Negaprion	Carcharhinidae	Carcharhiniformes	Elasmobranchii	Chondrichthyes	Chordata	Animalia
Notorynchus	Hexanchidae	Hexanchiformes	Elasmobranchii	Chondrichthyes	Chordata	Animalia
Oxynotus	Oxynotidae	Squaliformes	Elasmobranchii	Chondrichthyes	Chordata	Animalia
Prionace	Carcharhinidae	Carcharhiniformes	Elasmobranchii	Chondrichthyes	Chordata	Animalia
Pseudocarcharias	Pseudocarchariidae	Lamniformes	Elasmobranchii	Chondrichthyes	Chordata	Animalia
Rhincodon	Rhincodontidae	Orectolobiformes	Elasmobranchii	Chondrichthyes	Chordata	Animalia
Rhizoprionodon	Carcharhinidae	Carcharhiniformes	Elasmobranchii	Chondrichthyes	Chordata	Animalia
Scyliorhinus	Scyliorhinidae	Carcharhiniformes	Elasmobranchii	Chondrichthyes	Chordata	Animalia
Somniosus	Somniosidae	Squaliformes	Elasmobranchii	Chondrichthyes	Chordata	Animalia
Sphyrna	Sphyrnidae	Carcharhiniformes	Elasmobranchii	Chondrichthyes	Chordata	Animalia
Squalus	Squalidae	Squaliformes	Elasmobranchii	Chondrichthyes	Chordata	Animalia
Stegostoma	Stegostomatidae	Orectolobiformes	Elasmobranchii	Chondrichthyes	Chordata	Animalia
Triaenodon	Carcharhinidae	Carcharhiniformes	Elasmobranchii	Chondrichthyes	Chordata	Animalia
Zameus	Somniosidae	Squaliformes	Elasmobranchii	Chondrichthyes	Chordata	Animalia
