# Supplementary material for: Cenozoic megatooth sharks occupied extremely high trophic positions
Source: Sci Adv. 2022 Jun 22;8(25):eabl6529. doi: 10.1126/sciadv.abl6529 (PMC9217088; doi:10.1126/sciadv.abl6529)
Supplement: Supplementary file 2 — Data S1 to S3 [file sciadv.abl6529_data_s1_to_s3.zip › sciadv.abl6529_data_s3.xlsx]

## Sheet: description
variable_number	variable	description	variable_type	units	status	notes
1	orderadded	order data was added to the compilation, by observation	numeric		required
2	citation	short citation, see "citations" tab	text		required
3	common_name	common name	text		required
4	genus_species	genus species	text		required
5	n_ind	number of individual animals measured	numeric		required
6	female_ratio	ratio of female individuals out of the total number of individuals measured	numeric		optional
7	animal_or_group	arbitrary number assigned for each unique animal or group in one study. Important for studies where multiple tissues were measured.	numeric		required
8	animal_age	age of animal in years	numeric		optional
9	maturity	description of maturity status, as reported in the paper	text		optional
10	tissue	tissue type measured	text		required	A list of the tissue types are recorded and grouped in the sheet "tissue_groups"
11	lipids_extracted	N = not extracted; E = extracted; C = calculated; U = unknown; E for C, N for N = extracted for d13C and not for d15N; C for C, N for N = calculated for d13C and not for d15N	text		required
12	d13C_mean	mean d13C value, if n_ind = 1 this is just the measured d13C	numeric	‰ vs. VPDB	optional
13	d13C_error_type	type of reported error for d13C: sd = 1 standard deviation, se = standard error, 95CI = 95% confidence interval	text		optional
14	d13C_error	d13C error value	numeric	‰ vs. VPDB	optional	Analytical error was not reported, i.e. if n_ind = 1, this is blank
15	d13C_min	minimum d13C	numeric	‰ vs. VPDB	optional
16	d13C_max	maximum d13C	numeric	‰ vs. VPDB	optional
17	d15N_mean	mean d15N value, if n_ind = 1 this is just the measured d15N	numeric	‰ vs. AIR	required
18	d15N_error_type	type of reported error: sd = 1 standard deviation, se = standard error, 95CI = 95% confidence interval	text		optional
19	d15N_error	d15N error value	numeric	‰ vs. AIR	optional
20	d15N_min	minimum d15N	numeric	‰ vs. AIR	optional	Analytical error was not reported, i.e. if n_ind = 1, this is blank
21	d15N_max	maximum d15N	numeric	‰ vs. AIR	optional
22	CN_ratio_mean	mean C:N ratio	numeric	‰ vs. AIR	optional
23	CN_error_type	type of reported error: sd = 1 standard deviation, se = standard error, 95CI = 95% confidence interval	text		optional
24	CN_ratio_error	C:N ratio error value	numeric		optional	Analytical error was not reported, i.e. if n_ind = 1, this is blank
25	collection_season	season of collection, given as month range, season name, or month number	text		optional
26	collection_year_min	minimum collection year	numeric		optional
27	collection_year_max	maximum collection year	numeric		optional
28	location	description of sampling location	text		required
29	environment	description of sampling location environment	text		optional
30	latlong_given	type of information about latitude and longitude that was recorded: "latlong" = latitude and longitude values were directly reported in the associated paper, "range" = latitude and longitude ranges were direclty reported in the paper, "figure" = latitude and longitude ranges were recorded from a figure of sampling locations presented in the associate paper, "latitude given, longitude from figure"…	text		required
31	lat_min	minimum latitude of sampling location	numeric	decimal degrees	required
32	lat_min	maximum latitude of sampling location	numeric	decimal degrees	required
33	long_min	minimum longitude of sampling location	numeric	decimal degrees	required
34	long_min	maximum longitude of sampling location	numeric	decimal degrees	required
35	length_type	type of length reported, as described in the paper	text		optional
36	length_mean	mean length	numeric	cm	optional
37	length_error_type	type of reported error: sd = 1 standard deviation, se = standard error, 95CI = 95% confidence interval	text		optional
38	length_error	length error value	numeric	cm	optional
39	length_min	minimum length	numeric	cm	optional
40	length_max	maximum length	numeric	cm	optional
41	animal_ID	animal ID from original study, if n_ind = 1 and reported	text		optional
42	data_entered_by	name and email for person who entered the data	text		required
43	notes	special notes on observation	text		optional

## Sheet: data
orderadded	citation	common_name	genus_species_original	genus_species	n_ind	female_ratio	animal_or_group	animal_age	maturity	tissue	lipids_extracted	d13C_mean	d13C_error_type	d13C_error	d13C_min	d13C_max	d15N_mean	d15N_error_type	d15N_error	d15N_min	d15N_max	CN_ratio_mean	CN_ratio_error_type	CN_ratio_error	collection_season	collection_year_min	collection_year_max	location	environment_started at entry 1260	latlong_given	lat_min	lat_max	long_min	long_max	length_type	length_mean	length_error_type	length_error	length_min	length_max	animal_ID	data_entered_by	notes
1	Burton1999	Harbor seal	Phoca vitulina	Phoca vitulina	5	1	1		adult	bone_collagen	E	-12.4	sd	0.9			18.3	sd	0.6							1970	1999	California	nearshore	figure	36	38	-120	-110								Emma R. Kast, emma.r.kast@gmail.com
2	Burton1999	Harbor seal	Phoca vitulina	Phoca vitulina	13	0	2		adult	bone_collagen	E	-12.4	sd	0.6			18.9	sd	1.1							1970	1999	California	nearshore	figure	36	38	-120	-110								Emma R. Kast, emma.r.kast@gmail.com
3	Burton1999	Northern elephant seal	Mirounga angustirostris	Mirounga angustirostris	14	1	3		adult	bone_collagen	E	-14.4	sd	0.8			18.1	sd	1.3							1970	1999	California	offshore	figure	36	38	-120	-110								Emma R. Kast, emma.r.kast@gmail.com
4	Burton1999	Harbor seal	Phoca vitulina	Phoca vitulina	17	1	4		adult	bone_collagen	E	-13.7	sd	1			16.7	sd	2.1							1970	1999	Alaska	nearshore	figure	51	68	-170	-140								Emma R. Kast, emma.r.kast@gmail.com
5	Burton1999	Harbor seal	Phoca vitulina	Phoca vitulina	20	0	5		adult	bone_collagen	E	-13.7	sd	0.9			18	sd	1.2							1970	1999	Alaska	nearshore	figure	51	68	-170	-140								Emma R. Kast, emma.r.kast@gmail.com
6	Burton1999	Northern fur seal	Callorhinus ursinus	Callorhinus ursinus	9	0	6		adult	bone_collagen	E	-15.4	sd	0.9			17.4	sd	2.1							1970	1999	Alaska	offshore	figure	51	68	-170	-140								Emma R. Kast, emma.r.kast@gmail.com
7	Burton1999	California sea lion	Zalophus californianus	Zalophus californianus	4	1	7		adult	bone_collagen	E	-13.9	sd	1.1			18.4	sd	0.9							1970	1999	California	nearshore	figure	36	38	-120	-110								Emma R. Kast, emma.r.kast@gmail.com
8	Burton1999	California sea lion	Zalophus californianus	Zalophus californianus	11	0	8		adult	bone_collagen	E	-13.7	sd	0.7			18.7	sd	1							1970	1999	California	nearshore	figure	36	38	-120	-110								Emma R. Kast, emma.r.kast@gmail.com
9	Burton1999	Northern elephant seal	Mirounga angustirostris	Mirounga angustirostris	10	0	9		adult	bone_collagen	E	-13.6	sd	1.1			18.2	sd	0.7							1970	1999	California	nearshore	figure	36	38	-120	-110								Emma R. Kast, emma.r.kast@gmail.com
10	Burton1999	Northern fur seal	Callorhinus ursinus	Callorhinus ursinus	10	1	10		adult	bone_collagen	E	-14.8	sd	0.07			16.6	sd	1.4							1970	1999	Alaska	offshore	figure	51	68	-170	-140								Emma R. Kast, emma.r.kast@gmail.com
11	Toperoff2002	Harbor porpoise	Phocoena phocoena	Phocoena phocoena	29		1			bone_collagen	E	-13.4	sd	0.5			15.7	sd	0.7									Montery Bay, California		figure	36.5	37.5	-122.25	-121.667								Emma R. Kast, emma.r.kast@gmail.com
12	Toperoff2002	Harbor porpoise	Phocoena phocoena	Phocoena phocoena	29		1			muscle	E	-16.2	sd	0.5			15.2	sd	0.8									Montery Bay, California		figure	36.5	37.5	-122.25	-121.667								Emma R. Kast, emma.r.kast@gmail.com
13	Toperoff2002	Harbor porpoise	Phocoena phocoena	Phocoena phocoena	29		1			skin	E	-16.2	sd	0.6			16	sd	0.7									Montery Bay, California		figure	36.5	37.5	-122.25	-121.667								Emma R. Kast, emma.r.kast@gmail.com
14	Newsome2006	California sea lion	Zalophus californianus	Zalophus californianus	1		1			bone_collagen	E	-12.7	sd	0.6			18.4	sd	0.8									Pacific Baja California, Mexico		none	32	23	-117.5	-110								Emma R. Kast, emma.r.kast@gmail.com
15	Newsome2006	California sea lion	Zalophus californianus	Zalophus californianus	1		2			bone_collagen	E	-13.8	sd	0.9			18.5	sd	0.9									Southern California		none	32.5	36.3	-121.9	-117.2								Emma R. Kast, emma.r.kast@gmail.com
16	Newsome2006	California sea lion	Zalophus californianus	Zalophus californianus	1		3			bone_collagen	E	-13.8	sd	1.1			18.6	sd	0.9									California		none	32	42	-125	-117								Emma R. Kast, emma.r.kast@gmail.com
17	Aguilar2014	Fin whale	Balaenoptera physalus	Balaenoptera physalus	1	0	1		immature	muscle	N						9.90565									1980	1989	Canelinas, NW Spain		none	42.87	42.95	-9.2	-9.13		1660						Emma R. Kast, emma.r.kast@gmail.com
18	Aguilar2014	Fin whale	Balaenoptera physalus	Balaenoptera physalus	1	0	2		immature	muscle	N						9.65231									1980	1989	Canelinas, NW Spain		none	42.87	42.95	-9.2	-9.13		1740						Emma R. Kast, emma.r.kast@gmail.com
19	Aguilar2014	Fin whale	Balaenoptera physalus	Balaenoptera physalus	1	0	3		immature	muscle	N						10.4557									1980	1989	Canelinas, NW Spain		none	42.87	42.95	-9.2	-9.13		1740						Emma R. Kast, emma.r.kast@gmail.com
20	Aguilar2014	Fin whale	Balaenoptera physalus	Balaenoptera physalus	1	0	4		immature	muscle	N						9.97895									1980	1989	Canelinas, NW Spain		none	42.87	42.95	-9.2	-9.13		1760						Emma R. Kast, emma.r.kast@gmail.com
21	Aguilar2014	Fin whale	Balaenoptera physalus	Balaenoptera physalus	1	0	5		mature	muscle	N						9.9049									1980	1989	Canelinas, NW Spain		none	42.87	42.95	-9.2	-9.13		1710						Emma R. Kast, emma.r.kast@gmail.com
22	Aguilar2014	Fin whale	Balaenoptera physalus	Balaenoptera physalus	1	0	6		mature	muscle	N						10.0459									1980	1989	Canelinas, NW Spain		none	42.87	42.95	-9.2	-9.13		1760						Emma R. Kast, emma.r.kast@gmail.com
23	Aguilar2014	Fin whale	Balaenoptera physalus	Balaenoptera physalus	1	0	7		mature	muscle	N						9.77607									1980	1989	Canelinas, NW Spain		none	42.87	42.95	-9.2	-9.13		1580						Emma R. Kast, emma.r.kast@gmail.com
24	Aguilar2014	Fin whale	Balaenoptera physalus	Balaenoptera physalus	1	0	8		mature	muscle	N						9.45									1980	1989	Canelinas, NW Spain		none	42.87	42.95	-9.2	-9.13		1920						Emma R. Kast, emma.r.kast@gmail.com
25	Aguilar2014	Fin whale	Balaenoptera physalus	Balaenoptera physalus	1	0	9		mature	muscle	N						9.18556									1980	1989	Canelinas, NW Spain		none	42.87	42.95	-9.2	-9.13		1760						Emma R. Kast, emma.r.kast@gmail.com
26	Aguilar2014	Fin whale	Balaenoptera physalus	Balaenoptera physalus	1	0	10		mature	muscle	N						9.42941									1980	1989	Canelinas, NW Spain		none	42.87	42.95	-9.2	-9.13		1800						Emma R. Kast, emma.r.kast@gmail.com
27	Aguilar2014	Fin whale	Balaenoptera physalus	Balaenoptera physalus	1	0	11		mature	muscle	N						10.0777									1980	1989	Canelinas, NW Spain		none	42.87	42.95	-9.2	-9.13		1900						Emma R. Kast, emma.r.kast@gmail.com
28	Aguilar2014	Fin whale	Balaenoptera physalus	Balaenoptera physalus	1	0	12		mature	muscle	N						9.84492									1980	1989	Canelinas, NW Spain		none	42.87	42.95	-9.2	-9.13		1900						Emma R. Kast, emma.r.kast@gmail.com
29	Aguilar2014	Fin whale	Balaenoptera physalus	Balaenoptera physalus	1	0	13		mature	muscle	N						9.92893									1980	1989	Canelinas, NW Spain		none	42.87	42.95	-9.2	-9.13		1900						Emma R. Kast, emma.r.kast@gmail.com
30	Aguilar2014	Fin whale	Balaenoptera physalus	Balaenoptera physalus	1	0	14		mature	muscle	N						9.58682									1980	1989	Canelinas, NW Spain		none	42.87	42.95	-9.2	-9.13		1820						Emma R. Kast, emma.r.kast@gmail.com
31	Aguilar2014	Fin whale	Balaenoptera physalus	Balaenoptera physalus	1	0	15		mature	muscle	N						9.83884									1980	1989	Canelinas, NW Spain		none	42.87	42.95	-9.2	-9.13		1790						Emma R. Kast, emma.r.kast@gmail.com
32	Aguilar2014	Fin whale	Balaenoptera physalus	Balaenoptera physalus	1	0	16		mature	muscle	N						9.76192									1980	1989	Canelinas, NW Spain		none	42.87	42.95	-9.2	-9.13		1850						Emma R. Kast, emma.r.kast@gmail.com
33	Aguilar2014	Fin whale	Balaenoptera physalus	Balaenoptera physalus	1	0	17		mature	muscle	N						10.1331									1980	1989	Canelinas, NW Spain		none	42.87	42.95	-9.2	-9.13		1950						Emma R. Kast, emma.r.kast@gmail.com
34	Aguilar2014	Fin whale	Balaenoptera physalus	Balaenoptera physalus	1	0	18		mature	muscle	N						9.81867									1980	1989	Canelinas, NW Spain		none	42.87	42.95	-9.2	-9.13		1840						Emma R. Kast, emma.r.kast@gmail.com
35	Aguilar2014	Fin whale	Balaenoptera physalus	Balaenoptera physalus	1	0	19		mature	muscle	N						10.0905									1980	1989	Canelinas, NW Spain		none	42.87	42.95	-9.2	-9.13		1770						Emma R. Kast, emma.r.kast@gmail.com
36	Aguilar2014	Fin whale	Balaenoptera physalus	Balaenoptera physalus	1	0	20		mature	muscle	N						9.9475									1980	1989	Canelinas, NW Spain		none	42.87	42.95	-9.2	-9.13		1770						Emma R. Kast, emma.r.kast@gmail.com
37	Aguilar2014	Fin whale	Balaenoptera physalus	Balaenoptera physalus	1	0	21		mature	muscle	N						9.99417									1980	1989	Canelinas, NW Spain		none	42.87	42.95	-9.2	-9.13		1890						Emma R. Kast, emma.r.kast@gmail.com
38	Aguilar2014	Fin whale	Balaenoptera physalus	Balaenoptera physalus	1	0	22		mature	muscle	N						10.3411									1980	1989	Canelinas, NW Spain		none	42.87	42.95	-9.2	-9.13		1900						Emma R. Kast, emma.r.kast@gmail.com
39	Aguilar2014	Fin whale	Balaenoptera physalus	Balaenoptera physalus	1	0	23		mature	muscle	N						9.79737									1980	1989	Canelinas, NW Spain		none	42.87	42.95	-9.2	-9.13		1930						Emma R. Kast, emma.r.kast@gmail.com
40	Aguilar2014	Fin whale	Balaenoptera physalus	Balaenoptera physalus	1	0	24		mature	muscle	N						9.7781									1980	1989	Canelinas, NW Spain		none	42.87	42.95	-9.2	-9.13		1970						Emma R. Kast, emma.r.kast@gmail.com
41	Aguilar2014	Fin whale	Balaenoptera physalus	Balaenoptera physalus	1	0	25		mature	muscle	N						10.3685									1980	1989	Canelinas, NW Spain		none	42.87	42.95	-9.2	-9.13		1900						Emma R. Kast, emma.r.kast@gmail.com
42	Aguilar2014	Fin whale	Balaenoptera physalus	Balaenoptera physalus	1	0	26		mature	muscle	N						10.0134									1980	1989	Canelinas, NW Spain		none	42.87	42.95	-9.2	-9.13		1800						Emma R. Kast, emma.r.kast@gmail.com
43	Aguilar2014	Fin whale	Balaenoptera physalus	Balaenoptera physalus	1	0	27		mature	muscle	N						9.69694									1980	1989	Canelinas, NW Spain		none	42.87	42.95	-9.2	-9.13		2000						Emma R. Kast, emma.r.kast@gmail.com
44	Aguilar2014	Fin whale	Balaenoptera physalus	Balaenoptera physalus	1	0	28		mature	muscle	N						9.63303									1980	1989	Canelinas, NW Spain		none	42.87	42.95	-9.2	-9.13		1880						Emma R. Kast, emma.r.kast@gmail.com
45	Aguilar2014	Fin whale	Balaenoptera physalus	Balaenoptera physalus	1	0	29		mature	muscle	N						9.85418									1980	1989	Canelinas, NW Spain		none	42.87	42.95	-9.2	-9.13		1800						Emma R. Kast, emma.r.kast@gmail.com
46	Aguilar2014	Fin whale	Balaenoptera physalus	Balaenoptera physalus	1	0	30		mature	muscle	N						10.2741									1980	1989	Canelinas, NW Spain		none	42.87	42.95	-9.2	-9.13		1870						Emma R. Kast, emma.r.kast@gmail.com
47	Aguilar2014	Fin whale	Balaenoptera physalus	Balaenoptera physalus	1	0	31		mature	muscle	N						10.1889									1980	1989	Canelinas, NW Spain		none	42.87	42.95	-9.2	-9.13		1900						Emma R. Kast, emma.r.kast@gmail.com
48	Aguilar2014	Fin whale	Balaenoptera physalus	Balaenoptera physalus	1	0	32		mature	muscle	N						10.2559									1980	1989	Canelinas, NW Spain		none	42.87	42.95	-9.2	-9.13		1880						Emma R. Kast, emma.r.kast@gmail.com
49	Aguilar2014	Fin whale	Balaenoptera physalus	Balaenoptera physalus	1	0	33		mature	muscle	N						9.97388									1980	1989	Canelinas, NW Spain		none	42.87	42.95	-9.2	-9.13		1880						Emma R. Kast, emma.r.kast@gmail.com
50	Aguilar2014	Fin whale	Balaenoptera physalus	Balaenoptera physalus	1	0	34		mature	muscle	N						9.29									1980	1989	Canelinas, NW Spain		none	42.87	42.95	-9.2	-9.13		1950						Emma R. Kast, emma.r.kast@gmail.com
51	Aguilar2014	Fin whale	Balaenoptera physalus	Balaenoptera physalus	1	0	35		mature	muscle	N						9.75071									1980	1989	Canelinas, NW Spain		none	42.87	42.95	-9.2	-9.13		1790						Emma R. Kast, emma.r.kast@gmail.com
52	Aguilar2014	Fin whale	Balaenoptera physalus	Balaenoptera physalus	1	0	36		mature	muscle	N						9.52449									1980	1989	Canelinas, NW Spain		none	42.87	42.95	-9.2	-9.13		1840						Emma R. Kast, emma.r.kast@gmail.com
53	Aguilar2014	Fin whale	Balaenoptera physalus	Balaenoptera physalus	1	0	37		mature	muscle	N						9.93									1980	1989	Canelinas, NW Spain		none	42.87	42.95	-9.2	-9.13		1920						Emma R. Kast, emma.r.kast@gmail.com
54	Aguilar2014	Fin whale	Balaenoptera physalus	Balaenoptera physalus	1	0	38		mature	muscle	N						10									1980	1989	Canelinas, NW Spain		none	42.87	42.95	-9.2	-9.13		1830						Emma R. Kast, emma.r.kast@gmail.com
55	Aguilar2014	Fin whale	Balaenoptera physalus	Balaenoptera physalus	1	0	39		mature	muscle	N						9.27									1980	1989	Canelinas, NW Spain		none	42.87	42.95	-9.2	-9.13		1920						Emma R. Kast, emma.r.kast@gmail.com
56	Aguilar2014	Fin whale	Balaenoptera physalus	Balaenoptera physalus	1	0	40		mature	muscle	N						9.36									1980	1989	Canelinas, NW Spain		none	42.87	42.95	-9.2	-9.13		1870						Emma R. Kast, emma.r.kast@gmail.com
57	Aguilar2014	Fin whale	Balaenoptera physalus	Balaenoptera physalus	1	0	41		mature	muscle	N						10.3157									1980	1989	Canelinas, NW Spain		none	42.87	42.95	-9.2	-9.13		1820						Emma R. Kast, emma.r.kast@gmail.com
58	Aguilar2014	Fin whale	Balaenoptera physalus	Balaenoptera physalus	1	0	42		mature	muscle	N						9.91099									1980	1989	Canelinas, NW Spain		none	42.87	42.95	-9.2	-9.13		1960						Emma R. Kast, emma.r.kast@gmail.com
59	Aguilar2014	Fin whale	Balaenoptera physalus	Balaenoptera physalus	1	0	43		mature	muscle	N						10.3898									1980	1989	Canelinas, NW Spain		none	42.87	42.95	-9.2	-9.13		1790						Emma R. Kast, emma.r.kast@gmail.com
60	Aguilar2014	Fin whale	Balaenoptera physalus	Balaenoptera physalus	1	0	44		mature	muscle	N						9.82374									1980	1989	Canelinas, NW Spain		none	42.87	42.95	-9.2	-9.13		1830						Emma R. Kast, emma.r.kast@gmail.com
61	Aguilar2014	Fin whale	Balaenoptera physalus	Balaenoptera physalus	1	0	45		mature	muscle	N						9.83186									1980	1989	Canelinas, NW Spain		none	42.87	42.95	-9.2	-9.13		1920						Emma R. Kast, emma.r.kast@gmail.com
62	Aguilar2014	Fin whale	Balaenoptera physalus	Balaenoptera physalus	1	0	46		mature	muscle	N						10.0591									1980	1989	Canelinas, NW Spain		none	42.87	42.95	-9.2	-9.13		1900						Emma R. Kast, emma.r.kast@gmail.com
63	Aguilar2014	Fin whale	Balaenoptera physalus	Balaenoptera physalus	1	0	47		mature	muscle	N						9.97692									1980	1989	Canelinas, NW Spain		none	42.87	42.95	-9.2	-9.13		1940						Emma R. Kast, emma.r.kast@gmail.com
64	Aguilar2014	Fin whale	Balaenoptera physalus	Balaenoptera physalus	1	0	48		mature	muscle	N						10.0388									1980	1989	Canelinas, NW Spain		none	42.87	42.95	-9.2	-9.13		1790						Emma R. Kast, emma.r.kast@gmail.com
65	Aguilar2014	Fin whale	Balaenoptera physalus	Balaenoptera physalus	1	0	49		mature	muscle	N						10.0774									1980	1989	Canelinas, NW Spain		none	42.87	42.95	-9.2	-9.13		1840						Emma R. Kast, emma.r.kast@gmail.com
66	Aguilar2014	Fin whale	Balaenoptera physalus	Balaenoptera physalus	1	0	50			muscle	N						10.15									1980	1989	Canelinas, NW Spain		none	42.87	42.95	-9.2	-9.13		2020						Emma R. Kast, emma.r.kast@gmail.com
67	Aguilar2014	Fin whale	Balaenoptera physalus	Balaenoptera physalus	1	0	51			muscle	N						8.52208									1980	1989	Canelinas, NW Spain		none	42.87	42.95	-9.2	-9.13		1950						Emma R. Kast, emma.r.kast@gmail.com
68	Aguilar2014	Fin whale	Balaenoptera physalus	Balaenoptera physalus	1	0	52			muscle	N						8.56272									1980	1989	Canelinas, NW Spain		none	42.87	42.95	-9.2	-9.13		1940						Emma R. Kast, emma.r.kast@gmail.com
69	Aguilar2014	Fin whale	Balaenoptera physalus	Balaenoptera physalus	1	0	53			muscle	N						8.80657									1980	1989	Canelinas, NW Spain		none	42.87	42.95	-9.2	-9.13		1890						Emma R. Kast, emma.r.kast@gmail.com
70	Aguilar2014	Fin whale	Balaenoptera physalus	Balaenoptera physalus	1	0	54			muscle	N						8.63588									1980	1989	Canelinas, NW Spain		none	42.87	42.95	-9.2	-9.13		1890						Emma R. Kast, emma.r.kast@gmail.com
71	Aguilar2014	Fin whale	Balaenoptera physalus	Balaenoptera physalus	1	0	55			muscle	N						9.32577									1980	1989	Canelinas, NW Spain		none	42.87	42.95	-9.2	-9.13		1960						Emma R. Kast, emma.r.kast@gmail.com
72	NinoTorres2014	Bryde's whale	Balaenoptera edeni	Balaenoptera edeni	1	1	1			baleen	N	-15.6	se	0.05			17.8	se	0.07						2	2009	2009	Gulf of California, Mexico		none	23	31	-114	-109		1540						Emma R. Kast, emma.r.kast@gmail.com
73	NinoTorres2014	Bryde's whale	Balaenoptera edeni	Balaenoptera edeni	2	1	2			baleen	N	-17.1	se	0.06			16.3	se	0.22						7	2009	2009	Gulf of California, Mexico		none	23	31	-114	-109		800						Emma R. Kast, emma.r.kast@gmail.com
74	NinoTorres2014	Bryde's whale	Balaenoptera edeni	Balaenoptera edeni	3	1	3			baleen	N	-17.5	se	0.05			14.9	se	0.15						1	2009	2009	Gulf of California, Mexico		none	23	31	-114	-109		1580						Emma R. Kast, emma.r.kast@gmail.com
75	NinoTorres2014	Bryde's whale	Balaenoptera edeni	Balaenoptera edeni	4	1	4			baleen	N	-15.1	se	0.1			17.6	se	0.08						5	2009	2009	Gulf of California, Mexico		none	23	31	-114	-109		1480						Emma R. Kast, emma.r.kast@gmail.com
76	Huckstadt2007	Southern sea lion	Otaria flavescens	Otaria flavescens	27		1			hair	E	-12.48	sd	0.68	-14.92	-11.43	20.97	sd	0.7	19.75	23.5				austral spring	2002	2002	Central-Southern Upwelling Region of the Humboldt Curent System, central Chile		figure	-37	-36	-73.5	-72.5								Emma R. Kast, emma.r.kast@gmail.com
77	Artecona2019	South American sea lion	Otaria flavescens	Otaria flavescens	23		1			bone_collagen	E	-12.72	sd	0.4			19.95	sd	1							2002	2015	Uruguay, Rio de la Plata estuary		none	-37.8	-34.6	-57.9	-54.2								Emma R. Kast, emma.r.kast@gmail.com
78	Artecona2019	Franciscana dolphin	Pontoporia blainvillei	Pontoporia blainvillei	26		2			bone_collagen	E	-13.84	sd	1.3			18.1	sd	1.1							2002	2015	Uruguay, Rio de la Plata estuary		none	-37.8	-34.6	-57.9	-54.2								Emma R. Kast, emma.r.kast@gmail.com
79	Borrell2012	Fin whale	Balaenoptera physalus	Balaenoptera physalus	8		1			skin	E	-18.29	sd	0.38			9.97	sd	0.3							1983	1985	Canelinas, NW Spain		none	42.87	42.95	-9.2	-9.13								Emma R. Kast, emma.r.kast@gmail.com
80	Borrell2012	Fin whale	Balaenoptera physalus	Balaenoptera physalus	11		1			muscle	E	-18.27	sd	0.56			9.88	sd	0.58							1983	1986	Canelinas, NW Spain		none	42.87	42.95	-9.2	-9.13								Emma R. Kast, emma.r.kast@gmail.com
81	Borrell2012	Fin whale	Balaenoptera physalus	Balaenoptera physalus	10		1			kidney	E	-18.04	sd	0.42			10.63	sd	0.85							1983	1987	Canelinas, NW Spain		none	42.87	42.95	-9.2	-9.13								Emma R. Kast, emma.r.kast@gmail.com
82	Borrell2012	Fin whale	Balaenoptera physalus	Balaenoptera physalus	9		1			bone_protein	N	-16.49	sd	0.47			9.19	sd	0.71							1983	1988	Canelinas, NW Spain		none	42.87	42.95	-9.2	-9.13								Emma R. Kast, emma.r.kast@gmail.com
83	Borrell2012	Fin whale	Balaenoptera physalus	Balaenoptera physalus	11		1			liver	E	-17.88	sd	0.61			11.09	sd	0.42							1983	1989	Canelinas, NW Spain		none	42.87	42.95	-9.2	-9.13								Emma R. Kast, emma.r.kast@gmail.com
84	Borrell2012	Fin whale	Balaenoptera physalus	Balaenoptera physalus	5		1			brain	E	-17.35	sd	0.51			11.42	sd	0.36							1983	1990	Canelinas, NW Spain		none	42.87	42.95	-9.2	-9.13								Emma R. Kast, emma.r.kast@gmail.com
85	Borrell2012	Fin whale	Balaenoptera physalus	Balaenoptera physalus	5		2			baleen	E	-17.31	sd	0.3			9.92	sd	0.22							1983	1991	Canelinas, NW Spain		none	42.87	42.95	-9.2	-9.13								Emma R. Kast, emma.r.kast@gmail.com
86	Brault2019	Ross seal	Ommatophoca rossii	Ommatophoca rossii	14		1			whole_blood	N	-23.8	sd	0.3			9.1	sd	0.4						austral summer	2008	2011	Amundsen Sea		none	-65	-75	-130	-100								Emma R. Kast, emma.r.kast@gmail.com
87	Brault2019	Ross seal	Ommatophoca rossii	Ommatophoca rossii	1		2			whole_blood	N	-23.8					8.6								austral summer	2008	2011	Ross Sea		none	-78	-72	-144	170								Emma R. Kast, emma.r.kast@gmail.com
88	Brault2019	Weddell seal	Leptonychotes weddellii	Leptonychotes weddellii	4		3			whole_blood	N	-22.9	sd	0.9			11.4	sd	0.7						austral summer	2008	2011	Western Antarctic Peninsula		none	-60	-75	-80	-46								Emma R. Kast, emma.r.kast@gmail.com
89	Brault2019	Weddell seal	Leptonychotes weddellii	Leptonychotes weddellii	21		4			whole_blood	N	-24.7	sd	0.4			12.3	sd	0.9						austral summer	2008	2011	Amundsen Sea		none	-65	-75	-130	-100								Emma R. Kast, emma.r.kast@gmail.com
90	Brault2019	Weddell seal	Leptonychotes weddellii	Leptonychotes weddellii	100		5			whole_blood	N	-25.1	sd	0.5			12.3	sd	0.5						austral summer	2008	2011	Ross Sea		none	-78	-72	-144	170								Emma R. Kast, emma.r.kast@gmail.com
91	Brault2019	Crabeater seal	Lobodon carcinophaga	Lobodon carcinophaga	52		6			whole_blood	N	-24	sd	1.1			6.8	sd	0.6						austral summer	2008	2011	Western Antarctic Peninsula		none	-60	-75	-80	-46								Emma R. Kast, emma.r.kast@gmail.com
92	Brault2019	Crabeater seal	Lobodon carcinophaga	Lobodon carcinophaga	35		7			whole_blood	N	-26.1	sd	0.4			7.6	sd	0.6						austral summer	2008	2011	Amundsen Sea		none	-78	-65	160	-60								Emma R. Kast, emma.r.kast@gmail.com
93	Brault2019	Crabeater seal	Lobodon carcinophaga	Lobodon carcinophaga	10		8			whole_blood	N	-26.1	sd	0.5			8	sd	1.4						austral summer	2008	2011	Ross Sea		none	-78	-72	-144	170								Emma R. Kast, emma.r.kast@gmail.com
94	Cherel2007	Antarctic fur seals	Arctocephalus gazella	Arctocephalus gazella	10	1	1		lactating	blood	N	-20.61	sd	0.77			10.99	sd	0.19							2002	2002	Crozet Islands		lat range only	-47	-46	50	53								Emma R. Kast, emma.r.kast@gmail.com
95	Cherel2007	Antarctic fur seals	Arctocephalus gazella	Arctocephalus gazella	11	0	2		breeding	blood	N	-21.76	sd	2.66			11.44	sd	1.5							2002	2002	Crozet Islands		lat range only	-47	-46	50	53								Emma R. Kast, emma.r.kast@gmail.com
96	Cherel2007	Antarctic fur seals	Arctocephalus gazella	Arctocephalus gazella	11	1	3		arriving	blood	N	-19.82	sd	0.53			10.99	sd	0.25							2002	2002	Crozet Islands		lat range only	-47	-46	50	53								Emma R. Kast, emma.r.kast@gmail.com
97	Cherel2007	Subantartic fur seals	Arctocephalus tropicalis	Arctocephalus tropicalis	10	0	4		lactating	blood	N	-19.4	sd	0.19			10.79	sd	0.29							2002	2002	Crozet Islands		lat range only	-47	-46	50	53								Emma R. Kast, emma.r.kast@gmail.com
98	Cherel2007	Subantartic fur seals	Arctocephalus tropicalis	Arctocephalus tropicalis	5	1	5		breeding	blood	N	-19.31	sd	0.37			11.87	sd	0.33							2002	2002	Crozet Islands		lat range only	-47	-46	50	53								Emma R. Kast, emma.r.kast@gmail.com
99	Cherel2007	Subantartic fur seals	Arctocephalus tropicalis	Arctocephalus tropicalis	5	0	6		arriving	blood	N	-19.08	sd	0.31			11.15	sd	0.5							2002	2002	Crozet Islands		lat range only	-47	-46	50	53								Emma R. Kast, emma.r.kast@gmail.com
100	Choy2016	Beluga whale	Delphinapterus leucas	Delphinapterus leucas	69		1			muscle	E	-18.8	se	0.1			17.4	se	0.1						summer	2011	2012	Hendrickson Island, Canada		figure	69.25	69.75	-134	-132								Emma R. Kast, emma.r.kast@gmail.com
101	Choy2016	Beluga whale	Delphinapterus leucas	Delphinapterus leucas	68		1			liver	E	-19.4	se	0.1			18.3	se	0.1						summer	2011	2012	Hendrickson Island, Canada		figure	69.25	69.75	-134	-132								Emma R. Kast, emma.r.kast@gmail.com
102	Clark2019	Pacific walrus	Odobenus rosmarus divergens	Odobenus rosmarus divergens	30	0.666667	1			muscle	E	-16.8	sd	0.2			12.6	sd	0.5							2014	2016	St. Lawrence Island, Alaska		none	62.9	63.7	-172	-168.8								Emma R. Kast, emma.r.kast@gmail.com
103	Clark2019	Pacific walrus	Odobenus rosmarus divergens	Odobenus rosmarus divergens	30	0.666667	1			liver	E	-17.3	sd	0.4			12.8	sd	0.8							2014	2016	St. Lawrence Island, Alaska		none	62.9	63.7	-172	-168.8								Emma R. Kast, emma.r.kast@gmail.com
104	Clark2019	Pacific walrus	Odobenus rosmarus divergens	Odobenus rosmarus divergens	30	0.666667	1			skin	E	-14.8	sd	0.5			14.8	sd	0.6							2014	2016	St. Lawrence Island, Alaska		none	62.9	63.7	-172	-168.8								Emma R. Kast, emma.r.kast@gmail.com
105	Clark2019	Pacific walrus	Odobenus rosmarus divergens	Odobenus rosmarus divergens	30	0.666667	1			bone_collagen	E	-14.8	sd	0.3			12.2	sd	0.7							2014	2016	St. Lawrence Island, Alaska		none	62.9	63.7	-172	-168.8								Emma R. Kast, emma.r.kast@gmail.com
106	deStephanis2008	Long-finned pilot whale	Globicephala melas	Globicephala melas	5		1			skin	E	-16.2	sd	0.22	-16.37	-15.87	12.7	sd	0.32	12	13.85				October	2005	2005	Strait of Gibraltar		figure	-6	-5	35.6667	36.1667								Emma R. Kast, emma.r.kast@gmail.com
107	deStephanis2008	Long-finned pilot whale	Globicephala melas	Globicephala melas	51		2			skin	E	-16.37	sd	0.4	-17.26	-15.25	11.29	sd	0.38	10.12	12.05				July-August	2006	2006	Strait of Gibraltar		figure	-6	-5	35.6667	36.1667								Emma R. Kast, emma.r.kast@gmail.com
108	Ducatez2008	Southern elephant seal	Mirounga leonina	Mirounga leonina	15	1	1		arrival	blood	E	-21.3	sd	0.7			10.1	sd	0.3							2006	2006	Kerguelan Islands		latlong	-50	-50	70	70								Emma R. Kast, emma.r.kast@gmail.com
109	Ducatez2008	Southern elephant seal	Mirounga leonina	Mirounga leonina	15	1	2		weaning	blood	E	-21.4	sd	0.8			10.1	sd	0.3							2006	2006	Kerguelan Islands		latlong	-50	-50	70	70								Emma R. Kast, emma.r.kast@gmail.com
110	Ducatez2008	Southern elephant seal	Mirounga leonina	Mirounga leonina	17	1	3		lactating	blood	E	-21.6	sd	0.8			10.1	sd	0.3							2006	2006	Kerguelan Islands		latlong	-50	-50	70	70								Emma R. Kast, emma.r.kast@gmail.com
111	Fernandez2011	Bottlenose dolphin	Tursiops truncatus	Tursiops truncatus	26		1			muscle	E	-15.6	sd	1			13.9	sd	0.9							1998	2007	southern Galicia, NW Spain		figure	42	42.8	-9.2	-8.5								Emma R. Kast, emma.r.kast@gmail.com
112	Fernandez2011	Bottlenose dolphin	Tursiops truncatus	Tursiops truncatus	26		1			skin	E	-15.6	sd	1			14.2	sd	1							1998	2007	southern Galicia, NW Spain		figure	42	42.8	-9.2	-8.5								Emma R. Kast, emma.r.kast@gmail.com
113	Fernandez2011	Bottlenose dolphin	Tursiops truncatus	Tursiops truncatus	10		2			muscle	E	-6.6	sd	0.6			13	sd	0.7							1998	2007	northern Galicia, NW Spain		figure	42.8	43.5	-9.3	-8.2								Emma R. Kast, emma.r.kast@gmail.com
114	Fernandez2011	Bottlenose dolphin	Tursiops truncatus	Tursiops truncatus	11		2			skin	E	-16.6	sd	0.6			13.2	sd	0.7							1998	2007	northern Galicia, NW Spain		figure	42.8	43.5	-9.3	-8.2								Emma R. Kast, emma.r.kast@gmail.com
115	Ferreira2011	Ringed seal	Pusa hispida	Pusa hispida	29					liver	E	-19.45	sd	1.13	-22.2	-17.22	15.32	sd	1.51	12.62	19.01					2006	2007	Arviat and Sanikiluaq, Canada		figure	55	62	-95	-75								Emma R. Kast, emma.r.kast@gmail.com
116	Ferreira2011	Ringed seal	Pusa hispida	Pusa hispida	32					muscle	E	-19.73	sd	0.8	-21.1	-17.57	14.33	sd	1.26	12.67	18.12					2006	2007	Arviat and Sanikiluaq, Canada		figure	55	62	-95	-75								Emma R. Kast, emma.r.kast@gmail.com
117	Ferreira2011	Ringed seal	Pusa hispida	Pusa hispida	32					proximal claw annulus	N	-18.55	sd	0.95	-16.49	-20.06	15.62	sd	1.69	13.07	18.69					2006	2007	Arviat and Sanikiluaq, Canada		figure	55	62	-95	-75								Emma R. Kast, emma.r.kast@gmail.com
118	Jansen2012	Harbor porpoise	Phocoena phocoena	Phocoena phocoena	33	1	1			muscle	E	-18.19	sd	0.51	-19.31	-17.26	16.66	sd	1.24	14.18	18.73					2006	2008	Dutch coast		figure	51	54	3	6								Emma R. Kast, emma.r.kast@gmail.com
119	Jansen2012	Harbor porpoise	Phocoena phocoena	Phocoena phocoena	41	0	2			muscle	E	-18.29	sd	0.49	-19.69	-17.21	16.41	sd	1.26	13.92	18.56					2006	2008	Dutch coast		figure	51	54	3	6								Emma R. Kast, emma.r.kast@gmail.com
120	Jansen2012	Harbor porpoise	Phocoena phocoena	Phocoena phocoena	11	1	3			muscle	E	-18.11	sd	0.61	-19.09	-16.82	16.17	sd	1.35	13.68	17.65					2006	2008	Dutch coast		figure	51	54	3	6								Emma R. Kast, emma.r.kast@gmail.com
121	Jansen2012	Harbor porpoise	Phocoena phocoena	Phocoena phocoena	11	0	4			muscle	E	-18.32	sd	0.57	-19.21	-17.02	15.15	sd	1.34	13.45	17.52					2006	2008	Dutch coast		figure	51	54	3	6								Emma R. Kast, emma.r.kast@gmail.com
122	Kiszka2014	Common dolphin	Delphinus delphis	Delphinus delphis	1	0	1			epidermis	E	-18.6					11.9									2002	2002	French Atlantic coast		none	43	50	-5	-1		213						Emma R. Kast, emma.r.kast@gmail.com
123	Kiszka2014	Common dolphin	Delphinus delphis	Delphinus delphis	1	0	2			epidermis	E	-17.1					12.3									2002	2002	French Atlantic coast		none	43	50	-5	-1		175						Emma R. Kast, emma.r.kast@gmail.com
124	Kiszka2014	Common dolphin	Delphinus delphis	Delphinus delphis	1	0	3			epidermis	E	-15.8					14.5									2002	2002	French Atlantic coast		none	43	50	-5	-1		193						Emma R. Kast, emma.r.kast@gmail.com
125	Kiszka2014	Common dolphin	Delphinus delphis	Delphinus delphis	1	0	4			epidermis	E	-18.1					13.1									2005	2005	French Atlantic coast		none	43	50	-5	-1		177						Emma R. Kast, emma.r.kast@gmail.com
126	Kiszka2014	Common dolphin	Delphinus delphis	Delphinus delphis	1	1	5			epidermis	E	-16.5					14.1									2005	2005	French Atlantic coast		none	43	50	-5	-1		198						Emma R. Kast, emma.r.kast@gmail.com
127	Kiszka2014	Common dolphin	Delphinus delphis	Delphinus delphis	1	1	6			epidermis	E	-17					14									2005	2005	French Atlantic coast		none	43	50	-5	-1		197						Emma R. Kast, emma.r.kast@gmail.com
128	Kiszka2014	Common dolphin	Delphinus delphis	Delphinus delphis	1	1	7			epidermis	E	-17.6					13.8									2005	2005	French Atlantic coast		none	43	50	-5	-1		184						Emma R. Kast, emma.r.kast@gmail.com
129	Kiszka2014	Common dolphin	Delphinus delphis	Delphinus delphis	1	0	8			epidermis	E	-17.8					12.4									2006	2006	French Atlantic coast		none	43	50	-5	-1		200						Emma R. Kast, emma.r.kast@gmail.com
130	Kiszka2014	Common dolphin	Delphinus delphis	Delphinus delphis	1	0	9			epidermis	E	-18					11.7									2006	2006	French Atlantic coast		none	43	50	-5	-1		208						Emma R. Kast, emma.r.kast@gmail.com
131	Kiszka2014	Common dolphin	Delphinus delphis	Delphinus delphis	1	0	10			epidermis	E	-18.1					12.5									2009	2009	French Atlantic coast		none	43	50	-5	-1		210						Emma R. Kast, emma.r.kast@gmail.com
132	Kiszka2014	Common dolphin	Delphinus delphis	Delphinus delphis	1	0	11			epidermis	E	-18.2					12.3									2009	2009	French Atlantic coast		none	43	50	-5	-1		218						Emma R. Kast, emma.r.kast@gmail.com
133	Kiszka2014	Common dolphin	Delphinus delphis	Delphinus delphis	1	0	12			epidermis	E	-17.7					12.8									2009	2009	French Atlantic coast		none	43	50	-5	-1		183						Emma R. Kast, emma.r.kast@gmail.com
134	Kiszka2014	Common dolphin	Delphinus delphis	Delphinus delphis	1	0	13			epidermis	E	-17.6					12.9									2009	2009	French Atlantic coast		none	43	50	-5	-1		201						Emma R. Kast, emma.r.kast@gmail.com
135	Kiszka2014	Common dolphin	Delphinus delphis	Delphinus delphis	1	0	14			epidermis	E	-18.2					12.7									2009	2009	French Atlantic coast		none	43	50	-5	-1		195						Emma R. Kast, emma.r.kast@gmail.com
136	Kiszka2014	Common dolphin	Delphinus delphis	Delphinus delphis	1	0	15			epidermis	E	-17.7					13.3									2009	2009	French Atlantic coast		none	43	50	-5	-1		187						Emma R. Kast, emma.r.kast@gmail.com
137	Kiszka2014	Common dolphin	Delphinus delphis	Delphinus delphis	1	0	16			epidermis	E	-17.8					12.6									2009	2009	French Atlantic coast		none	43	50	-5	-1		213						Emma R. Kast, emma.r.kast@gmail.com
138	Lassalle2014	Striped dolphin	Stenella coeruleoalba	Stenella coeruleoalba	11		1			muscle	E	-17.5	sd	0.3			11.2	sd	0.9							2001	2010	Bay of Biscay		figure	42	48	-10	0								Emma R. Kast, emma.r.kast@gmail.com
139	Lassalle2014	Bottlenose dolphin	Tursiops truncatus	Tursiops truncatus	7		2			muscle	E	-16	sd	0.7			14.5	sd	0.8							2001	2010	Bay of Biscay		figure	42	48	-10	0								Emma R. Kast, emma.r.kast@gmail.com
140	Lassalle2014	Common dolphin	Delphinus delphis	Delphinus delphis	26		3			muscle	E	-17.4	sd	0.5			12.1	sd	0.6							2001	2010	Bay of Biscay		figure	42	48	-10	0								Emma R. Kast, emma.r.kast@gmail.com
141	Lassalle2014	Long-finned pilot whale	Globicephala melas	Globicephala melas	16		4			muscle	E	-16.3	sd	0.8			13.2	sd	1.8							2001	2010	Bay of Biscay		figure	42	48	-10	0								Emma R. Kast, emma.r.kast@gmail.com
142	Lassalle2014	Harbor porpoise	Phocoena phocoena	Phocoena phocoena	10		5			muscle	E	-17	sd	0.4			13	sd	0.7							2001	2010	Bay of Biscay		figure	42	48	-10	0								Emma R. Kast, emma.r.kast@gmail.com
143	Knoff2008	Bottlenose dolphin	Tursiops truncatus	Tursiops truncatus	117		1		>3	skin	E	-16.6	se	0.1			17	se	0.1							1993	2003	Virgina and North Carolina		none	33.8	38	-78.4	-75.1								Emma R. Kast, emma.r.kast@gmail.com
144	Knoff2008	Bottlenose dolphin	Tursiops truncatus	Tursiops truncatus	45		2		1-3yr	skin	E	-16.9	se	0.2			17.3	se	0.2							1993	2003	Virgina and North Carolina		none	33.8	38	-78.4	-75.1								Emma R. Kast, emma.r.kast@gmail.com
145	Knoff2008	Bottlenose dolphin	Tursiops truncatus	Tursiops truncatus	32		3		neonate-1yr	skin	E	-16.5	se	0.2			17.7	se	0.3							1993	2003	Virgina and North Carolina		none	33.8	38	-78.4	-75.1								Emma R. Kast, emma.r.kast@gmail.com
146	Knoff2008	Bottlenose dolphin	Tursiops truncatus	Tursiops truncatus	43		4		neonate	skin	E	-15.6	se	0.1			19.3	se	0.2							1993	2003	Virgina and North Carolina		none	33.8	38	-78.4	-75.1								Emma R. Kast, emma.r.kast@gmail.com
147	Newsome2009a	Killer whale	Orcinus orca	Orcinus orca	1	0	1			dental collagen	N	-14.3	sd	0.3			15.3	sd	0.4							2003	2003	Kiska Island, Alaska		none	51.79	52.2	-177.16	-177.77							AF 57335	Emma R. Kast, emma.r.kast@gmail.com	resident, piscivore
148	Newsome2009a	Killer whale	Orcinus orca	Orcinus orca	1	0	2			dental collagen	N	-11.1	sd	0.3			18.1	sd	0.3							1967	1967	Washington		none	46	48.2	-126	-123.9							NMML 89	Emma R. Kast, emma.r.kast@gmail.com	resident, piscivore
149	Newsome2009a	Killer whale	Orcinus orca	Orcinus orca	1		3			dental collagen	N	-11.7	sd	0.2			19.1	sd	1.7							1967	1967	Washington		none	46	48.2	-126	-123.9							NMML 88	Emma R. Kast, emma.r.kast@gmail.com	resident, piscivore
150	Newsome2009a	Killer whale	Orcinus orca	Orcinus orca	1	1	4			dental collagen	N	-13.6	sd	0.3			19.9	sd	0.4							1967	1967	California		none	32	42	-125	-117							NMML 85	Emma R. Kast, emma.r.kast@gmail.com	transient, mammalian prey
151	Newsome2009a	Killer whale	Orcinus orca	Orcinus orca	1	1	5			dental collagen	N	-12.5	sd	0.6			20.2	sd	0.4							1977	1977	California		none	32	42	-125	-117							SBNHM-1546	Emma R. Kast, emma.r.kast@gmail.com	transient, mammalian prey
152	Newsome2009a	Killer whale	Orcinus orca	Orcinus orca	1	0	6			dental collagen	N	-12.9	sd	0.4			19.2	sd	0.7							1961	1961	California		none	32	42	-125	-117							NMML 78	Emma R. Kast, emma.r.kast@gmail.com	transient, mammalian prey
153	Newsome2009a	Killer whale	Orcinus orca	Orcinus orca	1	0	7			dental collagen	N	-11.5	sd	0.5			22.5	sd	0.9							1963	1963	California		none	32	42	-125	-117							NMML 79	Emma R. Kast, emma.r.kast@gmail.com	transient, mammalian prey
154	Newsome2009a	Killer whale	Orcinus orca	Orcinus orca	1	0	8			dental collagen	N	-14	sd	0.3			18.2	sd	0.3							1965	1965	California		none	32	42	-125	-117							NMML 81	Emma R. Kast, emma.r.kast@gmail.com	transient, mammalian prey
155	Newsome2009a	Killer whale	Orcinus orca	Orcinus orca	1	0	9			dental collagen	N	-13.3	sd	0.4			18.5	sd	0.5							1966	1966	California		none	32	42	-125	-117							NMML 82	Emma R. Kast, emma.r.kast@gmail.com	transient, mammalian prey
156	Newsome2009a	Killer whale	Orcinus orca	Orcinus orca	1	0	10			dental collagen	N	-12.4	sd	0.4			19.5	sd	0.2							1967	1967	California		none	32	42	-125	-117							NMML 84	Emma R. Kast, emma.r.kast@gmail.com	transient, mammalian prey
157	Newsome2009a	Killer whale	Orcinus orca	Orcinus orca	1	0	11			dental collagen	N	-13	sd	0.6			19.2	sd	0.6							1966	1966	California		none	32	42	-125	-117							NMML 87	Emma R. Kast, emma.r.kast@gmail.com	transient, mammalian prey
158	Newsome2009a	Killer whale	Orcinus orca	Orcinus orca	1	0	12			dental collagen	N	-11.8	sd	0.3			20.3	sd	0.3							2000	2000	Prince William Sound, Alaska		none	60.2	61	-147.9	-146.1							LL EYAK	Emma R. Kast, emma.r.kast@gmail.com	transient, mammalian prey
159	Newsome2009a	Killer whale	Orcinus orca	Orcinus orca	1	0	13			dental collagen	N	-12.6	sd	0.6			20.1	sd	0.7							2001	2001	Prince William Sound, Alaska		none	60.2	61	-147.9	-146.1							NGOS 1	Emma R. Kast, emma.r.kast@gmail.com	transient, mammalian prey
160	Newsome2009a	Killer whale	Orcinus orca	Orcinus orca	1	0	14			dental collagen	N	-12.2	sd	0.5			20	sd	0.8							2001	2001	Prince William Sound, Alaska		none	60.2	61	-147.9	-146.1							NGOS 2	Emma R. Kast, emma.r.kast@gmail.com	transient, mammalian prey
161	Pinela2015	Common dolphin	Delphinus delphis	Delphinus delphis	31		1			bone	E	-14.44	sd	1.3			12.14	sd	0.5									NW Spain		figure	38	45	-12	-5								Emma R. Kast, emma.r.kast@gmail.com
162	Pinela2015	Common dolphin	Delphinus delphis	Delphinus delphis	38		2			bone	E	-14.6	sd	0.8			11.12	sd	0.6							1975	2007	SW Spain		figure	32	45	-15	-5								Emma R. Kast, emma.r.kast@gmail.com
163	Pinela2015	Common dolphin	Delphinus delphis	Delphinus delphis	86		3			bone	E	-11.81	sd	0.6			12.72	sd	0.7							1993	2008	NW Africa		figure	15	22	-20	-15								Emma R. Kast, emma.r.kast@gmail.com
164	Lowther2011	Australian sea lion	Neophoca cinerea	Neophoca cinerea	1		1			whisker	E	-18.22					14.32									2008	2009	Lilliput, Australia		figure	-32.5	31.6667	133.667	133.7								Emma R. Kast, emma.r.kast@gmail.com
165	Lowther2011	Australian sea lion	Neophoca cinerea	Neophoca cinerea	1		2			whisker	E	-18.33					13.87									2008	2009	Olive, Australia		figure	-32.75	-32.6667	133.917	134								Emma R. Kast, emma.r.kast@gmail.com
166	Lowther2011	Australian sea lion	Neophoca cinerea	Neophoca cinerea	1		3			whisker	E	-15.33					17.22									2008	2009	Blefuscu, Australia		figure	-32.5	31.6667	113.583	133.667								Emma R. Kast, emma.r.kast@gmail.com
167	Lowther2011	Australian sea lion	Neophoca cinerea	Neophoca cinerea	1		4			whisker	E	-15.94					17.01									2008	2009	Blefuscu, Australia		figure	-32.5	31.6667	113.583	133.667								Emma R. Kast, emma.r.kast@gmail.com
168	Lowther2011	Australian sea lion	Neophoca cinerea	Neophoca cinerea	1		5			whisker	E	-15.49					14.12									2008	2009	Olive, Australia		figure	-32.75	-32.6667	133.917	134								Emma R. Kast, emma.r.kast@gmail.com
169	Lowther2011	Australian sea lion	Neophoca cinerea	Neophoca cinerea	1		6			whisker	E	-17.98					15.13									2008	2009	Lilliput, Australia		figure	-32.5	31.6667	133.667	133.7								Emma R. Kast, emma.r.kast@gmail.com
170	Lowther2011	Australian sea lion	Neophoca cinerea	Neophoca cinerea	1		7			whisker	E	-14.89					11.12									2008	2009	Lilliput, Australia		figure	-32.5	31.6667	133.667	133.7								Emma R. Kast, emma.r.kast@gmail.com
171	Lowther2011	Australian sea lion	Neophoca cinerea	Neophoca cinerea	1		8			whisker	E	-16.42					12.03									2008	2009	Lilliput, Australia		figure	-32.5	31.6667	133.667	133.7								Emma R. Kast, emma.r.kast@gmail.com
172	Lowther2011	Australian sea lion	Neophoca cinerea	Neophoca cinerea	1		9			whisker	E	-14.01					10.43									2008	2009	Lilliput, Australia		figure	-32.5	31.6667	133.667	133.7								Emma R. Kast, emma.r.kast@gmail.com
173	Lowther2011	Australian sea lion	Neophoca cinerea	Neophoca cinerea	1		10			whisker	E	-13.26					14.21									2008	2009	Blefuscu, Australia		figure	-32.5	31.6667	113.583	133.667								Emma R. Kast, emma.r.kast@gmail.com
174	Lowther2011	Australian sea lion	Neophoca cinerea	Neophoca cinerea	1		11			whisker	E	-12.23					13.52									2008	2009	Blefuscu, Australia		figure	-32.5	31.6667	113.583	133.667								Emma R. Kast, emma.r.kast@gmail.com
175	Lowther2011	Australian sea lion	Neophoca cinerea	Neophoca cinerea	1		12			whisker	E	-15.6					17.74									2008	2009	Blefuscu, Australia		figure	-32.5	31.6667	113.583	133.667								Emma R. Kast, emma.r.kast@gmail.com
176	Lowther2011	Australian sea lion	Neophoca cinerea	Neophoca cinerea	1		13			whisker	E	-15.2					14.59									2008	2009	Olive, Australia		figure	-32.75	-32.6667	133.917	134								Emma R. Kast, emma.r.kast@gmail.com
177	Lowther2011	Australian sea lion	Neophoca cinerea	Neophoca cinerea	1		14			whisker	E	-16.02					14.01									2008	2009	Olive, Australia		figure	-32.75	-32.6667	133.917	134								Emma R. Kast, emma.r.kast@gmail.com
178	Lowther2011	Australian sea lion	Neophoca cinerea	Neophoca cinerea	1		15			whisker	E	-16.37					13.9									2008	2009	Olive, Australia		figure	-32.75	-32.6667	133.917	134								Emma R. Kast, emma.r.kast@gmail.com
179	Marcoux2012	Beluga whale	Delphinapterus leucas	Delphinapterus leucas	22	1	1			skin	E	-18.01	sd	0.29			16.58	sd	0.54							1982	2009	Cumberland Sound		figure	64	67	-68	-64								Emma R. Kast, emma.r.kast@gmail.com
180	Marcoux2012	Beluga whale	Delphinapterus leucas	Delphinapterus leucas	28	1	1			muscle	E	-18.31	sd	0.33			16.67	sd	0.94							1982	2009	Cumberland Sound		figure	64	67	-68	-64								Emma R. Kast, emma.r.kast@gmail.com
181	Marcoux2012	Beluga whale	Delphinapterus leucas	Delphinapterus leucas	38	0	2			skin	E	-17.87	sd	0.33			16.76	sd	0.67							1982	2009	Cumberland Sound		figure	64	67	-68	-64								Emma R. Kast, emma.r.kast@gmail.com
182	Marcoux2012	Beluga whale	Delphinapterus leucas	Delphinapterus leucas	40	0	2			muscle	E	-18.02	sd	0.31			17.4	sd	1.28							1982	2009	Cumberland Sound		figure	64	67	-68	-64								Emma R. Kast, emma.r.kast@gmail.com
183	Martin2011	Southern elephant seal	Mirounga leonina	Mirounga leonina	1	0	1			dental collagen	N	-17.8445					11.8843									2005	2005	Kerguelan Islands		range	-49.9	47.4167	68.7167	70.5833								Emma R. Kast, emma.r.kast@gmail.com
184	Martin2011	Southern elephant seal	Mirounga leonina	Mirounga leonina	1	0	2			dental collagen	N	-19.5696					13.5913									2005	2005	Kerguelan Islands		range	-49.9	47.4167	68.7167	70.5833								Emma R. Kast, emma.r.kast@gmail.com
185	Martin2011	Southern elephant seal	Mirounga leonina	Mirounga leonina	1	0	3			dental collagen	N	-19.2751					13.8426									2005	2005	Kerguelan Islands		range	-49.9	47.4167	68.7167	70.5833								Emma R. Kast, emma.r.kast@gmail.com
186	Martin2011	Southern elephant seal	Mirounga leonina	Mirounga leonina	1	0	4			dental collagen	N	-19.7182					13.3287									2005	2005	Kerguelan Islands		range	-49.9	47.4167	68.7167	70.5833								Emma R. Kast, emma.r.kast@gmail.com
187	Martin2011	Southern elephant seal	Mirounga leonina	Mirounga leonina	1	0	5			dental collagen	N	-16.896					13.0408									2004	2004	Kerguelan Islands		range	-49.9	47.4167	68.7167	70.5833								Emma R. Kast, emma.r.kast@gmail.com
188	Martin2011	Southern elephant seal	Mirounga leonina	Mirounga leonina	1	0	6			dental collagen	N	-19.9127					11.6917									2004	2004	Kerguelan Islands		range	-49.9	47.4167	68.7167	70.5833								Emma R. Kast, emma.r.kast@gmail.com
189	Martin2011	Southern elephant seal	Mirounga leonina	Mirounga leonina	1	0	7			dental collagen	N	-17.353					13.0211									2007	2007	Kerguelan Islands		range	-49.9	47.4167	68.7167	70.5833								Emma R. Kast, emma.r.kast@gmail.com
190	Martin2011	Southern elephant seal	Mirounga leonina	Mirounga leonina	1	0	8			dental collagen	N	-17.5292					12.9443									2007	2007	Kerguelan Islands		range	-49.9	47.4167	68.7167	70.5833								Emma R. Kast, emma.r.kast@gmail.com
191	Martin2011	Southern elephant seal	Mirounga leonina	Mirounga leonina	1	1	9			dental collagen	N	-19.4385					11.8864									2007	2007	Kerguelan Islands		range	-49.9	47.4167	68.7167	70.5833								Emma R. Kast, emma.r.kast@gmail.com
192	Martin2011	Southern elephant seal	Mirounga leonina	Mirounga leonina	1	1	10			dental collagen	N	-19.1191					11.4359									2007	2007	Kerguelan Islands		range	-49.9	47.4167	68.7167	70.5833								Emma R. Kast, emma.r.kast@gmail.com
193	Martin2011	Southern elephant seal	Mirounga leonina	Mirounga leonina	1	1	11			dental collagen	N	-18.2874					11.7159									2007	2007	Kerguelan Islands		range	-49.9	47.4167	68.7167	70.5833								Emma R. Kast, emma.r.kast@gmail.com
194	Martin2011	Southern elephant seal	Mirounga leonina	Mirounga leonina	1	1	12			dental collagen	N	-19.0187					11.8549									2006	2006	Kerguelan Islands		range	-49.9	47.4167	68.7167	70.5833								Emma R. Kast, emma.r.kast@gmail.com
195	Martin2011	Southern elephant seal	Mirounga leonina	Mirounga leonina	1	1	13			dental collagen	N	-17.4832					11.592									2007	2007	Kerguelan Islands		range	-49.9	47.4167	68.7167	70.5833								Emma R. Kast, emma.r.kast@gmail.com
196	Martin2011	Southern elephant seal	Mirounga leonina	Mirounga leonina	1	1	14			dental collagen	N	-18.3372					11.5977									2007	2007	Kerguelan Islands		range	-49.9	47.4167	68.7167	70.5833								Emma R. Kast, emma.r.kast@gmail.com
197	MendezFernandez2012	Common dolphin	Delphinus delphis	Delphinus delphis	114		1			muscle	E	-17	sd	0.5	-18.1	-16.3	11.7	sd	0.6	10.1	13.6					2004	2008	NW Iberian peninsula		range	39.6	49.5167	-9.05	-7.03333								Emma R. Kast, emma.r.kast@gmail.com
198	MendezFernandez2012	Harbor porpoise	Phocoena phocoena	Phocoena phocoena	19		2			muscle	E	-16.5	sd	0.7	-17.5	-15.1	13	sd	1.2	11.5	17.1					2004	2008	NW Iberian peninsula		range	39.6	49.5167	-9.05	-7.03333								Emma R. Kast, emma.r.kast@gmail.com
199	MendezFernandez2012	Bottlenose dolphin	Tursiops truncatus	Tursiops truncatus	9		3			muscle	E	-16.5	sd	0.6	-17.2	-15.1	12.6	sd	0.9	11.3	14					2004	2008	NW Iberian peninsula		range	39.6	49.5167	-9.05	-7.03333								Emma R. Kast, emma.r.kast@gmail.com
200	MendezFernandez2012	Striped dolphin	Stenella coeruleoalba	Stenella coeruleoalba	21		4			muscle	E	-17.6	sd	0.6	-18.5	-16.4	10.8	sd	0.7	9.8	12.4					2004	2008	NW Iberian peninsula		range	39.6	49.5167	-9.05	-7.03333								Emma R. Kast, emma.r.kast@gmail.com
201	MendezFernandez2012	Long-finned pilot whale	Globicephala melas	Globicephala melas	9		5			muscle	E	-16.5	sd	0.5	-17.3	-15.7	12.2	sd	0.6	11	13.3					2004	2008	NW Iberian peninsula		range	39.6	49.5167	-9.05	-7.03333								Emma R. Kast, emma.r.kast@gmail.com
202	Orr2012	California sea lion	Zalophus californianus	Zalophus californianus	1	1				fur	E	-13.5					16.9								4	2005	2005	San Miguel Island, California		latlong	34	34	-120.4	-120.4								Emma R. Kast, emma.r.kast@gmail.com
203	Orr2012	California sea lion	Zalophus californianus	Zalophus californianus	1	1				fur	E	-14.3					17.8								11	2005	2005	San Miguel Island, California		latlong	34	34	-120.4	-120.4								Emma R. Kast, emma.r.kast@gmail.com
204	Orr2012	California sea lion	Zalophus californianus	Zalophus californianus	1	1				fur	E	-12.7					17.1								11	2005	2005	San Miguel Island, California		latlong	34	34	-120.4	-120.4								Emma R. Kast, emma.r.kast@gmail.com
205	Orr2012	California sea lion	Zalophus californianus	Zalophus californianus	1	1				fur	E	-13.2					17.6								11	2005	2005	San Miguel Island, California		latlong	34	34	-120.4	-120.4								Emma R. Kast, emma.r.kast@gmail.com
206	Orr2012	California sea lion	Zalophus californianus	Zalophus californianus	1	1				fur	E	-13.3					16.8								11	2005	2005	San Miguel Island, California		latlong	34	34	-120.4	-120.4								Emma R. Kast, emma.r.kast@gmail.com
207	Orr2012	California sea lion	Zalophus californianus	Zalophus californianus	1	1				serum	N	-15.1					18								11	2005	2005	San Miguel Island, California		latlong	34	34	-120.4	-120.4								Emma R. Kast, emma.r.kast@gmail.com
208	Orr2012	California sea lion	Zalophus californianus	Zalophus californianus	1	1				fur	E	-12.6					16.9								11	2005	2005	San Miguel Island, California		latlong	34	34	-120.4	-120.4								Emma R. Kast, emma.r.kast@gmail.com
209	Orr2012	California sea lion	Zalophus californianus	Zalophus californianus	1	1				fur	E	-12.6					17.8								11	2005	2005	San Miguel Island, California		latlong	34	34	-120.4	-120.4								Emma R. Kast, emma.r.kast@gmail.com
210	Orr2012	California sea lion	Zalophus californianus	Zalophus californianus	1	1				fur	E	-13.2					17.1								11	2005	2005	San Miguel Island, California		latlong	34	34	-120.4	-120.4								Emma R. Kast, emma.r.kast@gmail.com
211	Orr2012	California sea lion	Zalophus californianus	Zalophus californianus	1	1				fur	E	-13.1					17								11	2005	2005	San Miguel Island, California		latlong	34	34	-120.4	-120.4								Emma R. Kast, emma.r.kast@gmail.com
212	Orr2012	California sea lion	Zalophus californianus	Zalophus californianus	1	1				fur	E	-13.6					16.7								11	2005	2005	San Miguel Island, California		latlong	34	34	-120.4	-120.4								Emma R. Kast, emma.r.kast@gmail.com
213	Orr2012	California sea lion	Zalophus californianus	Zalophus californianus	1	1				fur	E	-12.5					17.1								11	2005	2005	San Miguel Island, California		latlong	34	34	-120.4	-120.4								Emma R. Kast, emma.r.kast@gmail.com
214	Orr2012	California sea lion	Zalophus californianus	Zalophus californianus	1	1				fur	E	-13.6					16.9								11	2005	2005	San Miguel Island, California		latlong	34	34	-120.4	-120.4								Emma R. Kast, emma.r.kast@gmail.com
215	Orr2012	California sea lion	Zalophus californianus	Zalophus californianus	1	1				fur	E	-13.4					17.4								11	2005	2005	San Miguel Island, California		latlong	34	34	-120.4	-120.4								Emma R. Kast, emma.r.kast@gmail.com
216	Orr2012	California sea lion	Zalophus californianus	Zalophus californianus	1	1				fur	E	-13.5					16.7								11	2005	2005	San Miguel Island, California		latlong	34	34	-120.4	-120.4								Emma R. Kast, emma.r.kast@gmail.com
217	Orr2012	California sea lion	Zalophus californianus	Zalophus californianus	1	1				serum	N	-16.6					19.5								11	2005	2005	San Miguel Island, California		latlong	34	34	-120.4	-120.4								Emma R. Kast, emma.r.kast@gmail.com
218	Orr2012	California sea lion	Zalophus californianus	Zalophus californianus	1	1				plasma	N	-15.1					17.3								11	2005	2005	San Miguel Island, California		latlong	34	34	-120.4	-120.4								Emma R. Kast, emma.r.kast@gmail.com
219	Orr2012	California sea lion	Zalophus californianus	Zalophus californianus	1	1				serum	N	-15.3					17.4								11	2005	2005	San Miguel Island, California		latlong	34	34	-120.4	-120.4								Emma R. Kast, emma.r.kast@gmail.com
220	Orr2012	California sea lion	Zalophus californianus	Zalophus californianus	1	1				serum	N	-15.1					17.8								11	2005	2005	San Miguel Island, California		latlong	34	34	-120.4	-120.4								Emma R. Kast, emma.r.kast@gmail.com
221	Orr2012	California sea lion	Zalophus californianus	Zalophus californianus	1	1				plasma	N	-14.5					17.7								11	2005	2005	San Miguel Island, California		latlong	34	34	-120.4	-120.4								Emma R. Kast, emma.r.kast@gmail.com
222	Orr2012	California sea lion	Zalophus californianus	Zalophus californianus	1	1				plasma	N	-14.9					17.2								11	2005	2005	San Miguel Island, California		latlong	34	34	-120.4	-120.4								Emma R. Kast, emma.r.kast@gmail.com
223	Orr2012	California sea lion	Zalophus californianus	Zalophus californianus	1	1				serum	N	-16.6					19.2								11	2005	2005	San Miguel Island, California		latlong	34	34	-120.4	-120.4								Emma R. Kast, emma.r.kast@gmail.com
224	Orr2012	California sea lion	Zalophus californianus	Zalophus californianus	1	1				serum	N	-15.7					17.8								11	2005	2005	San Miguel Island, California		latlong	34	34	-120.4	-120.4								Emma R. Kast, emma.r.kast@gmail.com
225	Orr2012	California sea lion	Zalophus californianus	Zalophus californianus	1	1				serum	N	-15.2					17.1								11	2005	2005	San Miguel Island, California		latlong	34	34	-120.4	-120.4								Emma R. Kast, emma.r.kast@gmail.com
226	Orr2012	California sea lion	Zalophus californianus	Zalophus californianus	1	1				plasma	N	-14.7					17.4								11	2005	2005	San Miguel Island, California		latlong	34	34	-120.4	-120.4								Emma R. Kast, emma.r.kast@gmail.com
227	Orr2012	California sea lion	Zalophus californianus	Zalophus californianus	1	1				serum	N	-14.9					17.6								11	2005	2005	San Miguel Island, California		latlong	34	34	-120.4	-120.4								Emma R. Kast, emma.r.kast@gmail.com
228	Orr2012	California sea lion	Zalophus californianus	Zalophus californianus	1	1				plasma	N	-16.2					19.2								11	2005	2005	San Miguel Island, California		latlong	34	34	-120.4	-120.4								Emma R. Kast, emma.r.kast@gmail.com
229	Orr2012	California sea lion	Zalophus californianus	Zalophus californianus	1	1				red_blood_cell	N	-15.1					16.7								11	2005	2005	San Miguel Island, California		latlong	34	34	-120.4	-120.4								Emma R. Kast, emma.r.kast@gmail.com
230	Orr2012	California sea lion	Zalophus californianus	Zalophus californianus	1	1				red_blood_cell	N	-15.6					16.4								11	2005	2005	San Miguel Island, California		latlong	34	34	-120.4	-120.4								Emma R. Kast, emma.r.kast@gmail.com
231	Orr2012	California sea lion	Zalophus californianus	Zalophus californianus	1	1				red_blood_cell	N	-16					16.7								11	2005	2005	San Miguel Island, California		latlong	34	34	-120.4	-120.4								Emma R. Kast, emma.r.kast@gmail.com
232	Orr2012	California sea lion	Zalophus californianus	Zalophus californianus	1	1				red_blood_cell	N	-16					16.7								11	2005	2005	San Miguel Island, California		latlong	34	34	-120.4	-120.4								Emma R. Kast, emma.r.kast@gmail.com
233	Orr2012	California sea lion	Zalophus californianus	Zalophus californianus	1	1				serum	N	-15.3					17.2								2	2006	2006	San Miguel Island, California		latlong	34	34	-120.4	-120.4								Emma R. Kast, emma.r.kast@gmail.com
234	Orr2012	California sea lion	Zalophus californianus	Zalophus californianus	1	1				plasma	N	-14.7					17.2								2	2006	2006	San Miguel Island, California		latlong	34	34	-120.4	-120.4								Emma R. Kast, emma.r.kast@gmail.com
235	Orr2012	California sea lion	Zalophus californianus	Zalophus californianus	1	1				red_blood_cell	N	-15.1					16.5								2	2006	2006	San Miguel Island, California		latlong	34	34	-120.4	-120.4								Emma R. Kast, emma.r.kast@gmail.com
236	Orr2012	California sea lion	Zalophus californianus	Zalophus californianus	1	0				fur	E	-12.5					18								5	2006	2006	San Miguel Island, California		latlong	34	34	-120.4	-120.4								Emma R. Kast, emma.r.kast@gmail.com
237	Orr2012	California sea lion	Zalophus californianus	Zalophus californianus	1	0				fur	E	-12.8					17.3								5	2006	2006	San Miguel Island, California		latlong	34	34	-120.4	-120.4								Emma R. Kast, emma.r.kast@gmail.com
238	Orr2012	California sea lion	Zalophus californianus	Zalophus californianus	1	0				fur	E	-13.1					17.3								5	2006	2006	San Miguel Island, California		latlong	34	34	-120.4	-120.4								Emma R. Kast, emma.r.kast@gmail.com
239	Orr2012	California sea lion	Zalophus californianus	Zalophus californianus	1	0				fur	E	-13.2					16.7								5	2006	2006	San Miguel Island, California		latlong	34	34	-120.4	-120.4								Emma R. Kast, emma.r.kast@gmail.com
240	Orr2012	California sea lion	Zalophus californianus	Zalophus californianus	1	0				fur	E	-13					17.9								5	2006	2006	San Miguel Island, California		latlong	34	34	-120.4	-120.4								Emma R. Kast, emma.r.kast@gmail.com
241	Orr2012	California sea lion	Zalophus californianus	Zalophus californianus	1	0				fur	E	-13.1					16.7								5	2006	2006	San Miguel Island, California		latlong	34	34	-120.4	-120.4								Emma R. Kast, emma.r.kast@gmail.com
242	Orr2012	California sea lion	Zalophus californianus	Zalophus californianus	1	0				fur	E	-13.1					17.6								5	2006	2006	San Miguel Island, California		latlong	34	34	-120.4	-120.4								Emma R. Kast, emma.r.kast@gmail.com
243	Orr2012	California sea lion	Zalophus californianus	Zalophus californianus	1	0				fur	E	-12.1					18.8								5	2006	2006	San Miguel Island, California		latlong	34	34	-120.4	-120.4								Emma R. Kast, emma.r.kast@gmail.com
244	Orr2012	California sea lion	Zalophus californianus	Zalophus californianus	1	0				fur	E	-13.3					17.2								5	2006	2006	San Miguel Island, California		latlong	34	34	-120.4	-120.4								Emma R. Kast, emma.r.kast@gmail.com
245	Orr2012	California sea lion	Zalophus californianus	Zalophus californianus	1	0				fur	E	-13.6					17.2								5	2006	2006	San Miguel Island, California		latlong	34	34	-120.4	-120.4								Emma R. Kast, emma.r.kast@gmail.com
246	Orr2012	California sea lion	Zalophus californianus	Zalophus californianus	1	1				fur	E	-13.5					17.1								11	2006	2006	San Miguel Island, California		latlong	34	34	-120.4	-120.4								Emma R. Kast, emma.r.kast@gmail.com
247	Orr2012	California sea lion	Zalophus californianus	Zalophus californianus	1	1				fur	E	-14.2					18.4								11	2006	2006	San Miguel Island, California		latlong	34	34	-120.4	-120.4								Emma R. Kast, emma.r.kast@gmail.com
248	Orr2012	California sea lion	Zalophus californianus	Zalophus californianus	1	1				fur	E	-13.1					16.9								11	2006	2006	San Miguel Island, California		latlong	34	34	-120.4	-120.4								Emma R. Kast, emma.r.kast@gmail.com
249	Orr2012	California sea lion	Zalophus californianus	Zalophus californianus	1	1				fur	E	-13.1					16.8								11	2006	2006	San Miguel Island, California		latlong	34	34	-120.4	-120.4								Emma R. Kast, emma.r.kast@gmail.com
250	Orr2012	California sea lion	Zalophus californianus	Zalophus californianus	1	1				fur	E	-12.9					17								11	2006	2006	San Miguel Island, California		latlong	34	34	-120.4	-120.4								Emma R. Kast, emma.r.kast@gmail.com
251	Orr2012	California sea lion	Zalophus californianus	Zalophus californianus	1	1				fur	E	-13.5					16.8								11	2006	2006	San Miguel Island, California		latlong	34	34	-120.4	-120.4								Emma R. Kast, emma.r.kast@gmail.com
252	Orr2012	California sea lion	Zalophus californianus	Zalophus californianus	1	1				fur	E	-13.7					17.1								11	2006	2006	San Miguel Island, California		latlong	34	34	-120.4	-120.4								Emma R. Kast, emma.r.kast@gmail.com
253	Orr2012	California sea lion	Zalophus californianus	Zalophus californianus	1	1				plasma	N	-14.8					17.3								11	2006	2006	San Miguel Island, California		latlong	34	34	-120.4	-120.4								Emma R. Kast, emma.r.kast@gmail.com
254	Orr2012	California sea lion	Zalophus californianus	Zalophus californianus	1	1				plasma	N	-14.9					17.4								11	2006	2006	San Miguel Island, California		latlong	34	34	-120.4	-120.4								Emma R. Kast, emma.r.kast@gmail.com
255	Orr2012	California sea lion	Zalophus californianus	Zalophus californianus	1	1				plasma	N	-14.6					17.3								11	2006	2006	San Miguel Island, California		latlong	34	34	-120.4	-120.4								Emma R. Kast, emma.r.kast@gmail.com
256	Orr2012	California sea lion	Zalophus californianus	Zalophus californianus	1	1				plasma	N	-14.9					19.1								11	2006	2006	San Miguel Island, California		latlong	34	34	-120.4	-120.4								Emma R. Kast, emma.r.kast@gmail.com
257	Orr2012	California sea lion	Zalophus californianus	Zalophus californianus	1	1				plasma	N	-15.1					17.3								11	2006	2006	San Miguel Island, California		latlong	34	34	-120.4	-120.4								Emma R. Kast, emma.r.kast@gmail.com
258	Orr2012	California sea lion	Zalophus californianus	Zalophus californianus	1	1				plasma	N	-15.1					17.2								11	2006	2006	San Miguel Island, California		latlong	34	34	-120.4	-120.4								Emma R. Kast, emma.r.kast@gmail.com
259	Orr2012	California sea lion	Zalophus californianus	Zalophus californianus	1	1				plasma	N	-14.8					17.4								11	2006	2006	San Miguel Island, California		latlong	34	34	-120.4	-120.4								Emma R. Kast, emma.r.kast@gmail.com
260	Orr2012	California sea lion	Zalophus californianus	Zalophus californianus	1	1				plasma	N	-14.9					17.5								11	2006	2006	San Miguel Island, California		latlong	34	34	-120.4	-120.4								Emma R. Kast, emma.r.kast@gmail.com
261	Orr2012	California sea lion	Zalophus californianus	Zalophus californianus	1	1				serum	N	-15					17.5								11	2006	2006	San Miguel Island, California		latlong	34	34	-120.4	-120.4								Emma R. Kast, emma.r.kast@gmail.com
262	Orr2012	California sea lion	Zalophus californianus	Zalophus californianus	1	1				serum	N	-14.7					17.3								11	2006	2006	San Miguel Island, California		latlong	34	34	-120.4	-120.4								Emma R. Kast, emma.r.kast@gmail.com
263	Orr2012	California sea lion	Zalophus californianus	Zalophus californianus	1	1				serum	N	-14.7					17.3								11	2006	2006	San Miguel Island, California		latlong	34	34	-120.4	-120.4								Emma R. Kast, emma.r.kast@gmail.com
264	Orr2012	California sea lion	Zalophus californianus	Zalophus californianus	1	1				serum	N	-15.3					17.5								11	2006	2006	San Miguel Island, California		latlong	34	34	-120.4	-120.4								Emma R. Kast, emma.r.kast@gmail.com
265	Orr2012	California sea lion	Zalophus californianus	Zalophus californianus	1	1				serum	N	-15.1					17.6								11	2006	2006	San Miguel Island, California		latlong	34	34	-120.4	-120.4								Emma R. Kast, emma.r.kast@gmail.com
266	Orr2012	California sea lion	Zalophus californianus	Zalophus californianus	1	1				serum	N	-14.9					17.5								11	2006	2006	San Miguel Island, California		latlong	34	34	-120.4	-120.4								Emma R. Kast, emma.r.kast@gmail.com
267	Orr2012	California sea lion	Zalophus californianus	Zalophus californianus	1	1				serum	N	-15					17.7								11	2006	2006	San Miguel Island, California		latlong	34	34	-120.4	-120.4								Emma R. Kast, emma.r.kast@gmail.com
268	Orr2012	California sea lion	Zalophus californianus	Zalophus californianus	1	1				serum	N	-14.9					17.5								11	2006	2006	San Miguel Island, California		latlong	34	34	-120.4	-120.4								Emma R. Kast, emma.r.kast@gmail.com
269	Orr2012	California sea lion	Zalophus californianus	Zalophus californianus	1	1				serum	N	-15					17.5								11	2006	2006	San Miguel Island, California		latlong	34	34	-120.4	-120.4								Emma R. Kast, emma.r.kast@gmail.com
270	Orr2012	California sea lion	Zalophus californianus	Zalophus californianus	1	1				red_blood_cell	N	-15.3					16.5								11	2006	2006	San Miguel Island, California		latlong	34	34	-120.4	-120.4								Emma R. Kast, emma.r.kast@gmail.com
271	Orr2012	California sea lion	Zalophus californianus	Zalophus californianus	1	1				red_blood_cell	N	-15.3					16.6								11	2006	2006	San Miguel Island, California		latlong	34	34	-120.4	-120.4								Emma R. Kast, emma.r.kast@gmail.com
272	Orr2012	California sea lion	Zalophus californianus	Zalophus californianus	1	1				red_blood_cell	N	-15.3					16.4								11	2006	2006	San Miguel Island, California		latlong	34	34	-120.4	-120.4								Emma R. Kast, emma.r.kast@gmail.com
273	Orr2012	California sea lion	Zalophus californianus	Zalophus californianus	1	1				red_blood_cell	N	-15.3					16.5								11	2006	2006	San Miguel Island, California		latlong	34	34	-120.4	-120.4								Emma R. Kast, emma.r.kast@gmail.com
274	Orr2012	California sea lion	Zalophus californianus	Zalophus californianus	1	1				red_blood_cell	N	-15.4					16.5								11	2006	2006	San Miguel Island, California		latlong	34	34	-120.4	-120.4								Emma R. Kast, emma.r.kast@gmail.com
275	Orr2012	California sea lion	Zalophus californianus	Zalophus californianus	1	1				red_blood_cell	N	-15					16.6								11	2006	2006	San Miguel Island, California		latlong	34	34	-120.4	-120.4								Emma R. Kast, emma.r.kast@gmail.com
276	Orr2012	California sea lion	Zalophus californianus	Zalophus californianus	1	1				red_blood_cell	N	-15.4					16.3								11	2006	2006	San Miguel Island, California		latlong	34	34	-120.4	-120.4								Emma R. Kast, emma.r.kast@gmail.com
277	Orr2012	California sea lion	Zalophus californianus	Zalophus californianus	1	1				red_blood_cell	N	-15.2					16.6								11	2006	2006	San Miguel Island, California		latlong	34	34	-120.4	-120.4								Emma R. Kast, emma.r.kast@gmail.com
278	Orr2012	California sea lion	Zalophus californianus	Zalophus californianus	1	1				fur	E	-13					17.1								1	2007	2007	San Miguel Island, California		latlong	34	34	-120.4	-120.4								Emma R. Kast, emma.r.kast@gmail.com
279	Orr2012	California sea lion	Zalophus californianus	Zalophus californianus	1	1				fur	E	-12.9					17								1	2007	2007	San Miguel Island, California		latlong	34	34	-120.4	-120.4								Emma R. Kast, emma.r.kast@gmail.com
280	Orr2012	California sea lion	Zalophus californianus	Zalophus californianus	1	1				red_blood_cell	N	-15					16.8								1	2007	2007	San Miguel Island, California		latlong	34	34	-120.4	-120.4								Emma R. Kast, emma.r.kast@gmail.com
281	Orr2012	California sea lion	Zalophus californianus	Zalophus californianus	1	1				red_blood_cell	N	-15					16.7								1	2007	2007	San Miguel Island, California		latlong	34	34	-120.4	-120.4								Emma R. Kast, emma.r.kast@gmail.com
282	Orr2012	California sea lion	Zalophus californianus	Zalophus californianus	1	1				serum	N	-14.8					17.2								1	2007	2007	San Miguel Island, California		latlong	34	34	-120.4	-120.4								Emma R. Kast, emma.r.kast@gmail.com
283	Orr2012	California sea lion	Zalophus californianus	Zalophus californianus	1	1				plasma	N	-14.4					17.3								1	2007	2007	San Miguel Island, California		latlong	34	34	-120.4	-120.4								Emma R. Kast, emma.r.kast@gmail.com
284	Orr2012	California sea lion	Zalophus californianus	Zalophus californianus	1	1				plasma	N	-15					17.2								1	2007	2007	San Miguel Island, California		latlong	34	34	-120.4	-120.4								Emma R. Kast, emma.r.kast@gmail.com
285	Owen2011	Bottlenose dolphin	Tursiops truncatus	Tursiops truncatus	1	1	1			dental collagen	N	-15.346					14.7637								9	1991	1991	Victoria, SE Australia		figure	-39.5	-37	141	150								Emma R. Kast, emma.r.kast@gmail.com
286	Owen2011	Bottlenose dolphin	Tursiops truncatus	Tursiops truncatus	1		2			dental collagen	N	-15.9097					14.4667								1	1992	1992	Victoria, SE Australia		figure	-39.5	-37	141	150								Emma R. Kast, emma.r.kast@gmail.com
287	Owen2011	Southern Australian bottlenose dolphin	Tursiops aduncus	Tursiops aduncus	1	0	3			dental collagen	N	-12.7188					14.2643								4	1984	1984	Victoria, SE Australia		figure	-39.5	-37	141	150								Emma R. Kast, emma.r.kast@gmail.com
288	Owen2011	Bottlenose dolphin	Tursiops truncatus	Tursiops truncatus	1	1	4			dental collagen	N	-15.3357					12.7978								8	1986	1986	Victoria, SE Australia		figure	-39.5	-37	141	150								Emma R. Kast, emma.r.kast@gmail.com
289	Owen2011	Southern Australian bottlenose dolphin	Tursiops aduncus	Tursiops aduncus	1	1	5			dental collagen	N	-13.2012					15.21								5	1967	1967	Victoria, SE Australia		figure	-39.5	-37	141	150								Emma R. Kast, emma.r.kast@gmail.com
290	Owen2011	Bottlenose dolphin	Tursiops truncatus	Tursiops truncatus	1		6			dental collagen	N	-15.924					15.9957								1	1986	1986	Victoria, SE Australia		figure	-39.5	-37	141	150								Emma R. Kast, emma.r.kast@gmail.com
291	Owen2011	Bottlenose dolphin	Tursiops truncatus	Tursiops truncatus	1	0	7			dental collagen	N	-15.5246					14.1782								5	1967	1967	Victoria, SE Australia		figure	-39.5	-37	141	150								Emma R. Kast, emma.r.kast@gmail.com
292	Owen2011	Bottlenose dolphin	Tursiops truncatus	Tursiops truncatus	1		8			dental collagen	N	-15.5329					14.5743								1	1981	1981	Victoria, SE Australia		figure	-39.5	-37	141	150								Emma R. Kast, emma.r.kast@gmail.com
293	Owen2011	Bottlenose dolphin	Tursiops truncatus	Tursiops truncatus	1	0	9			dental collagen	N	-15.201					15.8713								5	1990	1990	Victoria, SE Australia		figure	-39.5	-37	141	150								Emma R. Kast, emma.r.kast@gmail.com
294	Owen2011	Bottlenose dolphin	Tursiops truncatus	Tursiops truncatus	1	0	10			dental collagen	N	-15.2278					13.9499								2	1967	1967	Victoria, SE Australia		figure	-39.5	-37	141	150								Emma R. Kast, emma.r.kast@gmail.com
295	Owen2011	Southern Australian bottlenose dolphin	Tursiops aduncus	Tursiops aduncus	1	1	11			dental collagen	N	-13.4029					15.5251								11	1992	1992	Victoria, SE Australia		figure	-39.5	-37	141	150								Emma R. Kast, emma.r.kast@gmail.com
296	Owen2011	Southern Australian bottlenose dolphin	Tursiops aduncus	Tursiops aduncus	1		12			dental collagen	N	-13.3869					17.0298								1	1986	1986	Victoria, SE Australia		figure	-39.5	-37	141	150								Emma R. Kast, emma.r.kast@gmail.com
297	Owen2011	Bottlenose dolphin	Tursiops truncatus	Tursiops truncatus	1	0	13			dental collagen	N	-15.1557					15.621								7	1985	1985	Victoria, SE Australia		figure	-39.5	-37	141	150								Emma R. Kast, emma.r.kast@gmail.com
298	Owen2011	Southern Australian bottlenose dolphin	Tursiops aduncus	Tursiops aduncus	1	1	14			dental collagen	N	-13.8366					14.6226								7	1991	1991	Victoria, SE Australia		figure	-39.5	-37	141	150								Emma R. Kast, emma.r.kast@gmail.com
299	Owen2011	Southern Australian bottlenose dolphin	Tursiops aduncus	Tursiops aduncus	1	0	15			dental collagen	N	-13.9051					16.6437											Victoria, SE Australia		figure	-39.5	-37	141	150								Emma R. Kast, emma.r.kast@gmail.com
300	Owen2011	Bottlenose dolphin	Tursiops truncatus	Tursiops truncatus	1	0	16			dental collagen	N	-15.5093					14.4128								4	2006	2006	Victoria, SE Australia		figure	-39.5	-37	141	150								Emma R. Kast, emma.r.kast@gmail.com
301	Owen2011	Southern Australian bottlenose dolphin	Tursiops aduncus	Tursiops aduncus	1	1	17			dental collagen	N	-14.3355					15.2212								7	2006	2006	Victoria, SE Australia		figure	-39.5	-37	141	150								Emma R. Kast, emma.r.kast@gmail.com
302	Owen2011	Southern Australian bottlenose dolphin	Tursiops aduncus	Tursiops aduncus	1	0	18			dental collagen	N	-14.5375					15.5569								12	2006	2006	Victoria, SE Australia		figure	-39.5	-37	141	150								Emma R. Kast, emma.r.kast@gmail.com
303	Owen2011	Southern Australian bottlenose dolphin	Tursiops aduncus	Tursiops aduncus	1	0	19			dental collagen	N	-15.7677					15.9952								8	2006	2006	Victoria, SE Australia		figure	-39.5	-37	141	150								Emma R. Kast, emma.r.kast@gmail.com
304	Owen2011	Southern Australian bottlenose dolphin	Tursiops aduncus	Tursiops aduncus	1		20			dental collagen	N	-14.8692					14.3468								12	2006	2006	Victoria, SE Australia		figure	-39.5	-37	141	150								Emma R. Kast, emma.r.kast@gmail.com
305	Owen2011	Southern Australian bottlenose dolphin	Tursiops aduncus	Tursiops aduncus	1	0	21			dental collagen	N	-15.4364					15.2376								12	2006	2006	Victoria, SE Australia		figure	-39.5	-37	141	150								Emma R. Kast, emma.r.kast@gmail.com
306	Owen2011	Southern Australian bottlenose dolphin	Tursiops aduncus	Tursiops aduncus	1	0	22			dental collagen	N	-15.2764					15.7636								10	2006	2006	Victoria, SE Australia		figure	-39.5	-37	141	150								Emma R. Kast, emma.r.kast@gmail.com
307	Owen2011	Bottlenose dolphin	Tursiops truncatus	Tursiops truncatus	1	0	23			dental collagen	N	-15.6138					15.7812								3	1984	1984	Victoria, SE Australia		figure	-39.5	-37	141	150								Emma R. Kast, emma.r.kast@gmail.com
308	Owen2011	Southern Australian bottlenose dolphin	Tursiops aduncus	Tursiops aduncus	1	1	24			dental collagen	N	-13.7791					18.5005								11	1979	1979	Victoria, SE Australia		figure	-39.5	-37	141	150								Emma R. Kast, emma.r.kast@gmail.com
309	Owen2011	Bottlenose dolphin	Tursiops truncatus	Tursiops truncatus	1	1	25			dental collagen	N	-15.0932					15.4082								1	2004	2004	Victoria, SE Australia		figure	-39.5	-37	141	150								Emma R. Kast, emma.r.kast@gmail.com
310	Owen2011	Bottlenose dolphin	Tursiops truncatus	Tursiops truncatus	1		26			dental collagen	N	-17.1193					14.7606								4	1988	1988	Victoria, SE Australia		figure	-39.5	-37	141	150								Emma R. Kast, emma.r.kast@gmail.com
311	Owen2011	Bottlenose dolphin	Tursiops truncatus	Tursiops truncatus	1	1	27			dental collagen	N	-15.942					15.1932								11	1984	1984	Victoria, SE Australia		figure	-39.5	-37	141	150								Emma R. Kast, emma.r.kast@gmail.com
312	Owen2011	Southern Australian bottlenose dolphin	Tursiops aduncus	Tursiops aduncus	1		28			dental collagen	N	-15.2437					14.5576								1	2008	2008	Victoria, SE Australia		figure	-39.5	-37	141	150								Emma R. Kast, emma.r.kast@gmail.com
313	Owen2011	Southern Australian bottlenose dolphin	Tursiops aduncus	Tursiops aduncus	1	0	29			dental collagen	N	-15.0773					18.6031								1	2008	2008	Victoria, SE Australia		figure	-39.5	-37	141	150								Emma R. Kast, emma.r.kast@gmail.com
314	Owen2011	Bottlenose dolphin	Tursiops truncatus	Tursiops truncatus	1	1	30			dental collagen	N	-15.4615					14.9941								1	2008	2008	Victoria, SE Australia		figure	-39.5	-37	141	150								Emma R. Kast, emma.r.kast@gmail.com
315	Owen2011	Southern Australian bottlenose dolphin	Tursiops aduncus	Tursiops aduncus	1	0	31			dental collagen	N	-15.0343					17.8394								6	2007	2007	Victoria, SE Australia		figure	-39.5	-37	141	150								Emma R. Kast, emma.r.kast@gmail.com
316	Owen2011	Bottlenose dolphin	Tursiops truncatus	Tursiops truncatus	1	1	32			dental collagen	N	-15.3553					16.2306								5	2008	2008	Victoria, SE Australia		figure	-39.5	-37	141	150								Emma R. Kast, emma.r.kast@gmail.com
317	Owen2011	Bottlenose dolphin	Tursiops truncatus	Tursiops truncatus	1		33			dental collagen	N	-13.4259					16.0652											Victoria, SE Australia		figure	-39.5	-37	141	150								Emma R. Kast, emma.r.kast@gmail.com
318	Pinela2010	Minke whale	Balaenoptera acutorostrata	Balaenoptera acutorostrata	1		1			bone_collagen	E	-15.9					11.8									1990	2008	Mauritania		figure	17	22	-20	-15								Emma R. Kast, emma.r.kast@gmail.com
319	Pinela2010	Common dolphin	Delphinus sp.	Delphinus sp.	95		2			bone_collagen	E	-12.4	sd	0.81	-15.3	-0.7	12.7	sd	0.83	10.8	15.9					1990	2008	Mauritania		figure	17	22	-20	-15								Emma R. Kast, emma.r.kast@gmail.com
320	Pinela2010	Short-finned pilot whale	Globicephala macrorhynchus	Globicephala macrorhynchus	9		3			bone_collagen	E	-11.5	sd	0.53	-12.5	-10.7	14	sd	0.39	13.5	14.6					1990	2008	Mauritania		figure	17	22	-20	-15								Emma R. Kast, emma.r.kast@gmail.com
321	Pinela2010	Long-finned pilot whale	Globicephala melas	Globicephala melas	2		4			bone_collagen	E	-11.1	sd	0.42	-11.4	-10.8	14.1	sd	0.27	13.9	14.3					1990	2008	Mauritania		figure	17	22	-20	-15								Emma R. Kast, emma.r.kast@gmail.com
322	Pinela2010	Risso's dolphin	Grampus griseus	Grampus griseus	1		5			bone_collagen	E	-12					13.8									1990	2008	Mauritania		figure	17	22	-20	-15								Emma R. Kast, emma.r.kast@gmail.com
323	Pinela2010	Monk seal	Monachus monachus	Monachus monachus	12		6			bone_collagen	E	-10.4	sd	0.63	-11.2	-8.9	14.5	sd	0.7	12.9	15.4					1990	2008	Mauritania		figure	17	22	-20	-15								Emma R. Kast, emma.r.kast@gmail.com
324	Pinela2010	Killer whale	Orcinus orca	Orcinus orca	3		7			bone_collagen	E	-11.9	sd	1.39	-13.2	-10.4	14.5	sd	0.52	14	15					1990	2008	Mauritania		figure	17	22	-20	-15								Emma R. Kast, emma.r.kast@gmail.com	offshore ecotype, piscivore
325	Pinela2010	Harbor porpoise	Phocoena phocoena	Phocoena phocoena	42		8			bone_collagen	E	-11.7	sd	0.94	-14	-9.7	13.6	sd	0.76	11.6	15.4					1990	2008	Mauritania		figure	17	22	-20	-15								Emma R. Kast, emma.r.kast@gmail.com
326	Pinela2010	Sperm whale	Physeter macrocephalus	Physeter macrocephalus	2		9			bone_collagen	E	-13.9	sd	2.11	-15.4	-12.4	15.9	sd	0.06	15.9	16					1990	2008	Mauritania		figure	17	22	-20	-15								Emma R. Kast, emma.r.kast@gmail.com
327	Pinela2010		Sousa teuszii	Sousa teuszii	11		10			bone_collagen	E	-9.7	sd	0.93	-11.5	-8.1	13.3	sd	1.33	11.7	15.3					1990	2008	Mauritania		figure	17	22	-20	-15								Emma R. Kast, emma.r.kast@gmail.com
328	Pinela2010	Striped dolphin	Stenella coeruleoalba	Stenella coeruleoalba	1		11			bone_collagen	E	-12					11.9									1990	2008	Mauritania		figure	17	22	-20	-15								Emma R. Kast, emma.r.kast@gmail.com
329	Pinela2010	Atlantic spotted dolphin	Stenella frontalis	Stenella frontalis	4		12			bone_collagen	E	-12.1	sd	0.3	-12.4	-11.8	13.2	sd	1.02	12.3	14.6					1990	2008	Mauritania		figure	17	22	-20	-15								Emma R. Kast, emma.r.kast@gmail.com
330	Pinela2010	Bottlenose dolphin	Tursiops truncatus	Tursiops truncatus	60		13			bone_collagen	E	-11.1	sd	1.23	-15.4	-8.3	13.9	sd	1.3	11.4	17.1					1990	2008	Mauritania		figure	17	22	-20	-15								Emma R. Kast, emma.r.kast@gmail.com
331	RodriguezPerez2018	Vaquita	Phocoena sinus	Phocoena sinus	15		1			bone_collagen	N	-12.1	sd	0.7			20.8	sd	0.8									Gulf of California, Mexico		none	23	31	-114	-109								Emma R. Kast, emma.r.kast@gmail.com
332	Samarra2017	Killer whale	Orcinus orca	Orcinus orca	1	0	1			skin	E	-16.92					13.58								#REF!	#REF!	#REF!	Iceland		figure	64.8	65.2	-23.5	-22.5								Emma R. Kast, emma.r.kast@gmail.com	herring-specialist population
333	Samarra2017	Killer whale	Orcinus orca	Orcinus orca	1	0	2			skin	E	-17.8					12.76								#REF!	#REF!	#REF!	Iceland		figure	64.8	65.2	-23.5	-22.5								Emma R. Kast, emma.r.kast@gmail.com	herring-specialist population
334	Samarra2017	Killer whale	Orcinus orca	Orcinus orca	1	1	3			skin	E	-17.59					12.95								#REF!	#REF!	#REF!	Iceland		figure	64.8	65.2	-23.5	-22.5								Emma R. Kast, emma.r.kast@gmail.com	herring-specialist population
335	Samarra2017	Killer whale	Orcinus orca	Orcinus orca	1	0	4			skin	E	-17.69					13.06								#REF!	#REF!	#REF!	Iceland		figure	64.8	65.2	-23.5	-22.5								Emma R. Kast, emma.r.kast@gmail.com	herring-specialist population
336	Samarra2017	Killer whale	Orcinus orca	Orcinus orca	1		5			skin	E	-17.5					13.01								#REF!	#REF!	#REF!	Iceland		figure	64.8	65.2	-23.5	-22.5								Emma R. Kast, emma.r.kast@gmail.com	herring-specialist population
337	Samarra2017	Killer whale	Orcinus orca	Orcinus orca	1	1	6			skin	E	-18.09					12.49								#REF!	#REF!	#REF!	Iceland		figure	64.8	65.2	-23.5	-22.5								Emma R. Kast, emma.r.kast@gmail.com	herring-specialist population
338	Samarra2017	Killer whale	Orcinus orca	Orcinus orca	1	0	7			skin	E	-17.55					12.64								#REF!	#REF!	#REF!	Iceland		figure	64.8	65.2	-23.5	-22.5								Emma R. Kast, emma.r.kast@gmail.com	herring-specialist population
339	Samarra2017	Killer whale	Orcinus orca	Orcinus orca	1	0	8			skin	E	-17.35					13.17								#REF!	#REF!	#REF!	Iceland		figure	64.8	65.2	-23.5	-22.5								Emma R. Kast, emma.r.kast@gmail.com	herring-specialist population
340	Samarra2017	Killer whale	Orcinus orca	Orcinus orca	1	1	9			skin	E	-17.64					12.88								#REF!	#REF!	#REF!	Iceland		figure	64.8	65.2	-23.5	-22.5								Emma R. Kast, emma.r.kast@gmail.com	herring-specialist population
341	Samarra2017	Killer whale	Orcinus orca	Orcinus orca	1	0	10			skin	E	-17.93					12.99								#REF!	#REF!	#REF!	Iceland		figure	64.8	65.2	-23.5	-22.5								Emma R. Kast, emma.r.kast@gmail.com	herring-specialist population
342	Samarra2017	Killer whale	Orcinus orca	Orcinus orca	1	1	11			skin	E	-17.97					12.47								#REF!	#REF!	#REF!	Iceland		figure	64.8	65.2	-23.5	-22.5								Emma R. Kast, emma.r.kast@gmail.com	herring-specialist population
343	Samarra2017	Killer whale	Orcinus orca	Orcinus orca	1	1	12			skin	E	-18.05					12.7								#REF!	#REF!	#REF!	Iceland		figure	64.8	65.2	-23.5	-22.5								Emma R. Kast, emma.r.kast@gmail.com	herring-specialist population
344	Samarra2017	Killer whale	Orcinus orca	Orcinus orca	1	0	13			skin	E	-17.44					13								#REF!	#REF!	#REF!	Iceland		figure	64.8	65.2	-23.5	-22.5								Emma R. Kast, emma.r.kast@gmail.com	herring-specialist population
345	Samarra2017	Killer whale	Orcinus orca	Orcinus orca	1	0	14			skin	E	-17.85					12.78								#REF!	#REF!	#REF!	Iceland		figure	64.8	65.2	-23.5	-22.5								Emma R. Kast, emma.r.kast@gmail.com	herring-specialist population
346	Samarra2017	Killer whale	Orcinus orca	Orcinus orca	1	0	15			skin	E	-17.48					13.04								#REF!	#REF!	#REF!	Iceland		figure	64.8	65.2	-23.5	-22.5								Emma R. Kast, emma.r.kast@gmail.com	herring-specialist population
347	Samarra2017	Killer whale	Orcinus orca	Orcinus orca	1	0	16			skin	E	-17.75					13.76								#REF!	#REF!	#REF!	Iceland		figure	64.8	65.2	-23.5	-22.5								Emma R. Kast, emma.r.kast@gmail.com	herring-specialist population
348	Samarra2017	Killer whale	Orcinus orca	Orcinus orca	1	0	17			skin	E	-17.89					13								#REF!	#REF!	#REF!	Iceland		figure	64.8	65.2	-23.5	-22.5								Emma R. Kast, emma.r.kast@gmail.com	herring-specialist population
349	Samarra2017	Killer whale	Orcinus orca	Orcinus orca	1		18			skin	E	-17.79					12.61								#REF!	#REF!	#REF!	Iceland		figure	64.8	65.2	-23.5	-22.5								Emma R. Kast, emma.r.kast@gmail.com	herring-specialist population
350	Samarra2017	Killer whale	Orcinus orca	Orcinus orca	1	0	19			skin	E	-18.2					13.05								#REF!	#REF!	#REF!	Iceland		figure	64.8	65.2	-23.5	-22.5								Emma R. Kast, emma.r.kast@gmail.com	herring-specialist population
351	Samarra2017	Killer whale	Orcinus orca	Orcinus orca	1		20			skin	E	-17.51					13.1								#REF!	#REF!	#REF!	Iceland		figure	64.8	65.2	-23.5	-22.5								Emma R. Kast, emma.r.kast@gmail.com	herring-specialist population
352	Samarra2017	Killer whale	Orcinus orca	Orcinus orca	1	0	21			skin	E	-17.85					13.57								#REF!	#REF!	#REF!	Iceland		figure	64.8	65.2	-23.5	-22.5								Emma R. Kast, emma.r.kast@gmail.com	herring-specialist population
353	Samarra2017	Killer whale	Orcinus orca	Orcinus orca	1		22			skin	E	-17.87					13.47								#REF!	#REF!	#REF!	Iceland		figure	64.8	65.2	-23.5	-22.5								Emma R. Kast, emma.r.kast@gmail.com	herring-specialist population
354	Samarra2017	Killer whale	Orcinus orca	Orcinus orca	1	1	23			skin	E	-18.02					13.12								#REF!	#REF!	#REF!	Iceland		figure	64.8	65.2	-23.5	-22.5								Emma R. Kast, emma.r.kast@gmail.com	herring-specialist population
355	Samarra2017	Killer whale	Orcinus orca	Orcinus orca	1	1	24			skin	E	-17.74					13.08								#REF!	#REF!	#REF!	Iceland		figure	64.8	65.2	-23.5	-22.5								Emma R. Kast, emma.r.kast@gmail.com	herring-specialist population
356	Samarra2017	Killer whale	Orcinus orca	Orcinus orca	1	0	25			skin	E	-17.8					12.78								#REF!	#REF!	#REF!	Iceland		figure	64.8	65.2	-23.5	-22.5								Emma R. Kast, emma.r.kast@gmail.com	herring-specialist population
357	Samarra2017	Killer whale	Orcinus orca	Orcinus orca	1	0	26			skin	E	-18.07					12.82								#REF!	#REF!	#REF!	Iceland		figure	64.8	65.2	-23.5	-22.5								Emma R. Kast, emma.r.kast@gmail.com	herring-specialist population
358	Samarra2017	Killer whale	Orcinus orca	Orcinus orca	1	0	27			skin	E	-17.49					13.3								#REF!	#REF!	#REF!	Iceland		figure	64.8	65.2	-23.5	-22.5								Emma R. Kast, emma.r.kast@gmail.com	herring-specialist population
359	Samarra2017	Killer whale	Orcinus orca	Orcinus orca	1	0	28			skin	E	-17.77					12.73								#REF!	#REF!	#REF!	Iceland		figure	64.8	65.2	-23.5	-22.5								Emma R. Kast, emma.r.kast@gmail.com	herring-specialist population
360	Samarra2017	Killer whale	Orcinus orca	Orcinus orca	1	0	29			skin	E	-17.81					14.04								#REF!	#REF!	#REF!	Iceland		figure	64.8	65.2	-23.5	-22.5								Emma R. Kast, emma.r.kast@gmail.com	herring-specialist population
361	Samarra2017	Killer whale	Orcinus orca	Orcinus orca	1	1	30			skin	E	-18					12.66								#REF!	#REF!	#REF!	Iceland		figure	64.8	65.2	-23.5	-22.5								Emma R. Kast, emma.r.kast@gmail.com	herring-specialist population
362	Samarra2017	Killer whale	Orcinus orca	Orcinus orca	1	0	31			skin	E	-17.46					13								#REF!	#REF!	#REF!	Iceland		figure	64.8	65.2	-23.5	-22.5								Emma R. Kast, emma.r.kast@gmail.com	herring-specialist population
363	Samarra2017	Killer whale	Orcinus orca	Orcinus orca	1	0	32			skin	E	-17.41					13.41								#REF!	#REF!	#REF!	Iceland		figure	64.8	65.2	-23.5	-22.5								Emma R. Kast, emma.r.kast@gmail.com	herring-specialist population
364	Samarra2017	Killer whale	Orcinus orca	Orcinus orca	1	0	33			skin	E	-17.54					13.42								#REF!	#REF!	#REF!	Iceland		figure	64.8	65.2	-23.5	-22.5								Emma R. Kast, emma.r.kast@gmail.com	herring-specialist population
365	Samarra2017	Killer whale	Orcinus orca	Orcinus orca	1	0	34			skin	E	-17.47					12.67								#REF!	#REF!	#REF!	Iceland		figure	64.8	65.2	-23.5	-22.5								Emma R. Kast, emma.r.kast@gmail.com	herring-specialist population
366	Samarra2017	Killer whale	Orcinus orca	Orcinus orca	1	0	35			skin	E	-17.99					14.09								#REF!	#REF!	#REF!	Iceland		figure	64.8	65.2	-23.5	-22.5								Emma R. Kast, emma.r.kast@gmail.com	herring-specialist population
367	Samarra2017	Killer whale	Orcinus orca	Orcinus orca	1	1	36			skin	E	-18.04					13.2								#REF!	#REF!	#REF!	Iceland		figure	64.8	65.2	-23.5	-22.5								Emma R. Kast, emma.r.kast@gmail.com	herring-specialist population
368	Samarra2017	Killer whale	Orcinus orca	Orcinus orca	1	0	37			skin	E	-17.25					15.06								#REF!	#REF!	#REF!	Iceland		figure	64.8	65.2	-23.5	-22.5								Emma R. Kast, emma.r.kast@gmail.com	herring-specialist population
369	Samarra2017	Killer whale	Orcinus orca	Orcinus orca	1	0	38			skin	E	-17.64					14.41								#REF!	#REF!	#REF!	Iceland		figure	64.8	65.2	-23.5	-22.5								Emma R. Kast, emma.r.kast@gmail.com	herring-specialist population
370	Samarra2017	Killer whale	Orcinus orca	Orcinus orca	1	0	39			skin	E	-18.4					13.01								#REF!	#REF!	#REF!	Iceland		figure	64.8	65.2	-23.5	-22.5								Emma R. Kast, emma.r.kast@gmail.com	herring-specialist population
371	Samarra2017	Killer whale	Orcinus orca	Orcinus orca	1	1	40			skin	E	-18.33					15.05								#REF!	#REF!	#REF!	Iceland		figure	64.8	65.2	-23.5	-22.5								Emma R. Kast, emma.r.kast@gmail.com	herring-specialist population
372	Samarra2017	Killer whale	Orcinus orca	Orcinus orca	1		41			skin	E	-18.47					14.82								#REF!	#REF!	#REF!	Iceland		figure	64.8	65.2	-23.5	-22.5								Emma R. Kast, emma.r.kast@gmail.com	herring-specialist population
373	Samarra2017	Killer whale	Orcinus orca	Orcinus orca	1	0	42			skin	E	-18.14					12.99								#REF!	#REF!	#REF!	Iceland		figure	64.8	65.2	-23.5	-22.5								Emma R. Kast, emma.r.kast@gmail.com	herring-specialist population
374	Samarra2017	Killer whale	Orcinus orca	Orcinus orca	1	0	43			skin	E	-18.54					14.07								#REF!	#REF!	#REF!	Iceland		figure	64.8	65.2	-23.5	-22.5								Emma R. Kast, emma.r.kast@gmail.com	herring-specialist population
375	Samarra2017	Killer whale	Orcinus orca	Orcinus orca	1	1	44			skin	E	-17.76					12.61								#REF!	#REF!	#REF!	Iceland		figure	64.8	65.2	-23.5	-22.5								Emma R. Kast, emma.r.kast@gmail.com	herring-specialist population
376	Samarra2017	Killer whale	Orcinus orca	Orcinus orca	1		45			skin	E	-17.86					12.83								#REF!	#REF!	#REF!	Iceland		figure	64.8	65.2	-23.5	-22.5								Emma R. Kast, emma.r.kast@gmail.com	herring-specialist population
377	Samarra2017	Killer whale	Orcinus orca	Orcinus orca	1		46			skin	E	-18.09					12.7								#REF!	#REF!	#REF!	Iceland		figure	64.8	65.2	-23.5	-22.5								Emma R. Kast, emma.r.kast@gmail.com	herring-specialist population
378	Samarra2017	Killer whale	Orcinus orca	Orcinus orca	1	1	47			skin	E	-17.38					12.87								#REF!	#REF!	#REF!	Iceland		figure	64.8	65.2	-23.5	-22.5								Emma R. Kast, emma.r.kast@gmail.com	herring-specialist population
379	Samarra2017	Killer whale	Orcinus orca	Orcinus orca	1		48			skin	E	-17.77					12.62								#REF!	#REF!	#REF!	Iceland		figure	64.8	65.2	-23.5	-22.5								Emma R. Kast, emma.r.kast@gmail.com	herring-specialist population
380	Samarra2017	Killer whale	Orcinus orca	Orcinus orca	1	0	49			skin	E	-17.49					13.39								#REF!	#REF!	#REF!	Iceland		figure	64.8	65.2	-23.5	-22.5								Emma R. Kast, emma.r.kast@gmail.com	herring-specialist population
381	Samarra2017	Killer whale	Orcinus orca	Orcinus orca	1		50			skin	E	-17.65					13.13								#REF!	#REF!	#REF!	Iceland		figure	64.8	65.2	-23.5	-22.5								Emma R. Kast, emma.r.kast@gmail.com	herring-specialist population
382	Samarra2017	Killer whale	Orcinus orca	Orcinus orca	1	1	51			skin	E	-17.72					13.04								#REF!	#REF!	#REF!	Iceland		figure	64.8	65.2	-23.5	-22.5								Emma R. Kast, emma.r.kast@gmail.com	herring-specialist population
383	Samarra2017	Killer whale	Orcinus orca	Orcinus orca	1	1	52			skin	E	-18					13.13								#REF!	#REF!	#REF!	Iceland		figure	64.8	65.2	-23.5	-22.5								Emma R. Kast, emma.r.kast@gmail.com	herring-specialist population
384	Samarra2017	Killer whale	Orcinus orca	Orcinus orca	1	1	53			skin	E	-18.31					12.94								#REF!	#REF!	#REF!	Iceland		figure	64.8	65.2	-23.5	-22.5								Emma R. Kast, emma.r.kast@gmail.com	herring-specialist population
385	Samarra2017	Killer whale	Orcinus orca	Orcinus orca	1	0	54			skin	E	-17.79					13.1								#REF!	#REF!	#REF!	Iceland		figure	64.8	65.2	-23.5	-22.5								Emma R. Kast, emma.r.kast@gmail.com	herring-specialist population
386	Samarra2017	Killer whale	Orcinus orca	Orcinus orca	1	1	55			skin	E	-18.34					12.77								#REF!	#REF!	#REF!	Iceland		figure	64.8	65.2	-23.5	-22.5								Emma R. Kast, emma.r.kast@gmail.com	herring-specialist population
387	Samarra2017	Killer whale	Orcinus orca	Orcinus orca	1	0	56			skin	E	-17.39					12.86								#REF!	#REF!	#REF!	Iceland		figure	64.8	65.2	-23.5	-22.5								Emma R. Kast, emma.r.kast@gmail.com	herring-specialist population
388	Samarra2017	Killer whale	Orcinus orca	Orcinus orca	1	0	57			skin	E	-17.59					12.7								#REF!	#REF!	#REF!	Iceland		figure	64.8	65.2	-23.5	-22.5								Emma R. Kast, emma.r.kast@gmail.com	herring-specialist population
389	Samarra2017	Killer whale	Orcinus orca	Orcinus orca	1	0	58			skin	E	-17.82					12.66								#REF!	#REF!	#REF!	Iceland		figure	64.8	65.2	-23.5	-22.5								Emma R. Kast, emma.r.kast@gmail.com	herring-specialist population
390	Samarra2017	Killer whale	Orcinus orca	Orcinus orca	1	0	59			skin	E	-17.52					12.98								#REF!	#REF!	#REF!	Iceland		figure	64.8	65.2	-23.5	-22.5								Emma R. Kast, emma.r.kast@gmail.com	herring-specialist population
391	Samarra2017	Killer whale	Orcinus orca	Orcinus orca	1	0	60			skin	E	-17.74					13.44								#REF!	#REF!	#REF!	Iceland		figure	64.8	65.2	-23.5	-22.5								Emma R. Kast, emma.r.kast@gmail.com	herring-specialist population
392	Samarra2017	Killer whale	Orcinus orca	Orcinus orca	1	0	61			skin	E	-18.15					12.71								#REF!	#REF!	#REF!	Iceland		figure	64.8	65.2	-23.5	-22.5								Emma R. Kast, emma.r.kast@gmail.com	herring-specialist population
393	Samarra2017	Killer whale	Orcinus orca	Orcinus orca	1	0	62			skin	E	-17.49					12.87								#REF!	#REF!	#REF!	Iceland		figure	64.8	65.2	-23.5	-22.5								Emma R. Kast, emma.r.kast@gmail.com	herring-specialist population
394	Samarra2017	Killer whale	Orcinus orca	Orcinus orca	1	0	63			skin	E	-17.74					12.8								#REF!	#REF!	#REF!	Iceland		figure	64.8	65.2	-23.5	-22.5								Emma R. Kast, emma.r.kast@gmail.com	herring-specialist population
395	Samarra2017	Killer whale	Orcinus orca	Orcinus orca	1	0	64			skin	E	-17.55					12.77								#REF!	#REF!	#REF!	Iceland		figure	64.8	65.2	-23.5	-22.5								Emma R. Kast, emma.r.kast@gmail.com	herring-specialist population
396	Samarra2017	Killer whale	Orcinus orca	Orcinus orca	1	0	65			skin	E	-17.65					15.01								#REF!	#REF!	#REF!	Iceland		figure	64.8	65.2	-23.5	-22.5								Emma R. Kast, emma.r.kast@gmail.com	herring-specialist population
397	Samarra2017	Killer whale	Orcinus orca	Orcinus orca	1		66			skin	E	-17.56					15.02								#REF!	#REF!	#REF!	Iceland		figure	64.8	65.2	-23.5	-22.5								Emma R. Kast, emma.r.kast@gmail.com	herring-specialist population
398	Samarra2017	Killer whale	Orcinus orca	Orcinus orca	1	1	67			skin	E	-17.8					13.71								#REF!	#REF!	#REF!	Iceland		figure	64.8	65.2	-23.5	-22.5								Emma R. Kast, emma.r.kast@gmail.com	herring-specialist population
399	Secchi2017	Bottlenose dolphin	Tursiops truncatus	Tursiops truncatus	5		1			bone_collagen	E	-11.2	sd	0.6			18	sd	1							1970	1979	southern coast Brazil		range	-33.75	-31.35	-55.7273	-51.0333								Emma R. Kast, emma.r.kast@gmail.com
400	Secchi2017	Bottlenose dolphin	Tursiops truncatus	Tursiops truncatus	20		2			bone_collagen	E	-11.1	sd	0.6			18.2	sd	1.1							1980	1989	southern coast Brazil		range	-33.75	-31.35	-55.7273	-51.0333								Emma R. Kast, emma.r.kast@gmail.com
401	Secchi2017	Bottlenose dolphin	Tursiops truncatus	Tursiops truncatus	9		3			bone_collagen	E	-11	sd	0.7			19	sd	0.8							1990	1999	southern coast Brazil		range	-33.75	-31.35	-55.7273	-51.0333								Emma R. Kast, emma.r.kast@gmail.com
402	Secchi2017	Bottlenose dolphin	Tursiops truncatus	Tursiops truncatus	40		4			bone_collagen	E	-11	sd	0.5			17.9	sd	0.8							2000	2009	southern coast Brazil		range	-33.75	-31.35	-55.7273	-51.0333								Emma R. Kast, emma.r.kast@gmail.com
403	Secchi2017	Bottlenose dolphin	Tursiops truncatus	Tursiops truncatus	13		5			bone_collagen	E	-11.2	sd	0.7			18.2	sd	0.7							2010	2012	southern coast Brazil		range	-33.75	-31.35	-55.7273	-51.0333								Emma R. Kast, emma.r.kast@gmail.com
404	Botta2012	Bottlenose dolphin	Tursiops sp.	Tursiops sp.	24		1			tooth dentin	N	-10.6	sd	0.51	-12	-9.5	17.6	sd	0.93	15.5	19.3					1993	2009	southern coast of Rio Grande do Sul State (RS) Brazil		figure	-34	-31	-54	-50								Emma R. Kast, emma.r.kast@gmail.com
405	Botta2012	Killer whale	Orcinus orca	Orcinus orca	2		2			tooth dentin	N	-10.5	sd	0.23	-10.6	-10.3	17.7	sd	0.05	17.6	17.7					1993	2009	southern coast of Rio Grande do Sul State (RS) Brazil		figure	-34	-31	-54	-50								Emma R. Kast, emma.r.kast@gmail.com
406	Botta2012	Short-beaked common dolphin	Delphinus delphis	Delphinus delphis	4		3			tooth dentin	N	-11.7	sd	0.32	-12.1	-11.4	16.6	sd	0.59	15.7	17.1					1993	2009	southern coast of Rio Grande do Sul State (RS) Brazil		figure	-34	-31	-54	-50								Emma R. Kast, emma.r.kast@gmail.com
407	Botta2012	Rough-toothed dolphin	Steno bredanensis	Steno bredanensis	5		4			tooth dentin	N	-12.3	sd	1.18	-14.3	-11.5	16.7	sd	0.82	15.6	17.8					1993	2009	southern coast of Rio Grande do Sul State (RS) Brazil		figure	-34	-31	-54	-50								Emma R. Kast, emma.r.kast@gmail.com
408	Botta2012	Atlantic spotted dolphin	Stenella frontalis	Stenella frontalis	5		5			tooth dentin	N	-11.9	sd	0.36	-12.4	-11.5	16.6	sd	0.91	15.6	17.9					1993	2009	southern coast of Rio Grande do Sul State (RS) Brazil		figure	-34	-31	-54	-50								Emma R. Kast, emma.r.kast@gmail.com
409	Botta2012	False killer whale	Pseudorca crassidens	Pseudorca crassidens	2		6			tooth dentin	N	-12	sd	1.65	-13.1	-10.8	19.2	sd	0.25	19	19.4					1993	2009	southern coast of Rio Grande do Sul State (RS) Brazil		figure	-34	-31	-54	-50								Emma R. Kast, emma.r.kast@gmail.com
410	Botta2012	False killer whale	Pseudorca crassidens	Pseudorca crassidens	6		7			tooth dentin	N	-12.2	sd	0.2	-12.5	-11.9	11.2	sd	0.62	10.6	12.3					1993	2009	southern coast of Rio Grande do Sul State (RS) Brazil		figure	-34	-31	-54	-50								Emma R. Kast, emma.r.kast@gmail.com
411	Botta2012	Fraser's dolphin	Lagenodelphis hosei	Lagenodelphis hosei	1		8			tooth dentin	N	-12.8	sd				14.9	sd								1993	2009	southern coast of Rio Grande do Sul State (RS) Brazil		figure	-34	-31	-54	-50								Emma R. Kast, emma.r.kast@gmail.com
412	BusquetsVass2017	Blue whale	Balaenoptera musculus	Balaenoptera musculus	1					stratum basale	E	-15.56					14.66					2.7			3	2002	2002	Gulf of California		figure	20	30	-115	-110								Emma R. Kast, emma.r.kast@gmail.com
413	BusquetsVass2017	Blue whale	Balaenoptera musculus	Balaenoptera musculus	1					stratum externum	E	-15.54					14.5					2.8			3	2002	2002	Gulf of California		figure	20	30	-115	-110								Emma R. Kast, emma.r.kast@gmail.com
414	BusquetsVass2017	Blue whale	Balaenoptera musculus	Balaenoptera musculus	1					stratum basale	E	-15.69					14.78					2.7			3	2002	2002	Gulf of California		figure	20	30	-115	-110								Emma R. Kast, emma.r.kast@gmail.com
415	BusquetsVass2017	Blue whale	Balaenoptera musculus	Balaenoptera musculus	1					stratum externum	E	-15.56					14.74					2.8			3	2002	2002	Gulf of California		figure	20	30	-115	-110								Emma R. Kast, emma.r.kast@gmail.com
416	BusquetsVass2017	Blue whale	Balaenoptera musculus	Balaenoptera musculus	1					stratum basale	E	-17.28					15.16					2.9			3	2003	2003	Gulf of California		figure	20	30	-115	-110								Emma R. Kast, emma.r.kast@gmail.com
417	BusquetsVass2017	Blue whale	Balaenoptera musculus	Balaenoptera musculus	1					stratum externum	E	-17.35					15.39					3			3	2003	2003	Gulf of California		figure	20	30	-115	-110								Emma R. Kast, emma.r.kast@gmail.com
418	BusquetsVass2017	Blue whale	Balaenoptera musculus	Balaenoptera musculus	1					stratum basale	E	-16.9					15.22					2.8			3	2003	2003	Gulf of California		figure	20	30	-115	-110								Emma R. Kast, emma.r.kast@gmail.com
419	BusquetsVass2017	Blue whale	Balaenoptera musculus	Balaenoptera musculus	1					stratum externum	E	-16.88					15.21					2.9			3	2003	2003	Gulf of California		figure	20	30	-115	-110								Emma R. Kast, emma.r.kast@gmail.com
420	BusquetsVass2017	Blue whale	Balaenoptera musculus	Balaenoptera musculus	1					stratum basale	E	-15.59					13.92					2.9			3	2003	2003	Gulf of California		figure	20	30	-115	-110								Emma R. Kast, emma.r.kast@gmail.com
421	BusquetsVass2017	Blue whale	Balaenoptera musculus	Balaenoptera musculus	1					stratum externum	E	-15.5					13.63					3			3	2003	2003	Gulf of California		figure	20	30	-115	-110								Emma R. Kast, emma.r.kast@gmail.com
422	BusquetsVass2017	Blue whale	Balaenoptera musculus	Balaenoptera musculus	1					stratum basale	E	-15.16					14.29					2.8			3	2003	2003	Gulf of California		figure	20	30	-115	-110								Emma R. Kast, emma.r.kast@gmail.com
423	BusquetsVass2017	Blue whale	Balaenoptera musculus	Balaenoptera musculus	1					stratum externum	E	-15.42					13.82					3			3	2003	2003	Gulf of California		figure	20	30	-115	-110								Emma R. Kast, emma.r.kast@gmail.com
424	BusquetsVass2017	Blue whale	Balaenoptera musculus	Balaenoptera musculus	1					stratum basale	E	-17.07					14.55					2.9			3	2003	2003	Gulf of California		figure	20	30	-115	-110								Emma R. Kast, emma.r.kast@gmail.com
425	BusquetsVass2017	Blue whale	Balaenoptera musculus	Balaenoptera musculus	1					stratum externum	E	-17.17					14.49					3			3	2003	2003	Gulf of California		figure	20	30	-115	-110								Emma R. Kast, emma.r.kast@gmail.com
426	BusquetsVass2017	Blue whale	Balaenoptera musculus	Balaenoptera musculus	1					stratum basale	E	-17.02					14.88					2.7			3	2003	2003	Gulf of California		figure	20	30	-115	-110								Emma R. Kast, emma.r.kast@gmail.com
427	BusquetsVass2017	Blue whale	Balaenoptera musculus	Balaenoptera musculus	1					stratum externum	E	-17.08					15.05					2.7			3	2003	2003	Gulf of California		figure	20	30	-115	-110								Emma R. Kast, emma.r.kast@gmail.com
428	BusquetsVass2017	Blue whale	Balaenoptera musculus	Balaenoptera musculus	1					stratum basale	E	-16.45					15.6					2.8			3	2003	2003	Gulf of California		figure	20	30	-115	-110								Emma R. Kast, emma.r.kast@gmail.com
429	BusquetsVass2017	Blue whale	Balaenoptera musculus	Balaenoptera musculus	1					stratum externum	E	-16.42					15.38					2.8			3	2003	2003	Gulf of California		figure	20	30	-115	-110								Emma R. Kast, emma.r.kast@gmail.com
430	BusquetsVass2017	Blue whale	Balaenoptera musculus	Balaenoptera musculus	1					stratum basale	E	-16.92					15.67					2.8			3	2003	2003	Gulf of California		figure	20	30	-115	-110								Emma R. Kast, emma.r.kast@gmail.com
431	BusquetsVass2017	Blue whale	Balaenoptera musculus	Balaenoptera musculus	1					stratum basale	E	-16.09					15.87					2.7			3	2003	2003	Gulf of California		figure	20	30	-115	-110								Emma R. Kast, emma.r.kast@gmail.com
432	BusquetsVass2017	Blue whale	Balaenoptera musculus	Balaenoptera musculus	1					stratum externum	E	-16.32					16.13					2.9			3	2003	2003	Gulf of California		figure	20	30	-115	-110								Emma R. Kast, emma.r.kast@gmail.com
433	BusquetsVass2017	Blue whale	Balaenoptera musculus	Balaenoptera musculus	1					stratum basale	E	-16.04					15.04					2.9			3	2004	2004	Gulf of California		figure	20	30	-115	-110								Emma R. Kast, emma.r.kast@gmail.com
434	BusquetsVass2017	Blue whale	Balaenoptera musculus	Balaenoptera musculus	1					stratum externum	E	-15.99					14.74					3			3	2004	2004	Gulf of California		figure	20	30	-115	-110								Emma R. Kast, emma.r.kast@gmail.com
435	BusquetsVass2017	Blue whale	Balaenoptera musculus	Balaenoptera musculus	1					stratum basale	E	-16.12					14.17					2.9			3	2004	2004	Gulf of California		figure	20	30	-115	-110								Emma R. Kast, emma.r.kast@gmail.com
436	BusquetsVass2017	Blue whale	Balaenoptera musculus	Balaenoptera musculus	1					stratum externum	E	-16.11					14.12					2.9			3	2004	2004	Gulf of California		figure	20	30	-115	-110								Emma R. Kast, emma.r.kast@gmail.com
437	BusquetsVass2017	Blue whale	Balaenoptera musculus	Balaenoptera musculus	1					stratum basale	E	-17.44					14.71					2.9			3	2004	2004	Gulf of California		figure	20	30	-115	-110								Emma R. Kast, emma.r.kast@gmail.com
438	BusquetsVass2017	Blue whale	Balaenoptera musculus	Balaenoptera musculus	1					stratum basale	E	-17.39					14.22					3			3	2004	2004	Gulf of California		figure	20	30	-115	-110								Emma R. Kast, emma.r.kast@gmail.com
439	BusquetsVass2017	Blue whale	Balaenoptera musculus	Balaenoptera musculus	1					stratum externum	E	-17.5					13.85					3.2			3	2004	2004	Gulf of California		figure	20	30	-115	-110								Emma R. Kast, emma.r.kast@gmail.com
440	BusquetsVass2017	Blue whale	Balaenoptera musculus	Balaenoptera musculus	1					stratum basale	E	-16.58					15.18					2.8			1	2005	2005	Gulf of California		figure	20	30	-115	-110								Emma R. Kast, emma.r.kast@gmail.com
441	BusquetsVass2017	Blue whale	Balaenoptera musculus	Balaenoptera musculus	1					stratum externum	E	-16.92					15.25					2.6			1	2005	2005	Gulf of California		figure	20	30	-115	-110								Emma R. Kast, emma.r.kast@gmail.com
442	BusquetsVass2017	Blue whale	Balaenoptera musculus	Balaenoptera musculus	1					stratum basale	E	-15.88					14.5					2.9			1	2005	2005	Gulf of California		figure	20	30	-115	-110								Emma R. Kast, emma.r.kast@gmail.com
443	BusquetsVass2017	Blue whale	Balaenoptera musculus	Balaenoptera musculus	1					stratum externum	E	-15.9					14.25					3			1	2005	2005	Gulf of California		figure	20	30	-115	-110								Emma R. Kast, emma.r.kast@gmail.com
444	BusquetsVass2017	Blue whale	Balaenoptera musculus	Balaenoptera musculus	1					sloughed skin	E	-16.82					12.01					3.2			2	2005	2005	Gulf of California		figure	20	30	-115	-110								Emma R. Kast, emma.r.kast@gmail.com
445	BusquetsVass2017	Blue whale	Balaenoptera musculus	Balaenoptera musculus	1					stratum basale	E	-16.47					14.04					2.9			2	2005	2005	Gulf of California		figure	20	30	-115	-110								Emma R. Kast, emma.r.kast@gmail.com
446	BusquetsVass2017	Blue whale	Balaenoptera musculus	Balaenoptera musculus	1					stratum externum	E	-16.46					13.72					3			2	2005	2005	Gulf of California		figure	20	30	-115	-110								Emma R. Kast, emma.r.kast@gmail.com
447	BusquetsVass2017	Blue whale	Balaenoptera musculus	Balaenoptera musculus	1					sloughed skin	E	-16.46					13.02					3.5			2	2005	2005	Gulf of California		figure	20	30	-115	-110								Emma R. Kast, emma.r.kast@gmail.com
448	BusquetsVass2017	Blue whale	Balaenoptera musculus	Balaenoptera musculus	1					sloughed skin	E	-16.72					14.57					3.1			2	2005	2005	Gulf of California		figure	20	30	-115	-110								Emma R. Kast, emma.r.kast@gmail.com
449	BusquetsVass2017	Blue whale	Balaenoptera musculus	Balaenoptera musculus	1					stratum basale	E	-17.21					14.18					2.8			2	2005	2005	Gulf of California		figure	20	30	-115	-110								Emma R. Kast, emma.r.kast@gmail.com
450	BusquetsVass2017	Blue whale	Balaenoptera musculus	Balaenoptera musculus	1					stratum externum	E	-17.53					14.16					3			2	2005	2005	Gulf of California		figure	20	30	-115	-110								Emma R. Kast, emma.r.kast@gmail.com
451	BusquetsVass2017	Blue whale	Balaenoptera musculus	Balaenoptera musculus	1					stratum basale	E	-17.22					13.91					2.8			2	2005	2005	Gulf of California		figure	20	30	-115	-110								Emma R. Kast, emma.r.kast@gmail.com
452	BusquetsVass2017	Blue whale	Balaenoptera musculus	Balaenoptera musculus	1					stratum externum	E	-17.25					14.26					2.9			2	2005	2005	Gulf of California		figure	20	30	-115	-110								Emma R. Kast, emma.r.kast@gmail.com
453	BusquetsVass2017	Blue whale	Balaenoptera musculus	Balaenoptera musculus	1					sloughed skin	E	-17.22					15.61					3			2	2005	2005	Gulf of California		figure	20	30	-115	-110								Emma R. Kast, emma.r.kast@gmail.com
454	BusquetsVass2017	Blue whale	Balaenoptera musculus	Balaenoptera musculus	1					stratum basale	E	-16.25					15.13					2.8			2	2005	2005	Gulf of California		figure	20	30	-115	-110								Emma R. Kast, emma.r.kast@gmail.com
455	BusquetsVass2017	Blue whale	Balaenoptera musculus	Balaenoptera musculus	1					stratum externum	E	-16.26					14.95					3.1			2	2005	2005	Gulf of California		figure	20	30	-115	-110								Emma R. Kast, emma.r.kast@gmail.com
456	BusquetsVass2017	Blue whale	Balaenoptera musculus	Balaenoptera musculus	1					sloughed skin	E	-16.23					13.99					3.5			2	2009	2009	Gulf of California		figure	20	30	-115	-110								Emma R. Kast, emma.r.kast@gmail.com
457	BusquetsVass2017	Blue whale	Balaenoptera musculus	Balaenoptera musculus	1					stratum basale	E	-16.9					14.63					2.5			2	2005	2005	Gulf of California		figure	20	30	-115	-110								Emma R. Kast, emma.r.kast@gmail.com
458	BusquetsVass2017	Blue whale	Balaenoptera musculus	Balaenoptera musculus	1					stratum externum	E	-17.15					14.4					2.9			2	2005	2005	Gulf of California		figure	20	30	-115	-110								Emma R. Kast, emma.r.kast@gmail.com
459	BusquetsVass2017	Blue whale	Balaenoptera musculus	Balaenoptera musculus	1					stratum basale	E	-16.94					14.81					2.9			2	2005	2005	Gulf of California		figure	20	30	-115	-110								Emma R. Kast, emma.r.kast@gmail.com
460	BusquetsVass2017	Blue whale	Balaenoptera musculus	Balaenoptera musculus	1					stratum externum	E	-17.61					15.11					3.1			2	2005	2005	Gulf of California		figure	20	30	-115	-110								Emma R. Kast, emma.r.kast@gmail.com
461	BusquetsVass2017	Blue whale	Balaenoptera musculus	Balaenoptera musculus	1					stratum basale	E	-16.88					15.09					2.9			2	2005	2005	Gulf of California		figure	20	30	-115	-110								Emma R. Kast, emma.r.kast@gmail.com
462	BusquetsVass2017	Blue whale	Balaenoptera musculus	Balaenoptera musculus	1					stratum externum	E	-17.14					15.32					3			2	2005	2005	Gulf of California		figure	20	30	-115	-110								Emma R. Kast, emma.r.kast@gmail.com
463	BusquetsVass2017	Blue whale	Balaenoptera musculus	Balaenoptera musculus	1					sloughed skin	E	-17.3					14.59					3.1			2	2005	2005	Gulf of California		figure	20	30	-115	-110								Emma R. Kast, emma.r.kast@gmail.com
464	BusquetsVass2017	Blue whale	Balaenoptera musculus	Balaenoptera musculus	1					stratum basale	E	-16.24					14.21					2.6			3	2005	2005	Gulf of California		figure	20	30	-115	-110								Emma R. Kast, emma.r.kast@gmail.com
465	BusquetsVass2017	Blue whale	Balaenoptera musculus	Balaenoptera musculus	1					stratum externum	E	-16.21					14.27					3			3	2005	2005	Gulf of California		figure	20	30	-115	-110								Emma R. Kast, emma.r.kast@gmail.com
466	BusquetsVass2017	Blue whale	Balaenoptera musculus	Balaenoptera musculus	1					sloughed skin	E	-15.77					12.9					3			3	2005	2005	Gulf of California		figure	20	30	-115	-110								Emma R. Kast, emma.r.kast@gmail.com
467	BusquetsVass2017	Blue whale	Balaenoptera musculus	Balaenoptera musculus	1					sloughed skin	E	-15.69					12.35					3.1			3	2005	2005	Gulf of California		figure	20	30	-115	-110								Emma R. Kast, emma.r.kast@gmail.com
468	BusquetsVass2017	Blue whale	Balaenoptera musculus	Balaenoptera musculus	1					stratum basale	E	-20.76					13.79					2.5			3	2005	2005	Gulf of California		figure	20	30	-115	-110								Emma R. Kast, emma.r.kast@gmail.com
469	BusquetsVass2017	Blue whale	Balaenoptera musculus	Balaenoptera musculus	1					stratum externum	E	-16.96					13.52					2.7			3	2005	2005	Gulf of California		figure	20	30	-115	-110								Emma R. Kast, emma.r.kast@gmail.com
470	BusquetsVass2017	Blue whale	Balaenoptera musculus	Balaenoptera musculus	1					stratum basale	E	-16.09					14.2					2.6			3	2005	2005	Gulf of California		figure	20	30	-115	-110								Emma R. Kast, emma.r.kast@gmail.com
471	BusquetsVass2017	Blue whale	Balaenoptera musculus	Balaenoptera musculus	1					stratum externum	E	-16.14					13.96					2.7			3	2005	2005	Gulf of California		figure	20	30	-115	-110								Emma R. Kast, emma.r.kast@gmail.com
472	BusquetsVass2017	Blue whale	Balaenoptera musculus	Balaenoptera musculus	1					stratum basale	E	-16.51					14.4					2.8			3	2005	2005	Gulf of California		figure	20	30	-115	-110								Emma R. Kast, emma.r.kast@gmail.com
473	BusquetsVass2017	Blue whale	Balaenoptera musculus	Balaenoptera musculus	1					stratum externum	E	-16.77					14.59					3			3	2005	2005	Gulf of California		figure	20	30	-115	-110								Emma R. Kast, emma.r.kast@gmail.com
474	BusquetsVass2017	Blue whale	Balaenoptera musculus	Balaenoptera musculus	1					stratum basale	E	-16.12					14.26					2.8			3	2005	2005	Gulf of California		figure	20	30	-115	-110								Emma R. Kast, emma.r.kast@gmail.com
475	BusquetsVass2017	Blue whale	Balaenoptera musculus	Balaenoptera musculus	1					stratum externum	E	-16.16					14.4					3			3	2005	2005	Gulf of California		figure	20	30	-115	-110								Emma R. Kast, emma.r.kast@gmail.com
476	BusquetsVass2017	Blue whale	Balaenoptera musculus	Balaenoptera musculus	1					stratum basale	E	-16.93					14.13					3			3	2005	2005	Gulf of California		figure	20	30	-115	-110								Emma R. Kast, emma.r.kast@gmail.com
477	BusquetsVass2017	Blue whale	Balaenoptera musculus	Balaenoptera musculus	1					stratum basale	E	-16.27					14.32					2.5			3	2005	2005	Gulf of California		figure	20	30	-115	-110								Emma R. Kast, emma.r.kast@gmail.com
478	BusquetsVass2017	Blue whale	Balaenoptera musculus	Balaenoptera musculus	1					stratum externum	E	-16.5					14.5					2.6			3	2005	2005	Gulf of California		figure	20	30	-115	-110								Emma R. Kast, emma.r.kast@gmail.com
479	BusquetsVass2017	Blue whale	Balaenoptera musculus	Balaenoptera musculus	1					stratum basale	E	-16.86					14.11					2.6			3	2005	2005	Gulf of California		figure	20	30	-115	-110								Emma R. Kast, emma.r.kast@gmail.com
480	BusquetsVass2017	Blue whale	Balaenoptera musculus	Balaenoptera musculus	1					stratum externum	E	-16.9					14.31					2.6			3	2005	2005	Gulf of California		figure	20	30	-115	-110								Emma R. Kast, emma.r.kast@gmail.com
481	BusquetsVass2017	Blue whale	Balaenoptera musculus	Balaenoptera musculus	1					stratum externum	E	-16.35					14.47					2.9			3	2005	2005	Gulf of California		figure	20	30	-115	-110								Emma R. Kast, emma.r.kast@gmail.com
482	BusquetsVass2017	Blue whale	Balaenoptera musculus	Balaenoptera musculus	1					stratum basale	E	-16.44					13.77					2.6			3	2005	2005	Gulf of California		figure	20	30	-115	-110								Emma R. Kast, emma.r.kast@gmail.com
483	BusquetsVass2017	Blue whale	Balaenoptera musculus	Balaenoptera musculus	1					stratum externum	E	-16.5					13.5					3			3	2005	2005	Gulf of California		figure	20	30	-115	-110								Emma R. Kast, emma.r.kast@gmail.com
484	BusquetsVass2017	Blue whale	Balaenoptera musculus	Balaenoptera musculus	1					stratum externum	E	-16.88					14.8					2.9			3	2005	2005	Gulf of California		figure	20	30	-115	-110								Emma R. Kast, emma.r.kast@gmail.com
485	BusquetsVass2017	Blue whale	Balaenoptera musculus	Balaenoptera musculus	1					stratum basale	E	-15.8					14.56					2.8			3	2005	2005	Gulf of California		figure	20	30	-115	-110								Emma R. Kast, emma.r.kast@gmail.com
486	BusquetsVass2017	Blue whale	Balaenoptera musculus	Balaenoptera musculus	1					stratum externum	E	-15.87					14.65					2.9			3	2005	2005	Gulf of California		figure	20	30	-115	-110								Emma R. Kast, emma.r.kast@gmail.com
487	BusquetsVass2017	Blue whale	Balaenoptera musculus	Balaenoptera musculus	1					stratum basale	E	-17					16.08					2.7			4	2005	2005	Gulf of California		figure	20	30	-115	-110								Emma R. Kast, emma.r.kast@gmail.com
488	BusquetsVass2017	Blue whale	Balaenoptera musculus	Balaenoptera musculus	1					stratum externum	E	-16.85					16.51					2.8			4	2005	2005	Gulf of California		figure	20	30	-115	-110								Emma R. Kast, emma.r.kast@gmail.com
489	BusquetsVass2017	Blue whale	Balaenoptera musculus	Balaenoptera musculus	1					sloughed skin	E	-17.64					15.56					3.6			4	2005	2005	Gulf of California		figure	20	30	-115	-110								Emma R. Kast, emma.r.kast@gmail.com
490	BusquetsVass2017	Blue whale	Balaenoptera musculus	Balaenoptera musculus	1					stratum basale	E	-16.75					14.28					2.5			4	2005	2005	Gulf of California		figure	20	30	-115	-110								Emma R. Kast, emma.r.kast@gmail.com
491	BusquetsVass2017	Blue whale	Balaenoptera musculus	Balaenoptera musculus	1					stratum externum	E	-17.12					14.1					2.7			4	2005	2005	Gulf of California		figure	20	30	-115	-110								Emma R. Kast, emma.r.kast@gmail.com
492	BusquetsVass2017	Blue whale	Balaenoptera musculus	Balaenoptera musculus	1					sloughed skin	E	-17.06					12.96					3.4			4	2005	2005	Gulf of California		figure	20	30	-115	-110								Emma R. Kast, emma.r.kast@gmail.com
493	BusquetsVass2017	Blue whale	Balaenoptera musculus	Balaenoptera musculus	1					stratum basale	E	-17.6					15.51					2.6			4	2005	2005	Gulf of California		figure	20	30	-115	-110								Emma R. Kast, emma.r.kast@gmail.com
494	BusquetsVass2017	Blue whale	Balaenoptera musculus	Balaenoptera musculus	1					stratum externum	E	-17.61					15.16					2.9			4	2005	2005	Gulf of California		figure	20	30	-115	-110								Emma R. Kast, emma.r.kast@gmail.com
495	BusquetsVass2017	Blue whale	Balaenoptera musculus	Balaenoptera musculus	1					sloughed skin	E	-17.92					14.16					3.1			4	2005	2005	Gulf of California		figure	20	30	-115	-110								Emma R. Kast, emma.r.kast@gmail.com
496	BusquetsVass2017	Blue whale	Balaenoptera musculus	Balaenoptera musculus	1					stratum basale	E	-16.51					15.89					2.9			4	2005	2005	Gulf of California		figure	20	30	-115	-110								Emma R. Kast, emma.r.kast@gmail.com
497	BusquetsVass2017	Blue whale	Balaenoptera musculus	Balaenoptera musculus	1					stratum externum	E	-16.4					15.55					3			4	2005	2005	Gulf of California		figure	20	30	-115	-110								Emma R. Kast, emma.r.kast@gmail.com
498	BusquetsVass2017	Blue whale	Balaenoptera musculus	Balaenoptera musculus	1					sloughed skin	E	-15.94					14.49					3.3			4	2005	2005	Gulf of California		figure	20	30	-115	-110								Emma R. Kast, emma.r.kast@gmail.com
499	BusquetsVass2017	Blue whale	Balaenoptera musculus	Balaenoptera musculus	1					stratum basale	E	-16.76					16.7					2.5			4	2005	2005	Gulf of California		figure	20	30	-115	-110								Emma R. Kast, emma.r.kast@gmail.com
500	BusquetsVass2017	Blue whale	Balaenoptera musculus	Balaenoptera musculus	1					stratum externum	E	-16.91					16.79					2.6			4	2005	2005	Gulf of California		figure	20	30	-115	-110								Emma R. Kast, emma.r.kast@gmail.com
501	BusquetsVass2017	Blue whale	Balaenoptera musculus	Balaenoptera musculus	1					stratum basale	E	-16.85					15.88					2.6			4	2005	2005	Gulf of California		figure	20	30	-115	-110								Emma R. Kast, emma.r.kast@gmail.com
502	BusquetsVass2017	Blue whale	Balaenoptera musculus	Balaenoptera musculus	1					stratum externum	E	-17.01					15.83					2.6			4	2005	2005	Gulf of California		figure	20	30	-115	-110								Emma R. Kast, emma.r.kast@gmail.com
503	BusquetsVass2017	Blue whale	Balaenoptera musculus	Balaenoptera musculus	1					stratum basale	E	-16.63					16.01					2.6			4	2005	2005	Gulf of California		figure	20	30	-115	-110								Emma R. Kast, emma.r.kast@gmail.com
504	BusquetsVass2017	Blue whale	Balaenoptera musculus	Balaenoptera musculus	1					stratum externum	E	-16.73					16.02					2.6			4	2005	2005	Gulf of California		figure	20	30	-115	-110								Emma R. Kast, emma.r.kast@gmail.com
505	BusquetsVass2017	Blue whale	Balaenoptera musculus	Balaenoptera musculus	1					stratum basale	E	-16.45					16.24					2.6			4	2005	2005	Gulf of California		figure	20	30	-115	-110								Emma R. Kast, emma.r.kast@gmail.com
506	BusquetsVass2017	Blue whale	Balaenoptera musculus	Balaenoptera musculus	1					stratum externum	E	-16.58					15.96					2.8			4	2005	2005	Gulf of California		figure	20	30	-115	-110								Emma R. Kast, emma.r.kast@gmail.com
507	BusquetsVass2017	Blue whale	Balaenoptera musculus	Balaenoptera musculus	1					stratum externum	E	-16.45					14.97					2.9			4	2005	2005	Gulf of California		figure	20	30	-115	-110								Emma R. Kast, emma.r.kast@gmail.com
508	BusquetsVass2017	Blue whale	Balaenoptera musculus	Balaenoptera musculus	1					sloughed skin	E	-16.21					14.27					3.1			4	2005	2005	Gulf of California		figure	20	30	-115	-110								Emma R. Kast, emma.r.kast@gmail.com
509	BusquetsVass2017	Blue whale	Balaenoptera musculus	Balaenoptera musculus	1					stratum basale	E	-16.44					15.01					2.9			4	2005	2005	Gulf of California		figure	20	30	-115	-110								Emma R. Kast, emma.r.kast@gmail.com
510	BusquetsVass2017	Blue whale	Balaenoptera musculus	Balaenoptera musculus	1					stratum externum	E	-17.2					15.63					2.9			4	2005	2005	Gulf of California		figure	20	30	-115	-110								Emma R. Kast, emma.r.kast@gmail.com
511	BusquetsVass2017	Blue whale	Balaenoptera musculus	Balaenoptera musculus	1					sloughed skin	E	-16.21					13.35					2.9			1	2006	2006	Gulf of California		figure	20	30	-115	-110								Emma R. Kast, emma.r.kast@gmail.com
512	BusquetsVass2017	Blue whale	Balaenoptera musculus	Balaenoptera musculus	1					sloughed skin	E	-17.15					14.4					2.8			1	2006	2006	Gulf of California		figure	20	30	-115	-110								Emma R. Kast, emma.r.kast@gmail.com
513	BusquetsVass2017	Blue whale	Balaenoptera musculus	Balaenoptera musculus	1					sloughed skin	E	-17.24					15.05					3			1	2006	2006	Gulf of California		figure	20	30	-115	-110								Emma R. Kast, emma.r.kast@gmail.com
514	BusquetsVass2017	Blue whale	Balaenoptera musculus	Balaenoptera musculus	1					sloughed skin	E	-16.6					13.72					3.1			1	2006	2006	Gulf of California		figure	20	30	-115	-110								Emma R. Kast, emma.r.kast@gmail.com
515	BusquetsVass2017	Blue whale	Balaenoptera musculus	Balaenoptera musculus	1					sloughed skin	E	-15.66					13.6					2.9			1	2006	2006	Gulf of California		figure	20	30	-115	-110								Emma R. Kast, emma.r.kast@gmail.com
516	BusquetsVass2017	Blue whale	Balaenoptera musculus	Balaenoptera musculus	1					sloughed skin	E	-17.29					14.52					3			1	2006	2006	Gulf of California		figure	20	30	-115	-110								Emma R. Kast, emma.r.kast@gmail.com
517	BusquetsVass2017	Blue whale	Balaenoptera musculus	Balaenoptera musculus	1					sloughed skin	E	-18.07					13.61					3			2	2006	2006	Gulf of California		figure	20	30	-115	-110								Emma R. Kast, emma.r.kast@gmail.com
518	BusquetsVass2017	Blue whale	Balaenoptera musculus	Balaenoptera musculus	1					stratum basale	E	-17.11					14.57					2.6			2	2006	2006	Gulf of California		figure	20	30	-115	-110								Emma R. Kast, emma.r.kast@gmail.com
519	BusquetsVass2017	Blue whale	Balaenoptera musculus	Balaenoptera musculus	1					stratum externum	E	-16.95					14.56					2.6			2	2006	2006	Gulf of California		figure	20	30	-115	-110								Emma R. Kast, emma.r.kast@gmail.com
520	BusquetsVass2017	Blue whale	Balaenoptera musculus	Balaenoptera musculus	1					stratum basale	E	-16.3					14.78					2.5			2	2006	2006	Gulf of California		figure	20	30	-115	-110								Emma R. Kast, emma.r.kast@gmail.com
521	BusquetsVass2017	Blue whale	Balaenoptera musculus	Balaenoptera musculus	1					stratum externum	E	-16.01					15					2.6			2	2006	2006	Gulf of California		figure	20	30	-115	-110								Emma R. Kast, emma.r.kast@gmail.com
522	BusquetsVass2017	Blue whale	Balaenoptera musculus	Balaenoptera musculus	1					sloughed skin	E	-17.4					14.45					3.1			2	2006	2006	Gulf of California		figure	20	30	-115	-110								Emma R. Kast, emma.r.kast@gmail.com
523	BusquetsVass2017	Blue whale	Balaenoptera musculus	Balaenoptera musculus	1					stratum basale	E	-17.89					14.98					2.5			2	2006	2006	Gulf of California		figure	20	30	-115	-110								Emma R. Kast, emma.r.kast@gmail.com
524	BusquetsVass2017	Blue whale	Balaenoptera musculus	Balaenoptera musculus	1					stratum externum	E	-16.74					15.48					2.6			2	2006	2006	Gulf of California		figure	20	30	-115	-110								Emma R. Kast, emma.r.kast@gmail.com
525	BusquetsVass2017	Blue whale	Balaenoptera musculus	Balaenoptera musculus	1					sloughed skin	E	-17.03					15.04					3			2	2006	2006	Gulf of California		figure	20	30	-115	-110								Emma R. Kast, emma.r.kast@gmail.com
526	BusquetsVass2017	Blue whale	Balaenoptera musculus	Balaenoptera musculus	1					sloughed skin	E	-16.98					14.68					2.9			2	2006	2006	Gulf of California		figure	20	30	-115	-110								Emma R. Kast, emma.r.kast@gmail.com
527	BusquetsVass2017	Blue whale	Balaenoptera musculus	Balaenoptera musculus	1					sloughed skin	E	-16.59					15.04					2.9			2	2006	2006	Gulf of California		figure	20	30	-115	-110								Emma R. Kast, emma.r.kast@gmail.com
528	BusquetsVass2017	Blue whale	Balaenoptera musculus	Balaenoptera musculus	1					stratum externum	E	-17.15					14.7					2.6			2	2006	2006	Gulf of California		figure	20	30	-115	-110								Emma R. Kast, emma.r.kast@gmail.com
529	BusquetsVass2017	Blue whale	Balaenoptera musculus	Balaenoptera musculus	1					sloughed skin	E	-17.2					14.6					2.7			2	2006	2006	Gulf of California		figure	20	30	-115	-110								Emma R. Kast, emma.r.kast@gmail.com
530	BusquetsVass2017	Blue whale	Balaenoptera musculus	Balaenoptera musculus	1					sloughed skin	E	-17.2					14.84					3			2	2006	2006	Gulf of California		figure	20	30	-115	-110								Emma R. Kast, emma.r.kast@gmail.com
531	BusquetsVass2017	Blue whale	Balaenoptera musculus	Balaenoptera musculus	1					sloughed skin	E	-16.53					14.56					2.9			2	2006	2006	Gulf of California		figure	20	30	-115	-110								Emma R. Kast, emma.r.kast@gmail.com
532	BusquetsVass2017	Blue whale	Balaenoptera musculus	Balaenoptera musculus	1					sloughed skin	E	-16.95					15.46					2.9			3	2006	2006	Gulf of California		figure	20	30	-115	-110								Emma R. Kast, emma.r.kast@gmail.com
533	BusquetsVass2017	Blue whale	Balaenoptera musculus	Balaenoptera musculus	1					sloughed skin	E	-16.73					16.13					2.8			3	2006	2006	Gulf of California		figure	20	30	-115	-110								Emma R. Kast, emma.r.kast@gmail.com
534	BusquetsVass2017	Blue whale	Balaenoptera musculus	Balaenoptera musculus	1					sloughed skin	E	-17.57					14.52					3			3	2006	2006	Gulf of California		figure	20	30	-115	-110								Emma R. Kast, emma.r.kast@gmail.com
535	BusquetsVass2017	Blue whale	Balaenoptera musculus	Balaenoptera musculus	1					sloughed skin	E	-16.28					14.81					2.81			3	2006	2006	Gulf of California		figure	20	30	-115	-110								Emma R. Kast, emma.r.kast@gmail.com
536	BusquetsVass2017	Blue whale	Balaenoptera musculus	Balaenoptera musculus	1					sloughed skin	E	-16.24					15.08					2.8			3	2006	2006	Gulf of California		figure	20	30	-115	-110								Emma R. Kast, emma.r.kast@gmail.com
537	BusquetsVass2017	Blue whale	Balaenoptera musculus	Balaenoptera musculus	1					sloughed skin	E	-17.61					15.34					2.9			3	2006	2006	Gulf of California		figure	20	30	-115	-110								Emma R. Kast, emma.r.kast@gmail.com
538	BusquetsVass2017	Blue whale	Balaenoptera musculus	Balaenoptera musculus	1					sloughed skin	E	-16.76					14.62					2.9			3	2006	2006	Gulf of California		figure	20	30	-115	-110								Emma R. Kast, emma.r.kast@gmail.com
539	BusquetsVass2017	Blue whale	Balaenoptera musculus	Balaenoptera musculus	1					sloughed skin	E	-16.9					15.03					3			3	2006	2006	Gulf of California		figure	20	30	-115	-110								Emma R. Kast, emma.r.kast@gmail.com
540	BusquetsVass2017	Blue whale	Balaenoptera musculus	Balaenoptera musculus	1					sloughed skin	E	-17.89					14.23					3			3	2006	2006	Gulf of California		figure	20	30	-115	-110								Emma R. Kast, emma.r.kast@gmail.com
541	BusquetsVass2017	Blue whale	Balaenoptera musculus	Balaenoptera musculus	1					stratum basale	E	-16.44					14.39					2.5			3	2006	2006	Gulf of California		figure	20	30	-115	-110								Emma R. Kast, emma.r.kast@gmail.com
542	BusquetsVass2017	Blue whale	Balaenoptera musculus	Balaenoptera musculus	1					stratum externum	E	-16.49					14.14					2.6			3	2006	2006	Gulf of California		figure	20	30	-115	-110								Emma R. Kast, emma.r.kast@gmail.com
543	BusquetsVass2017	Blue whale	Balaenoptera musculus	Balaenoptera musculus	1					stratum basale	E	-16.13					14.29					2.5			3	2006	2006	Gulf of California		figure	20	30	-115	-110								Emma R. Kast, emma.r.kast@gmail.com
544	BusquetsVass2017	Blue whale	Balaenoptera musculus	Balaenoptera musculus	1					stratum externum	E	-15.95					14.99					2.6			3	2006	2006	Gulf of California		figure	20	30	-115	-110								Emma R. Kast, emma.r.kast@gmail.com
545	BusquetsVass2017	Blue whale	Balaenoptera musculus	Balaenoptera musculus	1					sloughed skin	E	-15.91					15.42					2.6			3	2006	2006	Gulf of California		figure	20	30	-115	-110								Emma R. Kast, emma.r.kast@gmail.com
546	BusquetsVass2017	Blue whale	Balaenoptera musculus	Balaenoptera musculus	1					stratum basale	E	-17.04					13.73					2.5			3	2006	2006	Gulf of California		figure	20	30	-115	-110								Emma R. Kast, emma.r.kast@gmail.com
547	BusquetsVass2017	Blue whale	Balaenoptera musculus	Balaenoptera musculus	1					stratum externum	E	-17.26					14.02					2.6			3	2006	2006	Gulf of California		figure	20	30	-115	-110								Emma R. Kast, emma.r.kast@gmail.com
548	BusquetsVass2017	Blue whale	Balaenoptera musculus	Balaenoptera musculus	1					stratum basale	E	-16.27					14.57					2.7			3	2006	2006	Gulf of California		figure	20	30	-115	-110								Emma R. Kast, emma.r.kast@gmail.com
549	BusquetsVass2017	Blue whale	Balaenoptera musculus	Balaenoptera musculus	1					stratum externum	E	-16.54					14.17					2.9			3	2006	2006	Gulf of California		figure	20	30	-115	-110								Emma R. Kast, emma.r.kast@gmail.com
550	BusquetsVass2017	Blue whale	Balaenoptera musculus	Balaenoptera musculus	1					sloughed skin	E	-16.86					14.49					2.9			3	2006	2006	Gulf of California		figure	20	30	-115	-110								Emma R. Kast, emma.r.kast@gmail.com
551	BusquetsVass2017	Blue whale	Balaenoptera musculus	Balaenoptera musculus	1					stratum basale	E	-16.21					13.75					2.8			3	2006	2006	Gulf of California		figure	20	30	-115	-110								Emma R. Kast, emma.r.kast@gmail.com
552	BusquetsVass2017	Blue whale	Balaenoptera musculus	Balaenoptera musculus	1					sloughed skin	E	-16.48					13.41					2.9			3	2006	2006	Gulf of California		figure	20	30	-115	-110								Emma R. Kast, emma.r.kast@gmail.com
553	BusquetsVass2017	Blue whale	Balaenoptera musculus	Balaenoptera musculus	1					stratum basale	E	-17.02					14.4					2.8			3	2006	2006	Gulf of California		figure	20	30	-115	-110								Emma R. Kast, emma.r.kast@gmail.com
554	BusquetsVass2017	Blue whale	Balaenoptera musculus	Balaenoptera musculus	1					stratum externum	E	-17.18					14.42					2.9			3	2006	2006	Gulf of California		figure	20	30	-115	-110								Emma R. Kast, emma.r.kast@gmail.com
555	BusquetsVass2017	Blue whale	Balaenoptera musculus	Balaenoptera musculus	1					sloughed skin	E	-17.06					14.38					2.9			3	2006	2006	Gulf of California		figure	20	30	-115	-110								Emma R. Kast, emma.r.kast@gmail.com
556	BusquetsVass2017	Blue whale	Balaenoptera musculus	Balaenoptera musculus	1					stratum basale	E	-17.01					14.97					2.8			3	2006	2006	Gulf of California		figure	20	30	-115	-110								Emma R. Kast, emma.r.kast@gmail.com
557	BusquetsVass2017	Blue whale	Balaenoptera musculus	Balaenoptera musculus	1					stratum externum	E	-17.44					15.43					2.9			3	2006	2006	Gulf of California		figure	20	30	-115	-110								Emma R. Kast, emma.r.kast@gmail.com
558	BusquetsVass2017	Blue whale	Balaenoptera musculus	Balaenoptera musculus	1					sloughed skin	E	-17.32					15.17					2.9			3	2006	2006	Gulf of California		figure	20	30	-115	-110								Emma R. Kast, emma.r.kast@gmail.com
559	BusquetsVass2017	Blue whale	Balaenoptera musculus	Balaenoptera musculus	1					stratum basale	E	-16.62					14.65					2.9			3	2006	2006	Gulf of California		figure	20	30	-115	-110								Emma R. Kast, emma.r.kast@gmail.com
560	BusquetsVass2017	Blue whale	Balaenoptera musculus	Balaenoptera musculus	1					stratum externum	E	-16.88					14.77					2.9			3	2006	2006	Gulf of California		figure	20	30	-115	-110								Emma R. Kast, emma.r.kast@gmail.com
561	BusquetsVass2017	Blue whale	Balaenoptera musculus	Balaenoptera musculus	1					sloughed skin	E	-16.96					14.61					3			3	2006	2006	Gulf of California		figure	20	30	-115	-110								Emma R. Kast, emma.r.kast@gmail.com
562	BusquetsVass2017	Blue whale	Balaenoptera musculus	Balaenoptera musculus	1					sloughed skin	E	-16.15					14.8					2.8			3	2006	2006	Gulf of California		figure	20	30	-115	-110								Emma R. Kast, emma.r.kast@gmail.com
563	BusquetsVass2017	Blue whale	Balaenoptera musculus	Balaenoptera musculus	1					sloughed skin	E	-16.77					15.02					2.8			3	2006	2006	Gulf of California		figure	20	30	-115	-110								Emma R. Kast, emma.r.kast@gmail.com
564	BusquetsVass2017	Blue whale	Balaenoptera musculus	Balaenoptera musculus	1					stratum basale	E	-16.78					14.83					2.9			3	2006	2006	Gulf of California		figure	20	30	-115	-110								Emma R. Kast, emma.r.kast@gmail.com
565	BusquetsVass2017	Blue whale	Balaenoptera musculus	Balaenoptera musculus	1					stratum externum	E	-16.76					15.44					2.9			3	2006	2006	Gulf of California		figure	20	30	-115	-110								Emma R. Kast, emma.r.kast@gmail.com
566	BusquetsVass2017	Blue whale	Balaenoptera musculus	Balaenoptera musculus	1					sloughed skin	E	-16.91					15.66					2.7			4	2006	2006	Gulf of California		figure	20	30	-115	-110								Emma R. Kast, emma.r.kast@gmail.com
567	BusquetsVass2017	Blue whale	Balaenoptera musculus	Balaenoptera musculus	1					stratum basale	E	-16.24					14.76					2.8			4	2006	2006	Gulf of California		figure	20	30	-115	-110								Emma R. Kast, emma.r.kast@gmail.com
568	BusquetsVass2017	Blue whale	Balaenoptera musculus	Balaenoptera musculus	1					stratum externum	E	-16.56					14.46					2.8			4	2006	2006	Gulf of California		figure	20	30	-115	-110								Emma R. Kast, emma.r.kast@gmail.com
569	BusquetsVass2017	Blue whale	Balaenoptera musculus	Balaenoptera musculus	1					sloughed skin	E	-16.7					14.62					2.8			4	2006	2006	Gulf of California		figure	20	30	-115	-110								Emma R. Kast, emma.r.kast@gmail.com
570	BusquetsVass2017	Blue whale	Balaenoptera musculus	Balaenoptera musculus	1					stratum basale	E	-16.16					15.54					2.8			4	2006	2006	Gulf of California		figure	20	30	-115	-110								Emma R. Kast, emma.r.kast@gmail.com
571	BusquetsVass2017	Blue whale	Balaenoptera musculus	Balaenoptera musculus	1					stratum externum	E	-16.19					14.99					2.9			4	2006	2006	Gulf of California		figure	20	30	-115	-110								Emma R. Kast, emma.r.kast@gmail.com
572	BusquetsVass2017	Blue whale	Balaenoptera musculus	Balaenoptera musculus	1					stratum basale	E	-17.15					14.39					3			1	2007	2007	Gulf of California		figure	20	30	-115	-110								Emma R. Kast, emma.r.kast@gmail.com
573	BusquetsVass2017	Blue whale	Balaenoptera musculus	Balaenoptera musculus	1					stratum externum	E	-17.1					14.15					3			1	2007	2007	Gulf of California		figure	20	30	-115	-110								Emma R. Kast, emma.r.kast@gmail.com
574	BusquetsVass2017	Blue whale	Balaenoptera musculus	Balaenoptera musculus	1					sloughed skin	E	-17.59					13.61					3.1			1	2007	2007	Gulf of California		figure	20	30	-115	-110								Emma R. Kast, emma.r.kast@gmail.com
575	BusquetsVass2017	Blue whale	Balaenoptera musculus	Balaenoptera musculus	1					stratum basale	E	-17.05					14.9					3.3			1	2007	2007	Gulf of California		figure	20	30	-115	-110								Emma R. Kast, emma.r.kast@gmail.com
576	BusquetsVass2017	Blue whale	Balaenoptera musculus	Balaenoptera musculus	1					stratum basale	E	-16.87					15.14					3.1			2	2007	2007	Gulf of California		figure	20	30	-115	-110								Emma R. Kast, emma.r.kast@gmail.com
577	BusquetsVass2017	Blue whale	Balaenoptera musculus	Balaenoptera musculus	1					stratum externum	E	-15.83					14.32					3.1			2	2007	2007	Gulf of California		figure	20	30	-115	-110								Emma R. Kast, emma.r.kast@gmail.com
578	BusquetsVass2017	Blue whale	Balaenoptera musculus	Balaenoptera musculus	1					stratum basale	E	-16.42					15.52					3.1			3	2007	2007	Gulf of California		figure	20	30	-115	-110								Emma R. Kast, emma.r.kast@gmail.com
579	BusquetsVass2017	Blue whale	Balaenoptera musculus	Balaenoptera musculus	1					sloughed skin	E	-16.08					15.41					3			3	2007	2007	Gulf of California		figure	20	30	-115	-110								Emma R. Kast, emma.r.kast@gmail.com
580	BusquetsVass2017	Blue whale	Balaenoptera musculus	Balaenoptera musculus	1					stratum basale	E	-16.7					14.98					3.2			3	2007	2007	Gulf of California		figure	20	30	-115	-110								Emma R. Kast, emma.r.kast@gmail.com
581	BusquetsVass2017	Blue whale	Balaenoptera musculus	Balaenoptera musculus	1					stratum basale	E	-17.37					14.8					2.9			3	2007	2007	Gulf of California		figure	20	30	-115	-110								Emma R. Kast, emma.r.kast@gmail.com
582	BusquetsVass2017	Blue whale	Balaenoptera musculus	Balaenoptera musculus	1					stratum basale	E	-18.41					13.61					3			3	2007	2007	Gulf of California		figure	20	30	-115	-110								Emma R. Kast, emma.r.kast@gmail.com
583	BusquetsVass2017	Blue whale	Balaenoptera musculus	Balaenoptera musculus	1					stratum basale	E	-16.26					14.55					3.1			3	2007	2007	Gulf of California		figure	20	30	-115	-110								Emma R. Kast, emma.r.kast@gmail.com
584	BusquetsVass2017	Blue whale	Balaenoptera musculus	Balaenoptera musculus	1					stratum externum	E	-16.27					14.51					3.2			3	2007	2007	Gulf of California		figure	20	30	-115	-110								Emma R. Kast, emma.r.kast@gmail.com
585	BusquetsVass2017	Blue whale	Balaenoptera musculus	Balaenoptera musculus	1					stratum basale	E	-17.02					15.04					3			3	2007	2007	Gulf of California		figure	20	30	-115	-110								Emma R. Kast, emma.r.kast@gmail.com
586	BusquetsVass2017	Blue whale	Balaenoptera musculus	Balaenoptera musculus	1					sloughed skin	E	-16.89					15.47					3.09			3	2007	2007	Gulf of California		figure	20	30	-115	-110								Emma R. Kast, emma.r.kast@gmail.com
587	BusquetsVass2017	Blue whale	Balaenoptera musculus	Balaenoptera musculus	1					sloughed skin	E	-16.18					15.7					3.33			3	2007	2007	Gulf of California		figure	20	30	-115	-110								Emma R. Kast, emma.r.kast@gmail.com
588	BusquetsVass2017	Blue whale	Balaenoptera musculus	Balaenoptera musculus	1					stratum basale	E	-16.46					14.75					3.19			3	2007	2007	Gulf of California		figure	20	30	-115	-110								Emma R. Kast, emma.r.kast@gmail.com
589	BusquetsVass2017	Blue whale	Balaenoptera musculus	Balaenoptera musculus	1					sloughed skin	E	-16.8					14.22					3.16			3	2007	2007	Gulf of California		figure	20	30	-115	-110								Emma R. Kast, emma.r.kast@gmail.com
590	BusquetsVass2017	Blue whale	Balaenoptera musculus	Balaenoptera musculus	1					stratum basale	E	-16.53					14.29					3.21			3	2007	2007	Gulf of California		figure	20	30	-115	-110								Emma R. Kast, emma.r.kast@gmail.com
591	BusquetsVass2017	Blue whale	Balaenoptera musculus	Balaenoptera musculus	1					stratum basale	E	-17.22					15.51					3.05			3	2007	2007	Gulf of California		figure	20	30	-115	-110								Emma R. Kast, emma.r.kast@gmail.com
592	BusquetsVass2017	Blue whale	Balaenoptera musculus	Balaenoptera musculus	1					stratum basale	E	-17.13					15.03					3.2			3	2007	2007	Gulf of California		figure	20	30	-115	-110								Emma R. Kast, emma.r.kast@gmail.com
593	BusquetsVass2017	Blue whale	Balaenoptera musculus	Balaenoptera musculus	1					stratum basale	E	-16.34					15.03					3.03			3	2007	2007	Gulf of California		figure	20	30	-115	-110								Emma R. Kast, emma.r.kast@gmail.com
594	BusquetsVass2017	Blue whale	Balaenoptera musculus	Balaenoptera musculus	1					stratum basale	E	-16.58					14.31					3.14			3	2007	2007	Gulf of California		figure	20	30	-115	-110								Emma R. Kast, emma.r.kast@gmail.com
595	BusquetsVass2017	Blue whale	Balaenoptera musculus	Balaenoptera musculus	1					stratum basale	E	-15.89					14.33					3.13			3	2007	2007	Gulf of California		figure	20	30	-115	-110								Emma R. Kast, emma.r.kast@gmail.com
596	BusquetsVass2017	Blue whale	Balaenoptera musculus	Balaenoptera musculus	1					stratum basale	E	-17.18					14.75					3.04			3	2007	2007	Gulf of California		figure	20	30	-115	-110								Emma R. Kast, emma.r.kast@gmail.com
597	BusquetsVass2017	Blue whale	Balaenoptera musculus	Balaenoptera musculus	1					sloughed skin	E	-17.24					14.49					3.02			3	2007	2007	Gulf of California		figure	20	30	-115	-110								Emma R. Kast, emma.r.kast@gmail.com
598	BusquetsVass2017	Blue whale	Balaenoptera musculus	Balaenoptera musculus	1					stratum basale	E	-16.44					14.44					3			3	2007	2007	Gulf of California		figure	20	30	-115	-110								Emma R. Kast, emma.r.kast@gmail.com
599	BusquetsVass2017	Blue whale	Balaenoptera musculus	Balaenoptera musculus	1					stratum basale	E	-16.75					14.91					3.18			4	2007	2007	Gulf of California		figure	20	30	-115	-110								Emma R. Kast, emma.r.kast@gmail.com
600	BusquetsVass2017	Blue whale	Balaenoptera musculus	Balaenoptera musculus	1					sloughed skin	E	-16.7					13.91					3.22			2	2008	2008	Gulf of California		figure	20	30	-115	-110								Emma R. Kast, emma.r.kast@gmail.com
601	BusquetsVass2017	Blue whale	Balaenoptera musculus	Balaenoptera musculus	1					stratum basale	E	-15.84					14.71					2.96			2	2008	2008	Gulf of California		figure	20	30	-115	-110								Emma R. Kast, emma.r.kast@gmail.com
602	BusquetsVass2017	Blue whale	Balaenoptera musculus	Balaenoptera musculus	1					sloughed skin	E	-15.64					14.87					3.23			2	2008	2008	Gulf of California		figure	20	30	-115	-110								Emma R. Kast, emma.r.kast@gmail.com
603	BusquetsVass2017	Blue whale	Balaenoptera musculus	Balaenoptera musculus	1					sloughed skin	E	-16.55					15.24					3.16			2	2008	2008	Gulf of California		figure	20	30	-115	-110								Emma R. Kast, emma.r.kast@gmail.com
604	BusquetsVass2017	Blue whale	Balaenoptera musculus	Balaenoptera musculus	1					stratum basale	E	-16.3					14.09					3.14			2	2008	2008	Gulf of California		figure	20	30	-115	-110								Emma R. Kast, emma.r.kast@gmail.com
605	BusquetsVass2017	Blue whale	Balaenoptera musculus	Balaenoptera musculus	1					stratum externum	E	-16.71					13.6					3.25			2	2008	2008	Gulf of California		figure	20	30	-115	-110								Emma R. Kast, emma.r.kast@gmail.com
606	BusquetsVass2017	Blue whale	Balaenoptera musculus	Balaenoptera musculus	1					stratum basale	E	-16.05					14.75					3.29			2	2008	2008	Gulf of California		figure	20	30	-115	-110								Emma R. Kast, emma.r.kast@gmail.com
607	BusquetsVass2017	Blue whale	Balaenoptera musculus	Balaenoptera musculus	1					stratum externum	E	-16.36					14.94					3.49			2	2008	2008	Gulf of California		figure	20	30	-115	-110								Emma R. Kast, emma.r.kast@gmail.com
608	BusquetsVass2017	Blue whale	Balaenoptera musculus	Balaenoptera musculus	1					sloughed skin	E	-15.99					15.53					3.25			2	2008	2008	Gulf of California		figure	20	30	-115	-110								Emma R. Kast, emma.r.kast@gmail.com
609	BusquetsVass2017	Blue whale	Balaenoptera musculus	Balaenoptera musculus	1					stratum basale	E	-16.54					15.45					3.2			2	2008	2008	Gulf of California		figure	20	30	-115	-110								Emma R. Kast, emma.r.kast@gmail.com
610	BusquetsVass2017	Blue whale	Balaenoptera musculus	Balaenoptera musculus	1					stratum externum	E	-16.57					15.25					3.22			2	2008	2008	Gulf of California		figure	20	30	-115	-110								Emma R. Kast, emma.r.kast@gmail.com
611	BusquetsVass2017	Blue whale	Balaenoptera musculus	Balaenoptera musculus	1					sloughed skin	E	-16.04					15.43					3.22			2	2008	2008	Gulf of California		figure	20	30	-115	-110								Emma R. Kast, emma.r.kast@gmail.com
612	BusquetsVass2017	Blue whale	Balaenoptera musculus	Balaenoptera musculus	1					stratum externum	E	-16.38					13.93					3.35			2	2008	2008	Gulf of California		figure	20	30	-115	-110								Emma R. Kast, emma.r.kast@gmail.com
613	BusquetsVass2017	Blue whale	Balaenoptera musculus	Balaenoptera musculus	1					sloughed skin	E	-16.68					16.29					3.27			2	2008	2008	Gulf of California		figure	20	30	-115	-110								Emma R. Kast, emma.r.kast@gmail.com
614	BusquetsVass2017	Blue whale	Balaenoptera musculus	Balaenoptera musculus	1					stratum externum	E	-16.9					14.83					3.15			3	2008	2008	Gulf of California		figure	20	30	-115	-110								Emma R. Kast, emma.r.kast@gmail.com
615	BusquetsVass2017	Blue whale	Balaenoptera musculus	Balaenoptera musculus	1					stratum basale	E	-16.25					15.2					3			4	2008	2008	Gulf of California		figure	20	30	-115	-110								Emma R. Kast, emma.r.kast@gmail.com
616	BusquetsVass2017	Blue whale	Balaenoptera musculus	Balaenoptera musculus	1					stratum externum	E	-16.38					15.44					3.02			4	2008	2008	Gulf of California		figure	20	30	-115	-110								Emma R. Kast, emma.r.kast@gmail.com
617	BusquetsVass2017	Blue whale	Balaenoptera musculus	Balaenoptera musculus	1					stratum basale	E	-16.24					15.12					2.96			4	2008	2008	Gulf of California		figure	20	30	-115	-110								Emma R. Kast, emma.r.kast@gmail.com
618	BusquetsVass2017	Blue whale	Balaenoptera musculus	Balaenoptera musculus	1					sloughed skin	E	-16.71					14.81					3.21			4	2008	2008	Gulf of California		figure	20	30	-115	-110								Emma R. Kast, emma.r.kast@gmail.com
619	BusquetsVass2017	Blue whale	Balaenoptera musculus	Balaenoptera musculus	1					stratum basale	E	-16.94					15.33					2.95			2	2009	2009	Gulf of California		figure	20	30	-115	-110								Emma R. Kast, emma.r.kast@gmail.com
620	BusquetsVass2017	Blue whale	Balaenoptera musculus	Balaenoptera musculus	1					stratum externum	E	-16.75					15.36					3.17			2	2009	2009	Gulf of California		figure	20	30	-115	-110								Emma R. Kast, emma.r.kast@gmail.com
621	BusquetsVass2017	Blue whale	Balaenoptera musculus	Balaenoptera musculus	1					sloughed skin	E	-16.55					15.28					3.11			2	2009	2009	Gulf of California		figure	20	30	-115	-110								Emma R. Kast, emma.r.kast@gmail.com
622	BusquetsVass2017	Blue whale	Balaenoptera musculus	Balaenoptera musculus	1					sloughed skin	E	-17.47					15.06					3.17			2	2005	2005	Gulf of California		figure	20	30	-115	-110								Emma R. Kast, emma.r.kast@gmail.com
623	BusquetsVass2017	Blue whale	Balaenoptera musculus	Balaenoptera musculus	1					stratum basale	E	-16.81					15.18					3.01			2	2009	2009	Gulf of California		figure	20	30	-115	-110								Emma R. Kast, emma.r.kast@gmail.com
624	BusquetsVass2017	Blue whale	Balaenoptera musculus	Balaenoptera musculus	1					sloughed skin	E	-17.73					15.37					3.09			2	2009	2009	Gulf of California		figure	20	30	-115	-110								Emma R. Kast, emma.r.kast@gmail.com
625	BusquetsVass2017	Blue whale	Balaenoptera musculus	Balaenoptera musculus	1					stratum basale	E	-16.62					15.97					3.09			3	2009	2009	Gulf of California		figure	20	30	-115	-110								Emma R. Kast, emma.r.kast@gmail.com
626	BusquetsVass2017	Blue whale	Balaenoptera musculus	Balaenoptera musculus	1					sloughed skin	E	-16.8					16.32					3.23			3	2009	2009	Gulf of California		figure	20	30	-115	-110								Emma R. Kast, emma.r.kast@gmail.com
627	BusquetsVass2017	Blue whale	Balaenoptera musculus	Balaenoptera musculus	1					stratum basale	E	-16.5					14.98					3.12			3	2009	2009	Gulf of California		figure	20	30	-115	-110								Emma R. Kast, emma.r.kast@gmail.com
628	BusquetsVass2017	Blue whale	Balaenoptera musculus	Balaenoptera musculus	1					stratum basale	E	-15.84					15.72					3.01			3	2009	2009	Gulf of California		figure	20	30	-115	-110								Emma R. Kast, emma.r.kast@gmail.com
629	BusquetsVass2017	Blue whale	Balaenoptera musculus	Balaenoptera musculus	1					sloughed skin	E	-15.46					15.31					3.08			3	2009	2009	Gulf of California		figure	20	30	-115	-110								Emma R. Kast, emma.r.kast@gmail.com
630	BusquetsVass2017	Blue whale	Balaenoptera musculus	Balaenoptera musculus	1					stratum basale	E	-16.62					15.1					2.96			4	2009	2009	Gulf of California		figure	20	30	-115	-110								Emma R. Kast, emma.r.kast@gmail.com
631	BusquetsVass2017	Blue whale	Balaenoptera musculus	Balaenoptera musculus	1					stratum basale	E	-16.26					15.85					2.99			4	2009	2009	Gulf of California		figure	20	30	-115	-110								Emma R. Kast, emma.r.kast@gmail.com
632	BusquetsVass2017	Blue whale	Balaenoptera musculus	Balaenoptera musculus	1					sloughed skin	E	-17.06					15.72					3.16			4	2009	2009	Gulf of California		figure	20	30	-115	-110								Emma R. Kast, emma.r.kast@gmail.com
633	BusquetsVass2017	Blue whale	Balaenoptera musculus	Balaenoptera musculus	1					stratum basale	E	-16.67					14.47					3.09			3	2011	2011	Gulf of California		figure	20	30	-115	-110								Emma R. Kast, emma.r.kast@gmail.com
634	BusquetsVass2017	Blue whale	Balaenoptera musculus	Balaenoptera musculus	1					stratum externum	E	-17.23					14.62					3.05			3	2011	2011	Gulf of California		figure	20	30	-115	-110								Emma R. Kast, emma.r.kast@gmail.com
635	BusquetsVass2017	Blue whale	Balaenoptera musculus	Balaenoptera musculus	1					stratum externum	E	-16.17					15.75					3.08			2	2012	2012	Gulf of California		figure	20	30	-115	-110								Emma R. Kast, emma.r.kast@gmail.com
636	BusquetsVass2017	Blue whale	Balaenoptera musculus	Balaenoptera musculus	1					sloughed skin	E	-16.32					16.3					3.15			2	2012	2012	Gulf of California		figure	20	30	-115	-110								Emma R. Kast, emma.r.kast@gmail.com
637	BusquetsVass2017	Blue whale	Balaenoptera musculus	Balaenoptera musculus	1					stratum basale	E	-17.16					14.4					3.19			2	2012	2012	Gulf of California		figure	20	30	-115	-110								Emma R. Kast, emma.r.kast@gmail.com
638	BusquetsVass2017	Blue whale	Balaenoptera musculus	Balaenoptera musculus	1					stratum externum	E	-16.56					14.18					3.05			2	2012	2012	Gulf of California		figure	20	30	-115	-110								Emma R. Kast, emma.r.kast@gmail.com
639	BusquetsVass2017	Blue whale	Balaenoptera musculus	Balaenoptera musculus	1					stratum basale	E	-15.59					15.35					3.08			3	2012	2012	Gulf of California		figure	20	30	-115	-110								Emma R. Kast, emma.r.kast@gmail.com
640	BusquetsVass2017	Blue whale	Balaenoptera musculus	Balaenoptera musculus	1					stratum externum	E	-16.46					15.79					3.35			3	2012	2012	Gulf of California		figure	20	30	-115	-110								Emma R. Kast, emma.r.kast@gmail.com
641	BusquetsVass2017	Blue whale	Balaenoptera musculus	Balaenoptera musculus	1					sloughed skin	E	-16.02					16.31					3.29			3	2012	2012	Gulf of California		figure	20	30	-115	-110								Emma R. Kast, emma.r.kast@gmail.com
642	BusquetsVass2017	Blue whale	Balaenoptera musculus	Balaenoptera musculus	1					stratum externum	E	-15.99					15.2					3.07			3	2012	2012	Gulf of California		figure	20	30	-115	-110								Emma R. Kast, emma.r.kast@gmail.com
643	BusquetsVass2017	Blue whale	Balaenoptera musculus	Balaenoptera musculus	1					sloughed skin	E	-16.47					16.56					3.14			3	2012	2012	Gulf of California		figure	20	30	-115	-110								Emma R. Kast, emma.r.kast@gmail.com
644	BusquetsVass2017	Blue whale	Balaenoptera musculus	Balaenoptera musculus	1					stratum basale	E	-17.78					13.45					3.21			3	2012	2012	Gulf of California		figure	20	30	-115	-110								Emma R. Kast, emma.r.kast@gmail.com
645	BusquetsVass2017	Blue whale	Balaenoptera musculus	Balaenoptera musculus	1					stratum externum	E	-17.85					12.99					3.25			3	2012	2012	Gulf of California		figure	20	30	-115	-110								Emma R. Kast, emma.r.kast@gmail.com
646	BusquetsVass2017	Blue whale	Balaenoptera musculus	Balaenoptera musculus	1					stratum externum	E	-16.81					15.18					3.01			3	2012	2012	Gulf of California		figure	20	30	-115	-110								Emma R. Kast, emma.r.kast@gmail.com
647	BusquetsVass2017	Blue whale	Balaenoptera musculus	Balaenoptera musculus	1					stratum basale	E	-17.1					15.91					3			3	2012	2012	Gulf of California		figure	20	30	-115	-110								Emma R. Kast, emma.r.kast@gmail.com
648	BusquetsVass2017	Blue whale	Balaenoptera musculus	Balaenoptera musculus	1					stratum externum	E	-17.34					16.11					3.11			3	2012	2012	Gulf of California		figure	20	30	-115	-110								Emma R. Kast, emma.r.kast@gmail.com
649	BusquetsVass2017	Blue whale	Balaenoptera musculus	Balaenoptera musculus	1					sloughed skin	E	-17.02					16.86					3.16			3	2012	2012	Gulf of California		figure	20	30	-115	-110								Emma R. Kast, emma.r.kast@gmail.com
650	BusquetsVass2017	Blue whale	Balaenoptera musculus	Balaenoptera musculus	1					stratum externum	E	-16.16					16.35					3.15			3	2012	2012	Gulf of California		figure	20	30	-115	-110								Emma R. Kast, emma.r.kast@gmail.com
651	BusquetsVass2017	Blue whale	Balaenoptera musculus	Balaenoptera musculus	1					sloughed skin	E	-16.42					16.36					3.13			3	2012	2012	Gulf of California		figure	20	30	-115	-110								Emma R. Kast, emma.r.kast@gmail.com
652	BusquetsVass2017	Blue whale	Balaenoptera musculus	Balaenoptera musculus	1					stratum basale	E	-16.21					16.17					3.05			3	2012	2012	Gulf of California		figure	20	30	-115	-110								Emma R. Kast, emma.r.kast@gmail.com
653	BusquetsVass2017	Blue whale	Balaenoptera musculus	Balaenoptera musculus	1					stratum externum	E	-16.29					16.45					3.06			3	2012	2012	Gulf of California		figure	20	30	-115	-110								Emma R. Kast, emma.r.kast@gmail.com
654	BusquetsVass2017	Blue whale	Balaenoptera musculus	Balaenoptera musculus	1					stratum basale	E	-16.54					14.27					3.03			3	2012	2012	Gulf of California		figure	20	30	-115	-110								Emma R. Kast, emma.r.kast@gmail.com
655	BusquetsVass2017	Blue whale	Balaenoptera musculus	Balaenoptera musculus	1					stratum externum	E	-17.17					14.8					3.42			3	2012	2012	Gulf of California		figure	20	30	-115	-110								Emma R. Kast, emma.r.kast@gmail.com
656	BusquetsVass2017	Blue whale	Balaenoptera musculus	Balaenoptera musculus	1					stratum basale	E	-17.45					15.16					3.05			3	2012	2012	Gulf of California		figure	20	30	-115	-110								Emma R. Kast, emma.r.kast@gmail.com
657	BusquetsVass2017	Blue whale	Balaenoptera musculus	Balaenoptera musculus	1					stratum externum	E	-16.31					14.61					3.16			3	2012	2012	Gulf of California		figure	20	30	-115	-110								Emma R. Kast, emma.r.kast@gmail.com
658	BusquetsVass2017	Blue whale	Balaenoptera musculus	Balaenoptera musculus	1					stratum externum	E	-16.37					13.66					3.31			3	2012	2012	Gulf of California		figure	20	30	-115	-110								Emma R. Kast, emma.r.kast@gmail.com
659	BusquetsVass2017	Blue whale	Balaenoptera musculus	Balaenoptera musculus	1					stratum externum	E	-16.61					15.45					3.11			3	2013	2013	Gulf of California		figure	20	30	-115	-110								Emma R. Kast, emma.r.kast@gmail.com
660	BusquetsVass2017	Blue whale	Balaenoptera musculus	Balaenoptera musculus	1					sloughed skin	E	-16.22					14.65					2.9			3	2013	2013	Gulf of California		figure	20	30	-115	-110								Emma R. Kast, emma.r.kast@gmail.com
661	BusquetsVass2017	Blue whale	Balaenoptera musculus	Balaenoptera musculus	1					sloughed skin	E	-17.67					13.38					3.24			3	2013	2013	Gulf of California		figure	20	30	-115	-110								Emma R. Kast, emma.r.kast@gmail.com
662	BusquetsVass2017	Blue whale	Balaenoptera musculus	Balaenoptera musculus	1					sloughed skin	E	-17					16.9					3.12			3	2013	2013	Gulf of California		figure	20	30	-115	-110								Emma R. Kast, emma.r.kast@gmail.com
663	BusquetsVass2017	Blue whale	Balaenoptera musculus	Balaenoptera musculus	1					sloughed skin	E	-16.88					16.4					3.04			3	2013	2013	Gulf of California		figure	20	30	-115	-110								Emma R. Kast, emma.r.kast@gmail.com
664	BusquetsVass2017	Blue whale	Balaenoptera musculus	Balaenoptera musculus	1					sloughed skin	E	-14.94					15.02					3.16			4	2013	2013	Gulf of California		figure	20	30	-115	-110								Emma R. Kast, emma.r.kast@gmail.com
665	BusquetsVass2017	Blue whale	Balaenoptera musculus	Balaenoptera musculus	1					sloughed skin	E	-14.94					15.06					3.24			4	2013	2013	Gulf of California		figure	20	30	-115	-110								Emma R. Kast, emma.r.kast@gmail.com
666	BusquetsVass2017	Blue whale	Balaenoptera musculus	Balaenoptera musculus	1					stratum basale	E	-17.06					16.29					3.02			4	2013	2013	Gulf of California		figure	20	30	-115	-110								Emma R. Kast, emma.r.kast@gmail.com
667	BusquetsVass2017	Blue whale	Balaenoptera musculus	Balaenoptera musculus	1					stratum externum	E	-17.69					16.29					3.2			4	2013	2013	Gulf of California		figure	20	30	-115	-110								Emma R. Kast, emma.r.kast@gmail.com
668	BusquetsVass2017	Blue whale	Balaenoptera musculus	Balaenoptera musculus	1					sloughed skin	E	-16.71					14.39					2.7			4	2013	2013	Gulf of California		figure	20	30	-115	-110								Emma R. Kast, emma.r.kast@gmail.com
669	BusquetsVass2017	Blue whale	Balaenoptera musculus	Balaenoptera musculus	1					stratum basale	E	-16.67					14.81					3.12			2	2015	2015	Gulf of California		figure	20	30	-115	-110								Emma R. Kast, emma.r.kast@gmail.com
670	BusquetsVass2017	Blue whale	Balaenoptera musculus	Balaenoptera musculus	1					stratum externum	E	-17.13					16.48					3.06			2	2015	2015	Gulf of California		figure	20	30	-115	-110								Emma R. Kast, emma.r.kast@gmail.com
671	BusquetsVass2017	Blue whale	Balaenoptera musculus	Balaenoptera musculus	1					stratum basale	E	-16.78					16.31					2.98			2	2015	2015	Gulf of California		figure	20	30	-115	-110								Emma R. Kast, emma.r.kast@gmail.com
672	BusquetsVass2017	Blue whale	Balaenoptera musculus	Balaenoptera musculus	1					stratum externum	E	-16.59					16.32					3.1			2	2015	2015	Gulf of California		figure	20	30	-115	-110								Emma R. Kast, emma.r.kast@gmail.com
673	BusquetsVass2017	Blue whale	Balaenoptera musculus	Balaenoptera musculus	1					sloughed skin	E	-17.22					14.31					2.9			3	2015	2015	Gulf of California		figure	20	30	-115	-110								Emma R. Kast, emma.r.kast@gmail.com
674	BusquetsVass2017	Blue whale	Balaenoptera musculus	Balaenoptera musculus	1					sloughed skin	E	-15.83					12.24					3.25			3	2015	2015	Gulf of California		figure	20	30	-115	-110								Emma R. Kast, emma.r.kast@gmail.com
675	BusquetsVass2017	Blue whale	Balaenoptera musculus	Balaenoptera musculus	1					sloughed skin	E	-16.56					12.61					3.2			3	2015	2015	Gulf of California		figure	20	30	-115	-110								Emma R. Kast, emma.r.kast@gmail.com
676	BusquetsVass2017	Blue whale	Balaenoptera musculus	Balaenoptera musculus	1					sloughed skin	E	-17.11					12.89					3.1			3	2015	2015	Gulf of California		figure	20	30	-115	-110								Emma R. Kast, emma.r.kast@gmail.com
677	BusquetsVass2017	Blue whale	Balaenoptera musculus	Balaenoptera musculus	1					stratum basale	E	-17.3					16.8					3			4	2015	2015	Gulf of California		figure	20	30	-115	-110								Emma R. Kast, emma.r.kast@gmail.com
678	BusquetsVass2017	Blue whale	Balaenoptera musculus	Balaenoptera musculus	1					stratum externum	E	-17.02					16.9					3.1			4	2015	2015	Gulf of California		figure	20	30	-115	-110								Emma R. Kast, emma.r.kast@gmail.com
679	BusquetsVass2017	Blue whale	Balaenoptera musculus	Balaenoptera musculus	1					stratum basale	E	-16.3					13.3					3.1			7	1996	1996	California Current System		figure	20	45	-130	-110								Emma R. Kast, emma.r.kast@gmail.com
680	BusquetsVass2017	Blue whale	Balaenoptera musculus	Balaenoptera musculus	1					stratum basale	E	-16.6					12.2					3.08			7	1996	1996	California Current System		figure	20	45	-130	-110								Emma R. Kast, emma.r.kast@gmail.com
681	BusquetsVass2017	Blue whale	Balaenoptera musculus	Balaenoptera musculus	1					stratum basale	E	-16.9					12.3					3.17			7	1996	1996	California Current System		figure	20	45	-130	-110								Emma R. Kast, emma.r.kast@gmail.com
682	BusquetsVass2017	Blue whale	Balaenoptera musculus	Balaenoptera musculus	1					stratum basale	E	-16.8					12.5					3.12			7	1996	1996	California Current System		figure	20	45	-130	-110								Emma R. Kast, emma.r.kast@gmail.com
683	BusquetsVass2017	Blue whale	Balaenoptera musculus	Balaenoptera musculus	1					stratum basale	E	-17					12.9					3.19			7	1996	1996	California Current System		figure	20	45	-130	-110								Emma R. Kast, emma.r.kast@gmail.com
684	BusquetsVass2017	Blue whale	Balaenoptera musculus	Balaenoptera musculus	1					stratum basale	E	-16.7					13.3					3.07			7	1996	1996	California Current System		figure	20	45	-130	-110								Emma R. Kast, emma.r.kast@gmail.com
685	BusquetsVass2017	Blue whale	Balaenoptera musculus	Balaenoptera musculus	1					stratum externum	E	-17.1					12.8					3.09			7	1996	1996	California Current System		figure	20	45	-130	-110								Emma R. Kast, emma.r.kast@gmail.com
686	BusquetsVass2017	Blue whale	Balaenoptera musculus	Balaenoptera musculus	1					stratum basale	E	-17.6					12.9					3.37			7	1996	1996	California Current System		figure	20	45	-130	-110								Emma R. Kast, emma.r.kast@gmail.com
687	BusquetsVass2017	Blue whale	Balaenoptera musculus	Balaenoptera musculus	1					stratum basale	E	-17.1					13.3					3.33			7	1996	1996	California Current System		figure	20	45	-130	-110								Emma R. Kast, emma.r.kast@gmail.com
688	BusquetsVass2017	Blue whale	Balaenoptera musculus	Balaenoptera musculus	1					stratum basale	E	-18					12.5					3.42			7	1996	1996	California Current System		figure	20	45	-130	-110								Emma R. Kast, emma.r.kast@gmail.com
689	BusquetsVass2017	Blue whale	Balaenoptera musculus	Balaenoptera musculus	1					stratum basale	E	-18.4					12.9					3.39			8	1996	1996	California Current System		figure	20	45	-130	-110								Emma R. Kast, emma.r.kast@gmail.com
690	BusquetsVass2017	Blue whale	Balaenoptera musculus	Balaenoptera musculus	1					stratum basale	E	-17.6					12.4					3.1			9	1996	1996	California Current System		figure	20	45	-130	-110								Emma R. Kast, emma.r.kast@gmail.com
691	BusquetsVass2017	Blue whale	Balaenoptera musculus	Balaenoptera musculus	1					stratum basale	E	-17.7					13.3					3.27			9	1996	1996	California Current System		figure	20	45	-130	-110								Emma R. Kast, emma.r.kast@gmail.com
692	BusquetsVass2017	Blue whale	Balaenoptera musculus	Balaenoptera musculus	1					stratum basale	E	-17.1					12.6					3.15			9	1996	1996	California Current System		figure	20	45	-130	-110								Emma R. Kast, emma.r.kast@gmail.com
693	BusquetsVass2017	Blue whale	Balaenoptera musculus	Balaenoptera musculus	1					stratum basale	E	-18.2					12					3.42			9	1996	1996	California Current System		figure	20	45	-130	-110								Emma R. Kast, emma.r.kast@gmail.com
694	BusquetsVass2017	Blue whale	Balaenoptera musculus	Balaenoptera musculus	1					stratum basale	E	-18.1					12.3					3.3			9	1996	1996	California Current System		figure	20	45	-130	-110								Emma R. Kast, emma.r.kast@gmail.com
695	BusquetsVass2017	Blue whale	Balaenoptera musculus	Balaenoptera musculus	1					stratum basale	E	-18.4					11.5					3.19			9	1996	1996	California Current System		figure	20	45	-130	-110								Emma R. Kast, emma.r.kast@gmail.com
696	BusquetsVass2017	Blue whale	Balaenoptera musculus	Balaenoptera musculus	1					stratum basale	E	-17.9					12.7					3.4			9	1996	1996	California Current System		figure	20	45	-130	-110								Emma R. Kast, emma.r.kast@gmail.com
697	BusquetsVass2017	Blue whale	Balaenoptera musculus	Balaenoptera musculus	1					stratum externum	E	-18					12.4					3.3			12	1998	1998	California Current System		figure	20	45	-130	-110								Emma R. Kast, emma.r.kast@gmail.com
698	BusquetsVass2017	Blue whale	Balaenoptera musculus	Balaenoptera musculus	1					stratum basale	E	-17.8					13					3.08			12	1998	1998	California Current System		figure	20	45	-130	-110								Emma R. Kast, emma.r.kast@gmail.com
699	BusquetsVass2017	Blue whale	Balaenoptera musculus	Balaenoptera musculus	1					stratum basale	E	-15.9					13.4					3.15			12	1998	1998	California Current System		figure	20	45	-130	-110								Emma R. Kast, emma.r.kast@gmail.com
700	BusquetsVass2017	Blue whale	Balaenoptera musculus	Balaenoptera musculus	1					stratum externum	E	-17.5					12.7					3.28			8	1998	1998	California Current System		figure	20	45	-130	-110								Emma R. Kast, emma.r.kast@gmail.com
701	BusquetsVass2017	Blue whale	Balaenoptera musculus	Balaenoptera musculus	1					stratum basale	E	-17					12.4					3.12			8	1998	1998	California Current System		figure	20	45	-130	-110								Emma R. Kast, emma.r.kast@gmail.com
702	BusquetsVass2017	Blue whale	Balaenoptera musculus	Balaenoptera musculus	1					stratum externum	E	-17.6					12.3					3.24			8	1998	1998	California Current System		figure	20	45	-130	-110								Emma R. Kast, emma.r.kast@gmail.com
703	BusquetsVass2017	Blue whale	Balaenoptera musculus	Balaenoptera musculus	1					stratum basale	E	-17.3					12.5					3.18			8	1998	1998	California Current System		figure	20	45	-130	-110								Emma R. Kast, emma.r.kast@gmail.com
704	BusquetsVass2017	Blue whale	Balaenoptera musculus	Balaenoptera musculus	1					stratum externum	E	-17.1					12.2					3.37			8	1998	1998	California Current System		figure	20	45	-130	-110								Emma R. Kast, emma.r.kast@gmail.com
705	BusquetsVass2017	Blue whale	Balaenoptera musculus	Balaenoptera musculus	1					stratum externum	E	-16.5					13.3					3.19			8	2000	2000	California Current System		figure	20	45	-130	-110								Emma R. Kast, emma.r.kast@gmail.com
706	BusquetsVass2017	Blue whale	Balaenoptera musculus	Balaenoptera musculus	1					stratum basale	E	-16.2					13.3					3.12			8	2000	2000	California Current System		figure	20	45	-130	-110								Emma R. Kast, emma.r.kast@gmail.com
707	BusquetsVass2017	Blue whale	Balaenoptera musculus	Balaenoptera musculus	1					stratum externum	E	-18.6					11.7					3.27			8	2000	2000	California Current System		figure	20	45	-130	-110								Emma R. Kast, emma.r.kast@gmail.com
708	BusquetsVass2017	Blue whale	Balaenoptera musculus	Balaenoptera musculus	1					stratum basale	E	-18.6					12.1					3.14			8	2000	2000	California Current System		figure	20	45	-130	-110								Emma R. Kast, emma.r.kast@gmail.com
709	BusquetsVass2017	Blue whale	Balaenoptera musculus	Balaenoptera musculus	1					stratum externum	E	-17.5					13					3.15			8	2000	2000	California Current System		figure	20	45	-130	-110								Emma R. Kast, emma.r.kast@gmail.com
710	BusquetsVass2017	Blue whale	Balaenoptera musculus	Balaenoptera musculus	1					stratum externum	E	-17.7					11.9					3.17			8	2000	2000	California Current System		figure	20	45	-130	-110								Emma R. Kast, emma.r.kast@gmail.com
711	BusquetsVass2017	Blue whale	Balaenoptera musculus	Balaenoptera musculus	1					stratum basale	E	-18.3					12.6					3.05			8	2000	2000	California Current System		figure	20	45	-130	-110								Emma R. Kast, emma.r.kast@gmail.com
712	BusquetsVass2017	Blue whale	Balaenoptera musculus	Balaenoptera musculus	1					stratum basale	E	-18.2					12.5					3.27			8	2000	2000	California Current System		figure	20	45	-130	-110								Emma R. Kast, emma.r.kast@gmail.com
713	BusquetsVass2017	Blue whale	Balaenoptera musculus	Balaenoptera musculus	1					stratum basale	E	-16.2					13.5					3.07			8	2000	2000	California Current System		figure	20	45	-130	-110								Emma R. Kast, emma.r.kast@gmail.com
714	BusquetsVass2017	Blue whale	Balaenoptera musculus	Balaenoptera musculus	1					stratum externum	E	-17.7					13					3.2			8	2000	2000	California Current System		figure	20	45	-130	-110								Emma R. Kast, emma.r.kast@gmail.com
715	BusquetsVass2017	Blue whale	Balaenoptera musculus	Balaenoptera musculus	1					stratum basale	E	-17.4					13.9					3.07			8	2000	2000	California Current System		figure	20	45	-130	-110								Emma R. Kast, emma.r.kast@gmail.com
716	BusquetsVass2017	Blue whale	Balaenoptera musculus	Balaenoptera musculus	1					stratum externum	E	-17					12.6					3.31			7	2000	2000	California Current System		figure	20	45	-130	-110								Emma R. Kast, emma.r.kast@gmail.com
717	BusquetsVass2017	Blue whale	Balaenoptera musculus	Balaenoptera musculus	1					stratum basale	E	-16.6					13.4					3.21			7	2000	2000	California Current System		figure	20	45	-130	-110								Emma R. Kast, emma.r.kast@gmail.com
718	BusquetsVass2017	Blue whale	Balaenoptera musculus	Balaenoptera musculus	1					stratum basale	E	-16.2					12.6					3.11			7	2000	2000	California Current System		figure	20	45	-130	-110								Emma R. Kast, emma.r.kast@gmail.com
719	BusquetsVass2017	Blue whale	Balaenoptera musculus	Balaenoptera musculus	1					stratum basale	E	-17.1					12.7					3.18			7	2000	2000	California Current System		figure	20	45	-130	-110								Emma R. Kast, emma.r.kast@gmail.com
720	BusquetsVass2017	Blue whale	Balaenoptera musculus	Balaenoptera musculus	1					stratum basale	E	-17.3					11.8					3.19			6	2001	2001	California Current System		figure	20	45	-130	-110								Emma R. Kast, emma.r.kast@gmail.com
721	BusquetsVass2017	Blue whale	Balaenoptera musculus	Balaenoptera musculus	1					stratum basale	E	-16.1					14.4					3.04			6	2001	2001	California Current System		figure	20	45	-130	-110								Emma R. Kast, emma.r.kast@gmail.com
722	BusquetsVass2017	Blue whale	Balaenoptera musculus	Balaenoptera musculus	1					stratum basale	E	-15.5					14.6					2.86			6	2001	2001	California Current System		figure	20	45	-130	-110								Emma R. Kast, emma.r.kast@gmail.com
723	BusquetsVass2017	Blue whale	Balaenoptera musculus	Balaenoptera musculus	1					stratum basale	E	-16.3					13.5					3.04			6	2001	2001	California Current System		figure	20	45	-130	-110								Emma R. Kast, emma.r.kast@gmail.com
724	BusquetsVass2017	Blue whale	Balaenoptera musculus	Balaenoptera musculus	1					stratum basale	E	-16.6					13.3					3.17			6	2001	2001	California Current System		figure	20	45	-130	-110								Emma R. Kast, emma.r.kast@gmail.com
725	BusquetsVass2017	Blue whale	Balaenoptera musculus	Balaenoptera musculus	1					stratum basale	E	-16.2					12.7					3.01			6	2001	2001	California Current System		figure	20	45	-130	-110								Emma R. Kast, emma.r.kast@gmail.com
726	BusquetsVass2017	Blue whale	Balaenoptera musculus	Balaenoptera musculus	1					stratum basale	E	-16.8					13.6					3.18			6	2001	2001	California Current System		figure	20	45	-130	-110								Emma R. Kast, emma.r.kast@gmail.com
727	BusquetsVass2017	Blue whale	Balaenoptera musculus	Balaenoptera musculus	1					stratum basale	E	-16.6					13.6					3.07			6	2001	2001	California Current System		figure	20	45	-130	-110								Emma R. Kast, emma.r.kast@gmail.com
728	BusquetsVass2017	Blue whale	Balaenoptera musculus	Balaenoptera musculus	1					stratum basale	E	-16.7					13.7					3.12			6	2001	2001	California Current System		figure	20	45	-130	-110								Emma R. Kast, emma.r.kast@gmail.com
729	BusquetsVass2017	Blue whale	Balaenoptera musculus	Balaenoptera musculus	1					stratum basale	E	-17.1					13.4					3.18			6	2001	2001	California Current System		figure	20	45	-130	-110								Emma R. Kast, emma.r.kast@gmail.com
730	BusquetsVass2017	Blue whale	Balaenoptera musculus	Balaenoptera musculus	1					stratum basale	E	-17					12.7					3.15			6	2001	2001	California Current System		figure	20	45	-130	-110								Emma R. Kast, emma.r.kast@gmail.com
731	BusquetsVass2017	Blue whale	Balaenoptera musculus	Balaenoptera musculus	1					stratum basale	E	-17.4					13.9					3.05			6	2001	2001	California Current System		figure	20	45	-130	-110								Emma R. Kast, emma.r.kast@gmail.com
732	BusquetsVass2017	Blue whale	Balaenoptera musculus	Balaenoptera musculus	1					stratum basale	E	-17.4					12					3.06			6	2001	2001	California Current System		figure	20	45	-130	-110								Emma R. Kast, emma.r.kast@gmail.com
733	BusquetsVass2017	Blue whale	Balaenoptera musculus	Balaenoptera musculus	1					stratum basale	E	-16.5					12.5					2.91			6	2001	2001	California Current System		figure	20	45	-130	-110								Emma R. Kast, emma.r.kast@gmail.com
734	BusquetsVass2017	Blue whale	Balaenoptera musculus	Balaenoptera musculus	1					sloughed skin	E	-17.5					13.4					3.11			7	2001	2001	California Current System		figure	20	45	-130	-110								Emma R. Kast, emma.r.kast@gmail.com
735	BusquetsVass2017	Blue whale	Balaenoptera musculus	Balaenoptera musculus	1					sloughed skin	E	-17.5					13.2					3.09			7	2001	2001	California Current System		figure	20	45	-130	-110								Emma R. Kast, emma.r.kast@gmail.com
736	BusquetsVass2017	Blue whale	Balaenoptera musculus	Balaenoptera musculus	1					sloughed skin	E	-17.5					12.5					3.16			7	2001	2001	California Current System		figure	20	45	-130	-110								Emma R. Kast, emma.r.kast@gmail.com
737	BusquetsVass2017	Blue whale	Balaenoptera musculus	Balaenoptera musculus	1					sloughed skin	E	-17.6					12.6					3.19			7	2001	2001	California Current System		figure	20	45	-130	-110								Emma R. Kast, emma.r.kast@gmail.com
738	BusquetsVass2017	Blue whale	Balaenoptera musculus	Balaenoptera musculus	1					stratum basale	E	-17.3					13.9					3.09			7	2001	2001	California Current System		figure	20	45	-130	-110								Emma R. Kast, emma.r.kast@gmail.com
739	BusquetsVass2017	Blue whale	Balaenoptera musculus	Balaenoptera musculus	1					sloughed skin	E	-16.3					13.2					3.24			7	2001	2001	California Current System		figure	20	45	-130	-110								Emma R. Kast, emma.r.kast@gmail.com
740	BusquetsVass2017	Blue whale	Balaenoptera musculus	Balaenoptera musculus	1					sloughed skin	E	-17.1					13.1					3.08			7	2001	2001	California Current System		figure	20	45	-130	-110								Emma R. Kast, emma.r.kast@gmail.com
741	BusquetsVass2017	Blue whale	Balaenoptera musculus	Balaenoptera musculus	1					sloughed skin	E	-18.1					13.2					3.11			8	2001	2001	California Current System		figure	20	45	-130	-110								Emma R. Kast, emma.r.kast@gmail.com
742	BusquetsVass2017	Blue whale	Balaenoptera musculus	Balaenoptera musculus	1					sloughed skin	E	-17					12.3					2.94			8	2001	2001	California Current System		figure	20	45	-130	-110								Emma R. Kast, emma.r.kast@gmail.com
743	BusquetsVass2017	Blue whale	Balaenoptera musculus	Balaenoptera musculus	1					sloughed skin	E	-17.5					13.1					3.09			8	2001	2001	California Current System		figure	20	45	-130	-110								Emma R. Kast, emma.r.kast@gmail.com
744	BusquetsVass2017	Blue whale	Balaenoptera musculus	Balaenoptera musculus	1					stratum externum	E	-17.9					13.3					3.31			8	2001	2001	California Current System		figure	20	45	-130	-110								Emma R. Kast, emma.r.kast@gmail.com
745	BusquetsVass2017	Blue whale	Balaenoptera musculus	Balaenoptera musculus	1					stratum basale	E	-17.5					12.9					3.05			8	2001	2001	California Current System		figure	20	45	-130	-110								Emma R. Kast, emma.r.kast@gmail.com
746	BusquetsVass2017	Blue whale	Balaenoptera musculus	Balaenoptera musculus	1					stratum basale	E	-17.3					11.8					3.01			8	2001	2001	California Current System		figure	20	45	-130	-110								Emma R. Kast, emma.r.kast@gmail.com
747	BusquetsVass2017	Blue whale	Balaenoptera musculus	Balaenoptera musculus	1					stratum basale	E	-15.7					13.1					2.93			8	2001	2001	California Current System		figure	20	45	-130	-110								Emma R. Kast, emma.r.kast@gmail.com
748	BusquetsVass2017	Blue whale	Balaenoptera musculus	Balaenoptera musculus	1					stratum basale	E	-16.1					13.1					3.11			8	2001	2001	California Current System		figure	20	45	-130	-110								Emma R. Kast, emma.r.kast@gmail.com
749	BusquetsVass2017	Blue whale	Balaenoptera musculus	Balaenoptera musculus	1					stratum basale	E	-16.9					12.2					3.01			8	2001	2001	California Current System		figure	20	45	-130	-110								Emma R. Kast, emma.r.kast@gmail.com
750	BusquetsVass2017	Blue whale	Balaenoptera musculus	Balaenoptera musculus	1					stratum basale	E	-16.8					12.3					3.07			8	2001	2001	California Current System		figure	20	45	-130	-110								Emma R. Kast, emma.r.kast@gmail.com
751	BusquetsVass2017	Blue whale	Balaenoptera musculus	Balaenoptera musculus	1					stratum basale	E	-17.1					12.6					3.09			8	2001	2001	California Current System		figure	20	45	-130	-110								Emma R. Kast, emma.r.kast@gmail.com
752	BusquetsVass2017	Blue whale	Balaenoptera musculus	Balaenoptera musculus	1					stratum basale	E	-16.9					13.6					3.06			8	2001	2001	California Current System		figure	20	45	-130	-110								Emma R. Kast, emma.r.kast@gmail.com
753	BusquetsVass2017	Blue whale	Balaenoptera musculus	Balaenoptera musculus	1					stratum basale	E	-17.2					13.6					3.03			8	2001	2001	California Current System		figure	20	45	-130	-110								Emma R. Kast, emma.r.kast@gmail.com
754	BusquetsVass2017	Blue whale	Balaenoptera musculus	Balaenoptera musculus	1					stratum externum	E	-19.4					13.7					3.37			9	2001	2001	California Current System		figure	20	45	-130	-110								Emma R. Kast, emma.r.kast@gmail.com
755	BusquetsVass2017	Blue whale	Balaenoptera musculus	Balaenoptera musculus	1					stratum basale	E	-18.3					13.7					3.16			9	2001	2001	California Current System		figure	20	45	-130	-110								Emma R. Kast, emma.r.kast@gmail.com
756	BusquetsVass2017	Blue whale	Balaenoptera musculus	Balaenoptera musculus	1					stratum basale	E	-17.4					12.7					3.05			9	2001	2001	California Current System		figure	20	45	-130	-110								Emma R. Kast, emma.r.kast@gmail.com
757	BusquetsVass2017	Blue whale	Balaenoptera musculus	Balaenoptera musculus	1					stratum externum	E	-17					12					3.24			9	2001	2001	California Current System		figure	20	45	-130	-110								Emma R. Kast, emma.r.kast@gmail.com
758	BusquetsVass2017	Blue whale	Balaenoptera musculus	Balaenoptera musculus	1					stratum basale	E	-16.3					11.9					3.06			9	2001	2001	California Current System		figure	20	45	-130	-110								Emma R. Kast, emma.r.kast@gmail.com
759	BusquetsVass2017	Blue whale	Balaenoptera musculus	Balaenoptera musculus	1					stratum externum	E	-17.1					11.9					3.29			9	2001	2001	California Current System		figure	20	45	-130	-110								Emma R. Kast, emma.r.kast@gmail.com
760	BusquetsVass2017	Blue whale	Balaenoptera musculus	Balaenoptera musculus	1					stratum basale	E	-16.5					11.3					3.1			9	2001	2001	California Current System		figure	20	45	-130	-110								Emma R. Kast, emma.r.kast@gmail.com
761	BusquetsVass2017	Blue whale	Balaenoptera musculus	Balaenoptera musculus	1					stratum basale	E	-16.9					13.4					3			10	2001	2001	California Current System		figure	20	45	-130	-110								Emma R. Kast, emma.r.kast@gmail.com
762	BusquetsVass2017	Blue whale	Balaenoptera musculus	Balaenoptera musculus	1					sloughed skin	E	-16.7					12.2					3.05			6	2001	2001	California Current System		figure	20	45	-130	-110								Emma R. Kast, emma.r.kast@gmail.com
763	BusquetsVass2017	Blue whale	Balaenoptera musculus	Balaenoptera musculus	1					stratum externum	E	-16.8					13.4					3.11			6	2002	2002	California Current System		figure	20	45	-130	-110								Emma R. Kast, emma.r.kast@gmail.com
764	BusquetsVass2017	Blue whale	Balaenoptera musculus	Balaenoptera musculus	1					stratum basale	E	-16.5					14.1					2.95			6	2002	2002	California Current System		figure	20	45	-130	-110								Emma R. Kast, emma.r.kast@gmail.com
765	BusquetsVass2017	Blue whale	Balaenoptera musculus	Balaenoptera musculus	1					stratum basale	E	-15.8					12.4					3.03			6	2002	2002	California Current System		figure	20	45	-130	-110								Emma R. Kast, emma.r.kast@gmail.com
766	BusquetsVass2017	Blue whale	Balaenoptera musculus	Balaenoptera musculus	1					stratum externum	E	-16.2					12.9					3.06			6	2002	2002	California Current System		figure	20	45	-130	-110								Emma R. Kast, emma.r.kast@gmail.com
767	BusquetsVass2017	Blue whale	Balaenoptera musculus	Balaenoptera musculus	1					stratum basale	E	-16.5					12.8					3.01			6	2002	2002	California Current System		figure	20	45	-130	-110								Emma R. Kast, emma.r.kast@gmail.com
768	BusquetsVass2017	Blue whale	Balaenoptera musculus	Balaenoptera musculus	1					stratum basale	E	-16.7					13.2					2.93			6	2002	2002	California Current System		figure	20	45	-130	-110								Emma R. Kast, emma.r.kast@gmail.com
769	BusquetsVass2017	Blue whale	Balaenoptera musculus	Balaenoptera musculus	1					stratum basale	E	-16.4					12.6					2.97			6	2002	2002	California Current System		figure	20	45	-130	-110								Emma R. Kast, emma.r.kast@gmail.com
770	BusquetsVass2017	Blue whale	Balaenoptera musculus	Balaenoptera musculus	1					stratum basale	E	-17.2					13					2.99			6	2002	2002	California Current System		figure	20	45	-130	-110								Emma R. Kast, emma.r.kast@gmail.com
771	BusquetsVass2017	Blue whale	Balaenoptera musculus	Balaenoptera musculus	1					sloughed skin	E	-16.4					12.5					3.1			9	2002	2002	California Current System		figure	20	45	-130	-110								Emma R. Kast, emma.r.kast@gmail.com
772	BusquetsVass2017	Blue whale	Balaenoptera musculus	Balaenoptera musculus	1					sloughed skin	E	-15.5					13					3.3			9	2002	2002	California Current System		figure	20	45	-130	-110								Emma R. Kast, emma.r.kast@gmail.com
773	BusquetsVass2017	Blue whale	Balaenoptera musculus	Balaenoptera musculus	1					sloughed skin	E	-15.1					13.4					3.16			9	2002	2002	California Current System		figure	20	45	-130	-110								Emma R. Kast, emma.r.kast@gmail.com
774	BusquetsVass2017	Blue whale	Balaenoptera musculus	Balaenoptera musculus	1					sloughed skin	E	-15.5					12.3					3.35			9	2002	2002	California Current System		figure	20	45	-130	-110								Emma R. Kast, emma.r.kast@gmail.com
775	BusquetsVass2017	Blue whale	Balaenoptera musculus	Balaenoptera musculus	1					stratum basale	E	-16.6					13.1					3.32			9	2002	2002	California Current System		figure	20	45	-130	-110								Emma R. Kast, emma.r.kast@gmail.com
776	BusquetsVass2017	Blue whale	Balaenoptera musculus	Balaenoptera musculus	1					stratum externum	E	-18.1					14					3.13			7	2002	2002	California Current System		figure	20	45	-130	-110								Emma R. Kast, emma.r.kast@gmail.com
777	BusquetsVass2017	Blue whale	Balaenoptera musculus	Balaenoptera musculus	1					stratum basale	E	-18.3					13.5					3.02			7	2002	2002	California Current System		figure	20	45	-130	-110								Emma R. Kast, emma.r.kast@gmail.com
778	BusquetsVass2017	Blue whale	Balaenoptera musculus	Balaenoptera musculus	1					sloughed skin	E	-16.4					12.5					3.11			9	2002	2002	California Current System		figure	20	45	-130	-110								Emma R. Kast, emma.r.kast@gmail.com
779	BusquetsVass2017	Blue whale	Balaenoptera musculus	Balaenoptera musculus	1					stratum externum	E	-17.2					14.3					3.16			7	2003	2003	California Current System		figure	20	45	-130	-110								Emma R. Kast, emma.r.kast@gmail.com
780	BusquetsVass2017	Blue whale	Balaenoptera musculus	Balaenoptera musculus	1					stratum basale	E	-16.9					13.8					2.96			7	2003	2003	California Current System		figure	20	45	-130	-110								Emma R. Kast, emma.r.kast@gmail.com
781	BusquetsVass2017	Blue whale	Balaenoptera musculus	Balaenoptera musculus	1					stratum externum	E	-16.6					15.2					3.11			7	2003	2003	California Current System		figure	20	45	-130	-110								Emma R. Kast, emma.r.kast@gmail.com
782	BusquetsVass2017	Blue whale	Balaenoptera musculus	Balaenoptera musculus	1					stratum basale	E	-16.9					14.1					2.96			7	2003	2003	California Current System		figure	20	45	-130	-110								Emma R. Kast, emma.r.kast@gmail.com
783	BusquetsVass2017	Blue whale	Balaenoptera musculus	Balaenoptera musculus	1					stratum externum	E	-16.4					13.6					3.14			7	2003	2003	California Current System		figure	20	45	-130	-110								Emma R. Kast, emma.r.kast@gmail.com
784	BusquetsVass2017	Blue whale	Balaenoptera musculus	Balaenoptera musculus	1					stratum basale	E	-16.5					13.7					3.14			7	2003	2003	California Current System		figure	20	45	-130	-110								Emma R. Kast, emma.r.kast@gmail.com
785	BusquetsVass2017	Blue whale	Balaenoptera musculus	Balaenoptera musculus	1					stratum externum	E	-16.4					16					3.15			7	2003	2003	California Current System		figure	20	45	-130	-110								Emma R. Kast, emma.r.kast@gmail.com
786	BusquetsVass2017	Blue whale	Balaenoptera musculus	Balaenoptera musculus	1					stratum basale	E	-16.6					15.5					3.04			7	2003	2003	California Current System		figure	20	45	-130	-110								Emma R. Kast, emma.r.kast@gmail.com
787	BusquetsVass2017	Blue whale	Balaenoptera musculus	Balaenoptera musculus	1					stratum externum	E	-16.7					14.9					3.07			7	2003	2003	California Current System		figure	20	45	-130	-110								Emma R. Kast, emma.r.kast@gmail.com
788	BusquetsVass2017	Blue whale	Balaenoptera musculus	Balaenoptera musculus	1					stratum basale	E	-16.7					14					2.96			7	2003	2003	California Current System		figure	20	45	-130	-110								Emma R. Kast, emma.r.kast@gmail.com
789	BusquetsVass2017	Blue whale	Balaenoptera musculus	Balaenoptera musculus	1					stratum externum	E	-16.9					12.4					3.18			7	2003	2003	California Current System		figure	20	45	-130	-110								Emma R. Kast, emma.r.kast@gmail.com
790	BusquetsVass2017	Blue whale	Balaenoptera musculus	Balaenoptera musculus	1					stratum basale	E	-16.8					12.4					2.96			7	2003	2003	California Current System		figure	20	45	-130	-110								Emma R. Kast, emma.r.kast@gmail.com
791	BusquetsVass2017	Blue whale	Balaenoptera musculus	Balaenoptera musculus	1					stratum basale	E	-16.7					13.4					3.21			7	2003	2003	California Current System		figure	20	45	-130	-110								Emma R. Kast, emma.r.kast@gmail.com
792	BusquetsVass2017	Blue whale	Balaenoptera musculus	Balaenoptera musculus	1					sloughed skin	E	-17.4					12.9					3.06			8	2003	2003	California Current System		figure	20	45	-130	-110								Emma R. Kast, emma.r.kast@gmail.com
793	BusquetsVass2017	Blue whale	Balaenoptera musculus	Balaenoptera musculus	1					sloughed skin	E	-16.5					14					3.06			8	2003	2003	California Current System		figure	20	45	-130	-110								Emma R. Kast, emma.r.kast@gmail.com
794	BusquetsVass2017	Blue whale	Balaenoptera musculus	Balaenoptera musculus	1					stratum basale	E	-16.8					13.3					3.16			8	2003	2003	California Current System		figure	20	45	-130	-110								Emma R. Kast, emma.r.kast@gmail.com
795	BusquetsVass2017	Blue whale	Balaenoptera musculus	Balaenoptera musculus	1					stratum externum	E	-15.8					13.2					3.08			9	2003	2003	California Current System		figure	20	45	-130	-110								Emma R. Kast, emma.r.kast@gmail.com
796	BusquetsVass2017	Blue whale	Balaenoptera musculus	Balaenoptera musculus	1					stratum basale	E	-15.6					11.9					3.02			9	2003	2003	California Current System		figure	20	45	-130	-110								Emma R. Kast, emma.r.kast@gmail.com
797	BusquetsVass2017	Blue whale	Balaenoptera musculus	Balaenoptera musculus	1					stratum externum	E	-16.9					12.6					3.25			9	2003	2003	California Current System		figure	20	45	-130	-110								Emma R. Kast, emma.r.kast@gmail.com
798	BusquetsVass2017	Blue whale	Balaenoptera musculus	Balaenoptera musculus	1					stratum basale	E	-16.2					12					3.07			9	2003	2003	California Current System		figure	20	45	-130	-110								Emma R. Kast, emma.r.kast@gmail.com
799	BusquetsVass2017	Blue whale	Balaenoptera musculus	Balaenoptera musculus	1					sloughed skin	E	-16.3					13.3					3.07			9	2003	2003	California Current System		figure	20	45	-130	-110								Emma R. Kast, emma.r.kast@gmail.com
800	BusquetsVass2017	Blue whale	Balaenoptera musculus	Balaenoptera musculus	1					sloughed skin	E	-16.4					12.6					2.98			9	2003	2003	California Current System		figure	20	45	-130	-110								Emma R. Kast, emma.r.kast@gmail.com
801	BusquetsVass2017	Blue whale	Balaenoptera musculus	Balaenoptera musculus	1					stratum externum	E	-17.4					13.5					3.11			8	2003	2003	California Current System		figure	20	45	-130	-110								Emma R. Kast, emma.r.kast@gmail.com
802	BusquetsVass2017	Blue whale	Balaenoptera musculus	Balaenoptera musculus	1					stratum basale	E	-17.2					13.2					3.06			8	2003	2003	California Current System		figure	20	45	-130	-110								Emma R. Kast, emma.r.kast@gmail.com
803	BusquetsVass2017	Blue whale	Balaenoptera musculus	Balaenoptera musculus	1					stratum basale	E	-17.4					14.1					3.27			8	2003	2003	California Current System		figure	20	45	-130	-110								Emma R. Kast, emma.r.kast@gmail.com
804	BusquetsVass2017	Blue whale	Balaenoptera musculus	Balaenoptera musculus	1					stratum externum	E	-17.3					14.2					3.27			8	2003	2003	California Current System		figure	20	45	-130	-110								Emma R. Kast, emma.r.kast@gmail.com
805	BusquetsVass2017	Blue whale	Balaenoptera musculus	Balaenoptera musculus	1					stratum basale	E	-17.2					13.6					3.12			8	2003	2003	California Current System		figure	20	45	-130	-110								Emma R. Kast, emma.r.kast@gmail.com
806	BusquetsVass2017	Blue whale	Balaenoptera musculus	Balaenoptera musculus	1					stratum externum	E	-17.3					13.5					3.22			8	2003	2003	California Current System		figure	20	45	-130	-110								Emma R. Kast, emma.r.kast@gmail.com
807	BusquetsVass2017	Blue whale	Balaenoptera musculus	Balaenoptera musculus	1					stratum basale	E	-17.2					13.5					2.99			8	2003	2003	California Current System		figure	20	45	-130	-110								Emma R. Kast, emma.r.kast@gmail.com
808	BusquetsVass2017	Blue whale	Balaenoptera musculus	Balaenoptera musculus	1					stratum basale	E	-17					11.4					2.95			8	2003	2003	California Current System		figure	20	45	-130	-110								Emma R. Kast, emma.r.kast@gmail.com
809	BusquetsVass2017	Blue whale	Balaenoptera musculus	Balaenoptera musculus	1					stratum externum	E	-17.5					10.6					3.08			8	2003	2003	California Current System		figure	20	45	-130	-110								Emma R. Kast, emma.r.kast@gmail.com
810	BusquetsVass2017	Blue whale	Balaenoptera musculus	Balaenoptera musculus	1					stratum externum	E	-15.8					13.5					3.08			12	2003	2003	California Current System		figure	20	45	-130	-110								Emma R. Kast, emma.r.kast@gmail.com
811	BusquetsVass2017	Blue whale	Balaenoptera musculus	Balaenoptera musculus	1					stratum externum	E	-16.9					14.2					3.2			7	2004	2004	California Current System		figure	20	45	-130	-110								Emma R. Kast, emma.r.kast@gmail.com
812	BusquetsVass2017	Blue whale	Balaenoptera musculus	Balaenoptera musculus	1					stratum externum	E	-17.1					14.1					3.2			7	2004	2004	California Current System		figure	20	45	-130	-110								Emma R. Kast, emma.r.kast@gmail.com
813	BusquetsVass2017	Blue whale	Balaenoptera musculus	Balaenoptera musculus	1					stratum basale	E	-16.7					13.5					3.18			7	2004	2004	California Current System		figure	20	45	-130	-110								Emma R. Kast, emma.r.kast@gmail.com
814	BusquetsVass2017	Blue whale	Balaenoptera musculus	Balaenoptera musculus	1					stratum externum	E	-16.9					13.4					3.1			9	2004	2004	California Current System		figure	20	45	-130	-110								Emma R. Kast, emma.r.kast@gmail.com
815	BusquetsVass2017	Blue whale	Balaenoptera musculus	Balaenoptera musculus	1					stratum basale	E	-16.3					12.6					3			9	2004	2004	California Current System		figure	20	45	-130	-110								Emma R. Kast, emma.r.kast@gmail.com
816	BusquetsVass2017	Blue whale	Balaenoptera musculus	Balaenoptera musculus	1					stratum externum	E	-16.2					13.7					3.21			8	2005	2005	California Current System		figure	20	45	-130	-110								Emma R. Kast, emma.r.kast@gmail.com
817	BusquetsVass2017	Blue whale	Balaenoptera musculus	Balaenoptera musculus	1					stratum basale	E	-16.3					13.2					3.08			8	2005	2005	California Current System		figure	20	45	-130	-110								Emma R. Kast, emma.r.kast@gmail.com
818	BusquetsVass2017	Blue whale	Balaenoptera musculus	Balaenoptera musculus	1					stratum externum	E	-16.6					12.7					3.17			8	2005	2005	California Current System		figure	20	45	-130	-110								Emma R. Kast, emma.r.kast@gmail.com
819	BusquetsVass2017	Blue whale	Balaenoptera musculus	Balaenoptera musculus	1					stratum basale	E	-16.5					12.3					3.09			8	2005	2005	California Current System		figure	20	45	-130	-110								Emma R. Kast, emma.r.kast@gmail.com
820	BusquetsVass2017	Blue whale	Balaenoptera musculus	Balaenoptera musculus	1					stratum externum	E	-18					16					3.19			8	2005	2005	California Current System		figure	20	45	-130	-110								Emma R. Kast, emma.r.kast@gmail.com
821	BusquetsVass2017	Blue whale	Balaenoptera musculus	Balaenoptera musculus	1					stratum basale	E	-18.5					15.2					3.15			8	2005	2005	California Current System		figure	20	45	-130	-110								Emma R. Kast, emma.r.kast@gmail.com
822	BusquetsVass2017	Blue whale	Balaenoptera musculus	Balaenoptera musculus	1					stratum externum	E	-16.5					12.9					3.1			10	2005	2005	California Current System		figure	20	45	-130	-110								Emma R. Kast, emma.r.kast@gmail.com
823	BusquetsVass2017	Blue whale	Balaenoptera musculus	Balaenoptera musculus	1					stratum basale	E	-16.7					12.4					3.06			10	2005	2005	California Current System		figure	20	45	-130	-110								Emma R. Kast, emma.r.kast@gmail.com
824	BusquetsVass2017	Blue whale	Balaenoptera musculus	Balaenoptera musculus	1					stratum externum	E	-15.8					13.5					3.12			7	2005	2005	California Current System		figure	20	45	-130	-110								Emma R. Kast, emma.r.kast@gmail.com
825	BusquetsVass2017	Blue whale	Balaenoptera musculus	Balaenoptera musculus	1					stratum externum	E	-17.8					15.6					3.05			7	2005	2005	California Current System		figure	20	45	-130	-110								Emma R. Kast, emma.r.kast@gmail.com
826	BusquetsVass2017	Blue whale	Balaenoptera musculus	Balaenoptera musculus	1					stratum basale	E	-17.9					14.6					3.02			7	2005	2005	California Current System		figure	20	45	-130	-110								Emma R. Kast, emma.r.kast@gmail.com
827	BusquetsVass2017	Blue whale	Balaenoptera musculus	Balaenoptera musculus	1					stratum externum	E	-17.8					15.5					3.03			7	2005	2005	California Current System		figure	20	45	-130	-110								Emma R. Kast, emma.r.kast@gmail.com
828	BusquetsVass2017	Blue whale	Balaenoptera musculus	Balaenoptera musculus	1					stratum basale	E	-17.9					14.7					3.05			7	2005	2005	California Current System		figure	20	45	-130	-110								Emma R. Kast, emma.r.kast@gmail.com
829	BusquetsVass2017	Blue whale	Balaenoptera musculus	Balaenoptera musculus	1					stratum externum	E	-16.4					14.4					3.2			7	2005	2005	California Current System		figure	20	45	-130	-110								Emma R. Kast, emma.r.kast@gmail.com
830	BusquetsVass2017	Blue whale	Balaenoptera musculus	Balaenoptera musculus	1					stratum basale	E	-16					13.7					2.99			7	2005	2005	California Current System		figure	20	45	-130	-110								Emma R. Kast, emma.r.kast@gmail.com
831	BusquetsVass2017	Blue whale	Balaenoptera musculus	Balaenoptera musculus	1					stratum basale	E	-15.7					12.8					2.93			7	2005	2005	California Current System		figure	20	45	-130	-110								Emma R. Kast, emma.r.kast@gmail.com
832	BusquetsVass2017	Blue whale	Balaenoptera musculus	Balaenoptera musculus	1					stratum basale	E	-15.9					12.6					3.01			8	2005	2005	California Current System		figure	20	45	-130	-110								Emma R. Kast, emma.r.kast@gmail.com
833	BusquetsVass2017	Blue whale	Balaenoptera musculus	Balaenoptera musculus	1					stratum basale	E	-16					12.8					3.04			8	2005	2005	California Current System		figure	20	45	-130	-110								Emma R. Kast, emma.r.kast@gmail.com
834	BusquetsVass2017	Blue whale	Balaenoptera musculus	Balaenoptera musculus	1					stratum basale	E	-16.4					13.1					3.13			8	2005	2005	California Current System		figure	20	45	-130	-110								Emma R. Kast, emma.r.kast@gmail.com
835	BusquetsVass2017	Blue whale	Balaenoptera musculus	Balaenoptera musculus	1					stratum basale	E	-16.3					12.4					3.26			8	2005	2005	California Current System		figure	20	45	-130	-110								Emma R. Kast, emma.r.kast@gmail.com
836	BusquetsVass2017	Blue whale	Balaenoptera musculus	Balaenoptera musculus	1					stratum externum	E	-16.7					12.9					3.09			8	2005	2005	California Current System		figure	20	45	-130	-110								Emma R. Kast, emma.r.kast@gmail.com
837	BusquetsVass2017	Blue whale	Balaenoptera musculus	Balaenoptera musculus	1					stratum basale	E	-16.5					12.6					3.04			8	2005	2005	California Current System		figure	20	45	-130	-110								Emma R. Kast, emma.r.kast@gmail.com
838	BusquetsVass2017	Blue whale	Balaenoptera musculus	Balaenoptera musculus	1					stratum externum	E	-16.8					13.8					3.2			7	2005	2005	California Current System		figure	20	45	-130	-110								Emma R. Kast, emma.r.kast@gmail.com
839	BusquetsVass2017	Blue whale	Balaenoptera musculus	Balaenoptera musculus	1					stratum basale	E	-16.1					12.1					3.15			9	2005	2005	California Current System		figure	20	45	-130	-110								Emma R. Kast, emma.r.kast@gmail.com
840	BusquetsVass2017	Blue whale	Balaenoptera musculus	Balaenoptera musculus	1					stratum basale	E	-16.3					14					3.15			9	2005	2005	California Current System		figure	20	45	-130	-110								Emma R. Kast, emma.r.kast@gmail.com
841	BusquetsVass2017	Blue whale	Balaenoptera musculus	Balaenoptera musculus	1					stratum basale	E	-16.7					12.5					3.13			9	2005	2005	California Current System		figure	20	45	-130	-110								Emma R. Kast, emma.r.kast@gmail.com
842	BusquetsVass2017	Blue whale	Balaenoptera musculus	Balaenoptera musculus	1					stratum externum	E	-15.6					12.8					3.36			9	2005	2005	California Current System		figure	20	45	-130	-110								Emma R. Kast, emma.r.kast@gmail.com
843	BusquetsVass2017	Blue whale	Balaenoptera musculus	Balaenoptera musculus	1					stratum basale	E	-15.5					12.1					2.98			9	2005	2005	California Current System		figure	20	45	-130	-110								Emma R. Kast, emma.r.kast@gmail.com
844	BusquetsVass2017	Blue whale	Balaenoptera musculus	Balaenoptera musculus	1					stratum externum	E	-17					11.9					3.11			9	2005	2005	California Current System		figure	20	45	-130	-110								Emma R. Kast, emma.r.kast@gmail.com
845	BusquetsVass2017	Blue whale	Balaenoptera musculus	Balaenoptera musculus	1					stratum basale	E	-17.1					12.1					3.15			9	2005	2005	California Current System		figure	20	45	-130	-110								Emma R. Kast, emma.r.kast@gmail.com
846	BusquetsVass2017	Blue whale	Balaenoptera musculus	Balaenoptera musculus	1					stratum externum	E	-16.4					11.8					3.25			11	2005	2005	California Current System		figure	20	45	-130	-110								Emma R. Kast, emma.r.kast@gmail.com
847	BusquetsVass2017	Blue whale	Balaenoptera musculus	Balaenoptera musculus	1					stratum basale	E	-16.1					11.5					2.93			11	2005	2005	California Current System		figure	20	45	-130	-110								Emma R. Kast, emma.r.kast@gmail.com
848	BusquetsVass2017	Blue whale	Balaenoptera musculus	Balaenoptera musculus	1					stratum basale	E	-15.6					12					3.17			11	2005	2005	California Current System		figure	20	45	-130	-110								Emma R. Kast, emma.r.kast@gmail.com
849	BusquetsVass2017	Blue whale	Balaenoptera musculus	Balaenoptera musculus	1					sloughed skin	E	-16.64					13.42					3.1			10	2006	2006	California Current System		figure	20	45	-130	-110								Emma R. Kast, emma.r.kast@gmail.com
850	BusquetsVass2017	Blue whale	Balaenoptera musculus	Balaenoptera musculus	1					sloughed skin	E	-17.66					13.06					3.2			10	2006	2006	California Current System		figure	20	45	-130	-110								Emma R. Kast, emma.r.kast@gmail.com
851	BusquetsVass2017	Blue whale	Balaenoptera musculus	Balaenoptera musculus	1					sloughed skin	E	-15.8					15.28					3.6			10	2006	2006	California Current System		figure	20	45	-130	-110								Emma R. Kast, emma.r.kast@gmail.com
852	BusquetsVass2017	Blue whale	Balaenoptera musculus	Balaenoptera musculus	1					sloughed skin	E	-17.03					12.73					3.3			10	2006	2006	California Current System		figure	20	45	-130	-110								Emma R. Kast, emma.r.kast@gmail.com
853	BusquetsVass2017	Blue whale	Balaenoptera musculus	Balaenoptera musculus	1					sloughed skin	E	-16.42					14.68					3.4			10	2006	2006	California Current System		figure	20	45	-130	-110								Emma R. Kast, emma.r.kast@gmail.com
854	BusquetsVass2017	Blue whale	Balaenoptera musculus	Balaenoptera musculus	1					sloughed skin	E	-17.21					13.25					3.2			10	2006	2006	California Current System		figure	20	45	-130	-110								Emma R. Kast, emma.r.kast@gmail.com
855	BusquetsVass2017	Blue whale	Balaenoptera musculus	Balaenoptera musculus	1					sloughed skin	E	-16.93					13.37					3.6			10	2006	2006	California Current System		figure	20	45	-130	-110								Emma R. Kast, emma.r.kast@gmail.com
856	BusquetsVass2017	Blue whale	Balaenoptera musculus	Balaenoptera musculus	1					sloughed skin	E	-17.32					13.08					3.2			10	2006	2006	California Current System		figure	20	45	-130	-110								Emma R. Kast, emma.r.kast@gmail.com
857	BusquetsVass2017	Blue whale	Balaenoptera musculus	Balaenoptera musculus	1					stratum externum	E	-16.9					13.3					3.26			6	2008	2008	California Current System		figure	20	45	-130	-110								Emma R. Kast, emma.r.kast@gmail.com
858	BusquetsVass2017	Blue whale	Balaenoptera musculus	Balaenoptera musculus	1					stratum basale	E	-16.5					12.9					2.98			6	2008	2008	California Current System		figure	20	45	-130	-110								Emma R. Kast, emma.r.kast@gmail.com
859	BusquetsVass2017	Blue whale	Balaenoptera musculus	Balaenoptera musculus	1					stratum externum	E	-16.7					12.6					3.42			6	2008	2008	California Current System		figure	20	45	-130	-110								Emma R. Kast, emma.r.kast@gmail.com
860	BusquetsVass2017	Blue whale	Balaenoptera musculus	Balaenoptera musculus	1					stratum basale	E	-16.3					12.5					3.05			6	2008	2008	California Current System		figure	20	45	-130	-110								Emma R. Kast, emma.r.kast@gmail.com
861	BusquetsVass2017	Blue whale	Balaenoptera musculus	Balaenoptera musculus	1					sloughed skin	E	-16.5					12.1					3.18			6	2008	2008	California Current System		figure	20	45	-130	-110								Emma R. Kast, emma.r.kast@gmail.com
862	BusquetsVass2017	Blue whale	Balaenoptera musculus	Balaenoptera musculus	1					sloughed skin	E	-17.1					12					3.25			6	2008	2008	California Current System		figure	20	45	-130	-110								Emma R. Kast, emma.r.kast@gmail.com
863	BusquetsVass2017	Blue whale	Balaenoptera musculus	Balaenoptera musculus	1					stratum externum	E	-16.9					12.5					3.34			6	2008	2008	California Current System		figure	20	45	-130	-110								Emma R. Kast, emma.r.kast@gmail.com
864	BusquetsVass2017	Blue whale	Balaenoptera musculus	Balaenoptera musculus	1					stratum basale	E	-16.4					12.5					3.08			6	2008	2008	California Current System		figure	20	45	-130	-110								Emma R. Kast, emma.r.kast@gmail.com
865	BusquetsVass2017	Blue whale	Balaenoptera musculus	Balaenoptera musculus	1					sloughed skin	E	-16.7					13.2					3.15			8	2008	2008	California Current System		figure	20	45	-130	-110								Emma R. Kast, emma.r.kast@gmail.com
866	BusquetsVass2017	Blue whale	Balaenoptera musculus	Balaenoptera musculus	1					sloughed skin	E	-17.1					13.7					3.36			8	2008	2008	California Current System		figure	20	45	-130	-110								Emma R. Kast, emma.r.kast@gmail.com
867	BusquetsVass2017	Blue whale	Balaenoptera musculus	Balaenoptera musculus	1					sloughed skin	E	-17					13.8					3.25			8	2008	2008	California Current System		figure	20	45	-130	-110								Emma R. Kast, emma.r.kast@gmail.com
868	BusquetsVass2017	Blue whale	Balaenoptera musculus	Balaenoptera musculus	1					sloughed skin	E	-17.6					14					3.33			8	2008	2008	California Current System		figure	20	45	-130	-110								Emma R. Kast, emma.r.kast@gmail.com
869	BusquetsVass2017	Blue whale	Balaenoptera musculus	Balaenoptera musculus	1					sloughed skin	E	-17.7					13.9					3.29			9	2008	2008	California Current System		figure	20	45	-130	-110								Emma R. Kast, emma.r.kast@gmail.com
870	BusquetsVass2017	Blue whale	Balaenoptera musculus	Balaenoptera musculus	1					sloughed skin	E	-17.6					13.3					3.25			9	2008	2008	California Current System		figure	20	45	-130	-110								Emma R. Kast, emma.r.kast@gmail.com
871	BusquetsVass2017	Blue whale	Balaenoptera musculus	Balaenoptera musculus	1					sloughed skin	E	-17.8					12.9					3.44			9	2008	2008	California Current System		figure	20	45	-130	-110								Emma R. Kast, emma.r.kast@gmail.com
872	BusquetsVass2017	Blue whale	Balaenoptera musculus	Balaenoptera musculus	1					sloughed skin	E	-17					13.6					3.21			9	2008	2008	California Current System		figure	20	45	-130	-110								Emma R. Kast, emma.r.kast@gmail.com
873	BusquetsVass2017	Blue whale	Balaenoptera musculus	Balaenoptera musculus	1					sloughed skin	E	-16.5					14.8					3.2			8	2009	2009	California Current System		figure	20	45	-130	-110								Emma R. Kast, emma.r.kast@gmail.com
874	BusquetsVass2017	Blue whale	Balaenoptera musculus	Balaenoptera musculus	1					sloughed skin	E	-16.6					14.7					3.18			8	2009	2009	California Current System		figure	20	45	-130	-110								Emma R. Kast, emma.r.kast@gmail.com
875	BusquetsVass2017	Blue whale	Balaenoptera musculus	Balaenoptera musculus	1					sloughed skin	E	-17.5					14.7					3.33			8	2009	2009	California Current System		figure	20	45	-130	-110								Emma R. Kast, emma.r.kast@gmail.com
876	BusquetsVass2017	Blue whale	Balaenoptera musculus	Balaenoptera musculus	1					sloughed skin	E	-16.1					13.7					3.15			8	2009	2009	California Current System		figure	20	45	-130	-110								Emma R. Kast, emma.r.kast@gmail.com
877	BusquetsVass2017	Blue whale	Balaenoptera musculus	Balaenoptera musculus	1					sloughed skin	E	-16.9					14.1					3.28			8	2009	2009	California Current System		figure	20	45	-130	-110								Emma R. Kast, emma.r.kast@gmail.com
878	BusquetsVass2017	Blue whale	Balaenoptera musculus	Balaenoptera musculus	1					sloughed skin	E	-17.7					13.5					3.35			8	2009	2009	California Current System		figure	20	45	-130	-110								Emma R. Kast, emma.r.kast@gmail.com
879	BusquetsVass2017	Blue whale	Balaenoptera musculus	Balaenoptera musculus	1					sloughed skin	E	-16.6					13.5					3.22			8	2009	2009	California Current System		figure	20	45	-130	-110								Emma R. Kast, emma.r.kast@gmail.com
880	BusquetsVass2017	Blue whale	Balaenoptera musculus	Balaenoptera musculus	1					sloughed skin	E	-17.9					13.2					3.24			8	2009	2009	California Current System		figure	20	45	-130	-110								Emma R. Kast, emma.r.kast@gmail.com
881	BusquetsVass2017	Blue whale	Balaenoptera musculus	Balaenoptera musculus	1					sloughed skin	E	-17.6					13.3					3.18			9	2009	2009	California Current System		figure	20	45	-130	-110								Emma R. Kast, emma.r.kast@gmail.com
882	BusquetsVass2017	Blue whale	Balaenoptera musculus	Balaenoptera musculus	1					sloughed skin	E	-17.2					14.8					3.37			9	2009	2009	California Current System		figure	20	45	-130	-110								Emma R. Kast, emma.r.kast@gmail.com
883	BusquetsVass2017	Blue whale	Balaenoptera musculus	Balaenoptera musculus	1					sloughed skin	E	-18					13					3.14			9	2009	2009	California Current System		figure	20	45	-130	-110								Emma R. Kast, emma.r.kast@gmail.com
884	BusquetsVass2017	Blue whale	Balaenoptera musculus	Balaenoptera musculus	1					stratum externum	E	-16.1					15.1					3.07			9	2009	2009	California Current System		figure	20	45	-130	-110								Emma R. Kast, emma.r.kast@gmail.com
885	BusquetsVass2017	Blue whale	Balaenoptera musculus	Balaenoptera musculus	1					stratum basale	E	-16.4					14.7					3.08			9	2009	2009	California Current System		figure	20	45	-130	-110								Emma R. Kast, emma.r.kast@gmail.com
886	BusquetsVass2017	Blue whale	Balaenoptera musculus	Balaenoptera musculus	1					sloughed skin	E	-16.7					13.9					3.39			9	2009	2009	California Current System		figure	20	45	-130	-110								Emma R. Kast, emma.r.kast@gmail.com
887	BusquetsVass2017	Blue whale	Balaenoptera musculus	Balaenoptera musculus	1					sloughed skin	E	-17.5					13.7					3.18			9	2009	2009	California Current System		figure	20	45	-130	-110								Emma R. Kast, emma.r.kast@gmail.com
888	BusquetsVass2017	Blue whale	Balaenoptera musculus	Balaenoptera musculus	1					sloughed skin	E	-17.3					13.8					3.27			9	2009	2009	California Current System		figure	20	45	-130	-110								Emma R. Kast, emma.r.kast@gmail.com
889	BusquetsVass2017	Blue whale	Balaenoptera musculus	Balaenoptera musculus	1					stratum externum	E	-16.5					14.6					3.31			10	2009	2009	California Current System		figure	20	45	-130	-110								Emma R. Kast, emma.r.kast@gmail.com
890	BusquetsVass2017	Blue whale	Balaenoptera musculus	Balaenoptera musculus	1					stratum basale	E	-16.1					14.4					3.03			10	2009	2009	California Current System		figure	20	45	-130	-110								Emma R. Kast, emma.r.kast@gmail.com
891	BusquetsVass2017	Blue whale	Balaenoptera musculus	Balaenoptera musculus	1					sloughed skin	E	-16.7					14.7					3.64			7	2010	2010	California Current System		figure	20	45	-130	-110								Emma R. Kast, emma.r.kast@gmail.com
892	BusquetsVass2017	Blue whale	Balaenoptera musculus	Balaenoptera musculus	1					sloughed skin	E	-16.4					14.1					3.19			7	2010	2010	California Current System		figure	20	45	-130	-110								Emma R. Kast, emma.r.kast@gmail.com
893	BusquetsVass2017	Blue whale	Balaenoptera musculus	Balaenoptera musculus	1					sloughed skin	E	-16.4					13.9					3.12			7	2010	2010	California Current System		figure	20	45	-130	-110								Emma R. Kast, emma.r.kast@gmail.com
894	BusquetsVass2017	Blue whale	Balaenoptera musculus	Balaenoptera musculus	1					sloughed skin	E	-17.1					14.5					3.27			7	2010	2010	California Current System		figure	20	45	-130	-110								Emma R. Kast, emma.r.kast@gmail.com
895	BusquetsVass2017	Blue whale	Balaenoptera musculus	Balaenoptera musculus	1					stratum externum	E	-17.4					13.3					3.23			8	2010	2010	California Current System		figure	20	45	-130	-110								Emma R. Kast, emma.r.kast@gmail.com
896	BusquetsVass2017	Blue whale	Balaenoptera musculus	Balaenoptera musculus	1					stratum basale	E	-17.6					12.9					3.12			8	2010	2010	California Current System		figure	20	45	-130	-110								Emma R. Kast, emma.r.kast@gmail.com
897	BusquetsVass2017	Blue whale	Balaenoptera musculus	Balaenoptera musculus	1					sloughed skin	E	-16.8					13.9					3.17			8	2010	2010	California Current System		figure	20	45	-130	-110								Emma R. Kast, emma.r.kast@gmail.com
898	BusquetsVass2017	Blue whale	Balaenoptera musculus	Balaenoptera musculus	1					stratum externum	E	-16.3					13.6					3.14			8	2010	2010	California Current System		figure	20	45	-130	-110								Emma R. Kast, emma.r.kast@gmail.com
899	BusquetsVass2017	Blue whale	Balaenoptera musculus	Balaenoptera musculus	1					stratum basale	E	-16.1					13					2.98			8	2010	2010	California Current System		figure	20	45	-130	-110								Emma R. Kast, emma.r.kast@gmail.com
900	BusquetsVass2017	Blue whale	Balaenoptera musculus	Balaenoptera musculus	1					sloughed skin	E	-16.8					14.6					3.25			8	2010	2010	California Current System		figure	20	45	-130	-110								Emma R. Kast, emma.r.kast@gmail.com
901	BusquetsVass2017	Blue whale	Balaenoptera musculus	Balaenoptera musculus	1					stratum externum	E	-16.6					14.4					3.38			8	2010	2010	California Current System		figure	20	45	-130	-110								Emma R. Kast, emma.r.kast@gmail.com
902	BusquetsVass2017	Blue whale	Balaenoptera musculus	Balaenoptera musculus	1					stratum basale	E	-16.8					14					3.1			8	2010	2010	California Current System		figure	20	45	-130	-110								Emma R. Kast, emma.r.kast@gmail.com
903	BusquetsVass2017	Blue whale	Balaenoptera musculus	Balaenoptera musculus	1					sloughed skin	E	-16					14.2					3.26			9	2010	2010	California Current System		figure	20	45	-130	-110								Emma R. Kast, emma.r.kast@gmail.com
904	BusquetsVass2017	Blue whale	Balaenoptera musculus	Balaenoptera musculus	1					sloughed skin	E	-16.3					13.6					3.34			9	2010	2010	California Current System		figure	20	45	-130	-110								Emma R. Kast, emma.r.kast@gmail.com
905	BusquetsVass2017	Blue whale	Balaenoptera musculus	Balaenoptera musculus	1					sloughed skin	E	-15.7					13.9					3.12			9	2010	2010	California Current System		figure	20	45	-130	-110								Emma R. Kast, emma.r.kast@gmail.com
906	BusquetsVass2017	Blue whale	Balaenoptera musculus	Balaenoptera musculus	1					sloughed skin	E	-17.2					13					3.12			9	2010	2010	California Current System		figure	20	45	-130	-110								Emma R. Kast, emma.r.kast@gmail.com
907	BusquetsVass2017	Blue whale	Balaenoptera musculus	Balaenoptera musculus	1					sloughed skin	E	-17					13.1					3.16			9	2010	2010	California Current System		figure	20	45	-130	-110								Emma R. Kast, emma.r.kast@gmail.com
908	BusquetsVass2017	Blue whale	Balaenoptera musculus	Balaenoptera musculus	1					sloughed skin	E	-16.8					13.1					3.18			9	2010	2010	California Current System		figure	20	45	-130	-110								Emma R. Kast, emma.r.kast@gmail.com
909	BusquetsVass2017	Blue whale	Balaenoptera musculus	Balaenoptera musculus	1					sloughed skin	E	-16.7					12.6					3.27			9	2010	2010	California Current System		figure	20	45	-130	-110								Emma R. Kast, emma.r.kast@gmail.com
910	BusquetsVass2017	Blue whale	Balaenoptera musculus	Balaenoptera musculus	1					sloughed skin	E	-16.5					14.6					3.28			9	2010	2010	California Current System		figure	20	45	-130	-110								Emma R. Kast, emma.r.kast@gmail.com
911	BusquetsVass2017	Blue whale	Balaenoptera musculus	Balaenoptera musculus	1					stratum externum	E	-17					13.8					3.17			8	2010	2010	California Current System		figure	20	45	-130	-110								Emma R. Kast, emma.r.kast@gmail.com
912	BusquetsVass2017	Blue whale	Balaenoptera musculus	Balaenoptera musculus	1					stratum basale	E	-17					13					2.95			8	2010	2010	California Current System		figure	20	45	-130	-110								Emma R. Kast, emma.r.kast@gmail.com
913	BusquetsVass2017	Blue whale	Balaenoptera musculus	Balaenoptera musculus	1					sloughed skin	E	-16.6					13.8					3.33			8	2010	2010	California Current System		figure	20	45	-130	-110								Emma R. Kast, emma.r.kast@gmail.com
914	BusquetsVass2017	Blue whale	Balaenoptera musculus	Balaenoptera musculus	1					sloughed skin	E	-16.5					14.4					3.39			8	2010	2010	California Current System		figure	20	45	-130	-110								Emma R. Kast, emma.r.kast@gmail.com
915	BusquetsVass2017	Blue whale	Balaenoptera musculus	Balaenoptera musculus	1					sloughed skin	E	-17.5					13.2					3.22			8	2010	2010	California Current System		figure	20	45	-130	-110								Emma R. Kast, emma.r.kast@gmail.com
916	BusquetsVass2017	Blue whale	Balaenoptera musculus	Balaenoptera musculus	1					sloughed skin	E	-16.8					13.3					3.13			8	2010	2010	California Current System		figure	20	45	-130	-110								Emma R. Kast, emma.r.kast@gmail.com
917	BusquetsVass2017	Blue whale	Balaenoptera musculus	Balaenoptera musculus	1					sloughed skin	E	-16.1					13.8					3.25			8	2010	2010	California Current System		figure	20	45	-130	-110								Emma R. Kast, emma.r.kast@gmail.com
918	BusquetsVass2017	Blue whale	Balaenoptera musculus	Balaenoptera musculus	1					sloughed skin	E	-17.5					14.2					3.21			9	2010	2010	California Current System		figure	20	45	-130	-110								Emma R. Kast, emma.r.kast@gmail.com
919	BusquetsVass2017	Blue whale	Balaenoptera musculus	Balaenoptera musculus	1					sloughed skin	E	-17.5					13.7					3.26			9	2010	2010	California Current System		figure	20	45	-130	-110								Emma R. Kast, emma.r.kast@gmail.com
920	BusquetsVass2017	Blue whale	Balaenoptera musculus	Balaenoptera musculus	1					sloughed skin	E	-16.2					14.1					3.43			9	2010	2010	California Current System		figure	20	45	-130	-110								Emma R. Kast, emma.r.kast@gmail.com
921	BusquetsVass2017	Blue whale	Balaenoptera musculus	Balaenoptera musculus	1					sloughed skin	E	-16.1					13.8					3.32			9	2010	2010	California Current System		figure	20	45	-130	-110								Emma R. Kast, emma.r.kast@gmail.com
922	BusquetsVass2017	Blue whale	Balaenoptera musculus	Balaenoptera musculus	1					sloughed skin	E	-17.7					13.1					3.45			10	2010	2010	California Current System		figure	20	45	-130	-110								Emma R. Kast, emma.r.kast@gmail.com
923	BusquetsVass2017	Blue whale	Balaenoptera musculus	Balaenoptera musculus	1					sloughed skin	E	-15.7					13.4					3.19			10	2010	2010	California Current System		figure	20	45	-130	-110								Emma R. Kast, emma.r.kast@gmail.com
924	BusquetsVass2017	Blue whale	Balaenoptera musculus	Balaenoptera musculus	1					sloughed skin	E	-16.4					13.8					3.25			10	2010	2010	California Current System		figure	20	45	-130	-110								Emma R. Kast, emma.r.kast@gmail.com
925	BusquetsVass2017	Blue whale	Balaenoptera musculus	Balaenoptera musculus	1					stratum externum	E	-16.5					14.2					3.17			7	2011	2011	California Current System		figure	20	45	-130	-110								Emma R. Kast, emma.r.kast@gmail.com
926	BusquetsVass2017	Blue whale	Balaenoptera musculus	Balaenoptera musculus	1					stratum basale	E	-16.2					12.9					3.08			7	2011	2011	California Current System		figure	20	45	-130	-110								Emma R. Kast, emma.r.kast@gmail.com
927	BusquetsVass2017	Blue whale	Balaenoptera musculus	Balaenoptera musculus	1					sloughed skin	E	-16.5					14.3					3.15			7	2011	2011	California Current System		figure	20	45	-130	-110								Emma R. Kast, emma.r.kast@gmail.com
928	BusquetsVass2017	Blue whale	Balaenoptera musculus	Balaenoptera musculus	1					sloughed skin	E	-17.1					14.4					3.34			7	2011	2011	California Current System		figure	20	45	-130	-110								Emma R. Kast, emma.r.kast@gmail.com
929	BusquetsVass2017	Blue whale	Balaenoptera musculus	Balaenoptera musculus	1					sloughed skin	E	-16.3					14.9					3.13			7	2011	2011	California Current System		figure	20	45	-130	-110								Emma R. Kast, emma.r.kast@gmail.com
930	BusquetsVass2017	Blue whale	Balaenoptera musculus	Balaenoptera musculus	1					stratum externum	E	-16.1					14.2					3.11			7	2011	2011	California Current System		figure	20	45	-130	-110								Emma R. Kast, emma.r.kast@gmail.com
931	BusquetsVass2017	Blue whale	Balaenoptera musculus	Balaenoptera musculus	1					stratum basale	E	-16.2					13.8					3.05			7	2011	2011	California Current System		figure	20	45	-130	-110								Emma R. Kast, emma.r.kast@gmail.com
932	BusquetsVass2017	Blue whale	Balaenoptera musculus	Balaenoptera musculus	1					stratum externum	E	-16.4					14.9					3.11			7	2011	2011	California Current System		figure	20	45	-130	-110								Emma R. Kast, emma.r.kast@gmail.com
933	BusquetsVass2017	Blue whale	Balaenoptera musculus	Balaenoptera musculus	1					stratum basale	E	-16.4					14					3.04			7	2011	2011	California Current System		figure	20	45	-130	-110								Emma R. Kast, emma.r.kast@gmail.com
934	BusquetsVass2017	Blue whale	Balaenoptera musculus	Balaenoptera musculus	1					stratum externum	E	-16.3					12.5					3.43			8	2011	2011	California Current System		figure	20	45	-130	-110								Emma R. Kast, emma.r.kast@gmail.com
935	BusquetsVass2017	Blue whale	Balaenoptera musculus	Balaenoptera musculus	1					stratum basale	E	-16.7					12.5					3.2			8	2011	2011	California Current System		figure	20	45	-130	-110								Emma R. Kast, emma.r.kast@gmail.com
936	BusquetsVass2017	Blue whale	Balaenoptera musculus	Balaenoptera musculus	1					sloughed skin	E	-16.2					12.6					3.4			8	2011	2011	California Current System		figure	20	45	-130	-110								Emma R. Kast, emma.r.kast@gmail.com
937	BusquetsVass2017	Blue whale	Balaenoptera musculus	Balaenoptera musculus	1					stratum externum	E	-16.3					14.7					3.12			8	2011	2011	California Current System		figure	20	45	-130	-110								Emma R. Kast, emma.r.kast@gmail.com
938	BusquetsVass2017	Blue whale	Balaenoptera musculus	Balaenoptera musculus	1					stratum basale	E	-16.3					13.9					3.04			8	2011	2011	California Current System		figure	20	45	-130	-110								Emma R. Kast, emma.r.kast@gmail.com
939	BusquetsVass2017	Blue whale	Balaenoptera musculus	Balaenoptera musculus	1					stratum externum	E	-16.8					14.1					3.23			8	2011	2011	California Current System		figure	20	45	-130	-110								Emma R. Kast, emma.r.kast@gmail.com
940	BusquetsVass2017	Blue whale	Balaenoptera musculus	Balaenoptera musculus	1					stratum basale	E	-16.8					14					3.07			8	2011	2011	California Current System		figure	20	45	-130	-110								Emma R. Kast, emma.r.kast@gmail.com
941	BusquetsVass2017	Blue whale	Balaenoptera musculus	Balaenoptera musculus	1					sloughed skin	E	-16.5					14.8					3.11			8	2011	2011	California Current System		figure	20	45	-130	-110								Emma R. Kast, emma.r.kast@gmail.com
942	BusquetsVass2017	Blue whale	Balaenoptera musculus	Balaenoptera musculus	1					sloughed skin	E	-17					14.3					3.35			8	2011	2011	California Current System		figure	20	45	-130	-110								Emma R. Kast, emma.r.kast@gmail.com
943	BusquetsVass2017	Blue whale	Balaenoptera musculus	Balaenoptera musculus	1					sloughed skin	E	-17.3					13.1					3.17			8	2011	2011	California Current System		figure	20	45	-130	-110								Emma R. Kast, emma.r.kast@gmail.com
944	BusquetsVass2017	Blue whale	Balaenoptera musculus	Balaenoptera musculus	1					sloughed skin	E	-16.3					14.7					3.12			8	2011	2011	California Current System		figure	20	45	-130	-110								Emma R. Kast, emma.r.kast@gmail.com
945	BusquetsVass2017	Blue whale	Balaenoptera musculus	Balaenoptera musculus	1					sloughed skin	E	-16.6					13.9					3.07			8	2011	2011	California Current System		figure	20	45	-130	-110								Emma R. Kast, emma.r.kast@gmail.com
946	BusquetsVass2017	Blue whale	Balaenoptera musculus	Balaenoptera musculus	1					stratum externum	E	-16.5					13.6					3.18			8	2011	2011	California Current System		figure	20	45	-130	-110								Emma R. Kast, emma.r.kast@gmail.com
947	BusquetsVass2017	Blue whale	Balaenoptera musculus	Balaenoptera musculus	1					stratum basale	E	-16.6					13.4					3.03			8	2011	2011	California Current System		figure	20	45	-130	-110								Emma R. Kast, emma.r.kast@gmail.com
948	BusquetsVass2017	Blue whale	Balaenoptera musculus	Balaenoptera musculus	1					sloughed skin	E	-18.7					11.8					3.17			8	2011	2011	California Current System		figure	20	45	-130	-110								Emma R. Kast, emma.r.kast@gmail.com
949	BusquetsVass2017	Blue whale	Balaenoptera musculus	Balaenoptera musculus	1					sloughed skin	E	-18.5					13.5					3.18			8	2011	2011	California Current System		figure	20	45	-130	-110								Emma R. Kast, emma.r.kast@gmail.com
950	BusquetsVass2017	Blue whale	Balaenoptera musculus	Balaenoptera musculus	1					sloughed skin	E	-17.2					14					3.28			9	2011	2011	California Current System		figure	20	45	-130	-110								Emma R. Kast, emma.r.kast@gmail.com
951	BusquetsVass2017	Blue whale	Balaenoptera musculus	Balaenoptera musculus	1					sloughed skin	E	-20.6					13.9					3.67			9	2011	2011	California Current System		figure	20	45	-130	-110								Emma R. Kast, emma.r.kast@gmail.com
952	BusquetsVass2017	Blue whale	Balaenoptera musculus	Balaenoptera musculus	1					sloughed skin	E	-18.5					14.1					3.26			9	2011	2011	California Current System		figure	20	45	-130	-110								Emma R. Kast, emma.r.kast@gmail.com
953	BusquetsVass2017	Blue whale	Balaenoptera musculus	Balaenoptera musculus	1					sloughed skin	E	-21.3					13.8					3.76			9	2011	2011	California Current System		figure	20	45	-130	-110								Emma R. Kast, emma.r.kast@gmail.com
954	BusquetsVass2017	Blue whale	Balaenoptera musculus	Balaenoptera musculus	1					sloughed skin	E	-17.4					13.8					3.18			9	2011	2011	California Current System		figure	20	45	-130	-110								Emma R. Kast, emma.r.kast@gmail.com
955	BusquetsVass2017	Blue whale	Balaenoptera musculus	Balaenoptera musculus	1					stratum basale	E	-17.2					12.2					3.1			11	1999	1999	Costa Rica Dome		figure	5	10	-100	-90								Emma R. Kast, emma.r.kast@gmail.com
956	BusquetsVass2017	Blue whale	Balaenoptera musculus	Balaenoptera musculus	1					stratum basale	E	-17.1					11.9					2.97			11	1999	1999	Costa Rica Dome		figure	5	10	-100	-90								Emma R. Kast, emma.r.kast@gmail.com
957	BusquetsVass2017	Blue whale	Balaenoptera musculus	Balaenoptera musculus	1					stratum externum	E	-16.8					10.5					3.08			11	1999	1999	Costa Rica Dome		figure	5	10	-100	-90								Emma R. Kast, emma.r.kast@gmail.com
958	BusquetsVass2017	Blue whale	Balaenoptera musculus	Balaenoptera musculus	1					stratum externum	E	-17.6					14.5					3.1			11	1999	1999	Costa Rica Dome		figure	5	10	-100	-90								Emma R. Kast, emma.r.kast@gmail.com
959	BusquetsVass2017	Blue whale	Balaenoptera musculus	Balaenoptera musculus	1					stratum externum	E	-16.9					10.7					3.1			11	1999	1999	Costa Rica Dome		figure	5	10	-100	-90								Emma R. Kast, emma.r.kast@gmail.com
960	BusquetsVass2017	Blue whale	Balaenoptera musculus	Balaenoptera musculus	1					stratum basale	E	-17.1					12.4					3.08			11	1999	1999	Costa Rica Dome		figure	5	10	-100	-90								Emma R. Kast, emma.r.kast@gmail.com
961	BusquetsVass2017	Blue whale	Balaenoptera musculus	Balaenoptera musculus	1					stratum externum	E	-17					12.2					3.11			11	1999	1999	Costa Rica Dome		figure	5	10	-100	-90								Emma R. Kast, emma.r.kast@gmail.com
962	BusquetsVass2017	Blue whale	Balaenoptera musculus	Balaenoptera musculus	1					stratum basale	E	-16.7					12.8					3.04			11	1999	1999	Costa Rica Dome		figure	5	10	-100	-90								Emma R. Kast, emma.r.kast@gmail.com
963	BusquetsVass2017	Blue whale	Balaenoptera musculus	Balaenoptera musculus	1					stratum externum	E	-17.7					11.7					3.16			11	1999	1999	Costa Rica Dome		figure	5	10	-100	-90								Emma R. Kast, emma.r.kast@gmail.com
964	BusquetsVass2017	Blue whale	Balaenoptera musculus	Balaenoptera musculus	1					stratum externum	E	-18.1					11.3					3.44			10	2000	2000	Costa Rica Dome		figure	5	10	-100	-90								Emma R. Kast, emma.r.kast@gmail.com
965	BusquetsVass2017	Blue whale	Balaenoptera musculus	Balaenoptera musculus	1					stratum basale	E	-17.8					11.8					3.31			10	2000	2000	Costa Rica Dome		figure	5	10	-100	-90								Emma R. Kast, emma.r.kast@gmail.com
966	BusquetsVass2017	Blue whale	Balaenoptera musculus	Balaenoptera musculus	1					stratum externum	E	-17.7					11.6					3.3			10	2000	2000	Costa Rica Dome		figure	5	10	-100	-90								Emma R. Kast, emma.r.kast@gmail.com
967	BusquetsVass2017	Blue whale	Balaenoptera musculus	Balaenoptera musculus	1					stratum basale	E	-17.4					11.9					3.18			10	2000	2000	Costa Rica Dome		figure	5	10	-100	-90								Emma R. Kast, emma.r.kast@gmail.com
968	BusquetsVass2017	Blue whale	Balaenoptera musculus	Balaenoptera musculus	1					stratum externum	E	-17.8					11.9					3.19			11	2000	2000	Costa Rica Dome		figure	5	10	-100	-90								Emma R. Kast, emma.r.kast@gmail.com
969	BusquetsVass2017	Blue whale	Balaenoptera musculus	Balaenoptera musculus	1					stratum basale	E	-17.1					11.9					3.04			11	2000	2000	Costa Rica Dome		figure	5	10	-100	-90								Emma R. Kast, emma.r.kast@gmail.com
970	BusquetsVass2017	Blue whale	Balaenoptera musculus	Balaenoptera musculus	1					stratum basale	E	-16.8					10.8					3.03			11	2003	2003	Costa Rica Dome		figure	5	10	-100	-90								Emma R. Kast, emma.r.kast@gmail.com
971	BusquetsVass2017	Blue whale	Balaenoptera musculus	Balaenoptera musculus	1	0				baleen	E	-16.8	sd	0.4			12.2	sd	0.4			3.4	sd	0.1		2015	2015	Oregon, California, USAA		latlong	42.5	42.5	-124.4	-124.4	total	2130					A	Emma R. Kast, emma.r.kast@gmail.com
972	BusquetsVass2017	Blue whale	Balaenoptera musculus	Balaenoptera musculus	1	1				baleen	E	-17	sd	0.5			13.3	sd	1.1			3.6	sd	0.1	3	2007	2007	Isla Magdalena, BCS, Mexico		latlong	25.3	25.3	-112.1	-112.1	total	2590					B	Emma R. Kast, emma.r.kast@gmail.com
973	BusquetsVass2017	Blue whale	Balaenoptera musculus	Balaenoptera musculus	1	1				baleen	E	-17.3	sd	0.3			12.1	sd	0.7			3.5	sd	0	10	2009	2009	Fort Bragg, California, USA		latlong	39.4	39.4	-123.8	-123.8	total	2230					C	Emma R. Kast, emma.r.kast@gmail.com
974	BusquetsVass2017	Blue whale	Balaenoptera musculus	Balaenoptera musculus	1	0				baleen	E	-17.4	sd	0.3			12.2	sd	0.3			3.5	sd	0.1				West Coast USA		figure	20	45	-130	-110	total						D	Emma R. Kast, emma.r.kast@gmail.com
975	BusquetsVass2017	Blue whale	Balaenoptera musculus	Balaenoptera musculus	1	0				baleen	E	-17.2	sd	0.4			12.4	sd	0.3			3.5	sd	0	9	1988	1988	Mendocino, California USA		latlong	37.7	37.7	-122.5	-122.5	total	2650					E	Emma R. Kast, emma.r.kast@gmail.com
976	BusquetsVass2017	Blue whale	Balaenoptera musculus	Balaenoptera musculus	1	0				baleen	E	-17.4	sd	0.4			12.3	sd	0.4			3.5	sd	0.1	6	1986	1986	Big Sur, California, USA		latlong	36.3	36.3	-121.9	-121.9	total	2070					F	Emma R. Kast, emma.r.kast@gmail.com
977	CaraveoPatin2007	Grey whale	Eschrichtius robustus	Eschrichtius robustus	1		1		juvenile	baleen	E	-17	sd	0.5			15	sd	0.6							2000	2000	Bahía Magdalena, Baja California Sur, Mexico		none	24.5	24.75	-112.1	-111.8							GW00	Emma R. Kast, emma.r.kast@gmail.com
978	CaraveoPatin2007	Grey whale	Eschrichtius robustus	Eschrichtius robustus	1		2		juvenile	baleen	E	-15.6	sd	0.4			15.2	sd	0.4							2000	2000	Bahía Magdalena, Baja California Sur, Mexico		none	24.5	24.75	-112.1	-111.8							GW51	Emma R. Kast, emma.r.kast@gmail.com
979	CaraveoPatin2007	Grey whale	Eschrichtius robustus	Eschrichtius robustus	1		3		adult	baleen	E	-16	sd	0.3			13.7	sd	0.5							2002	2002	Laguna Ojo de Liebre		none	27.37	28.27	-114.4	-113.8							GW11	Emma R. Kast, emma.r.kast@gmail.com
980	CaraveoPatin2007	Grey whale	Eschrichtius robustus	Eschrichtius robustus	1		4		adult	baleen	E	-16.3	sd	0.3			13	sd	0.8							2002	2002	Laguna Ojo de Liebre		none	27.37	28.27	-114.4	-113.8							GW12	Emma R. Kast, emma.r.kast@gmail.com
981	CaraveoPatin2007	Grey whale	Eschrichtius robustus	Eschrichtius robustus	1		5		adult	baleen	E	-16.6	sd	0.2			13.3	sd	0.6									Bahía Magdalena, Baja California Sur, Mexico		none	24.5	24.75	-112.1	-111.8							GW31	Emma R. Kast, emma.r.kast@gmail.com
982	CaraveoPatin2007	Grey whale	Eschrichtius robustus	Eschrichtius robustus	1		6		adult	baleen	E	-16	sd	0.7			14.1	sd	0.7									Bahía Magdalena, Baja California Sur, Mexico		none	24.5	24.75	-112.1	-111.8							GW32	Emma R. Kast, emma.r.kast@gmail.com
983	Doll2018	Stellar sea lion	Eumetopias jubatus	Eumetopias jubatus	12	1	1		adult	vibrissae	E				-18.6	-14.5				13	15.85							Aleutian Islands		figure	50	55	-160	-170								Emma R. Kast, emma.r.kast@gmail.com
984	Drago2017	South American sea lion	Otaria flavescens	Otaria flavescens	4	0	1		adult	bone	E for C, N for N	-11.2			-11.4	-11	21.2			20.8	21.1					1944	1965	Uruguay coast		figure	-36	-33	-57	-52								Emma R. Kast, emma.r.kast@gmail.com
985	Drago2017	South American sea lion	Otaria flavescens	Otaria flavescens	5	1	2		adult	bone	E for C, N for N	-11.1			-11.7	-10.6	21			20.4	21.3					1944	1965	Uruguay coast		figure	-36	-33	-57	-52								Emma R. Kast, emma.r.kast@gmail.com
986	Drago2017	South American fur seal	Arctocephalus australis	Arctocephalus australis	10	0	3		adult	bone	E for C, N for N	-13.5			-14.6	-12.4	19.9			18.8	21					1944	1965	Uruguay coast		figure	-36	-33	-57	-52								Emma R. Kast, emma.r.kast@gmail.com
987	Drago2017	South American fur seal	Arctocephalus australis	Arctocephalus australis	3	1	4		adult	bone	E for C, N for N	-13.2			-13.2	-13	19.7			18.5	20.2					1944	1965	Uruguay coast		figure	-36	-33	-57	-52								Emma R. Kast, emma.r.kast@gmail.com
988	Drago2017	South American sea lion	Otaria flavescens	Otaria flavescens	3	0	5		adult	bone	E for C, N for N	-11.5			-11.6	-11.1	21.5			21	22.3					1971	1983	Uruguay coast		figure	-36	-33	-57	-52								Emma R. Kast, emma.r.kast@gmail.com
989	Drago2017	South American sea lion	Otaria flavescens	Otaria flavescens	7	1	6		adult	bone	E for C, N for N	-12			-12.8	-11.1	21.3			20.2	22.9					1971	1983	Uruguay coast		figure	-36	-33	-57	-52								Emma R. Kast, emma.r.kast@gmail.com
990	Drago2017	South American fur seal	Arctocephalus australis	Arctocephalus australis	19	0	7		adult	bone	E for C, N for N	-14.1			-14.8	-13	19			17.6	20					1971	1983	Uruguay coast		figure	-36	-33	-57	-52								Emma R. Kast, emma.r.kast@gmail.com
991	Drago2017	South American fur seal	Arctocephalus australis	Arctocephalus australis	19	1	8		adult	bone	E for C, N for N	-13.9			-14.7	-13.1	18.3			17.8	19.7					1971	1983	Uruguay coast		figure	-36	-33	-57	-52								Emma R. Kast, emma.r.kast@gmail.com
992	Drago2017	South American sea lion	Otaria flavescens	Otaria flavescens	15	0	9		adult	bone	E for C, N for N	-13.3			-14.6	-12.2	21.1			20.2	22.4					1991	2012	Uruguay coast		figure	-36	-33	-57	-52								Emma R. Kast, emma.r.kast@gmail.com
993	Drago2017	South American sea lion	Otaria flavescens	Otaria flavescens	15	1	10		adult	bone	E for C, N for N	-12.1			-13.2	-11.2	20.6			19	21.4					1991	2012	Uruguay coast		figure	-36	-33	-57	-52								Emma R. Kast, emma.r.kast@gmail.com
994	Drago2017	South American fur seal	Arctocephalus australis	Arctocephalus australis	20	0	11		adult	bone	E for C, N for N	-14.3			-15.2	-13.8	19.6			18.1	21					1991	2012	Uruguay coast		figure	-36	-33	-57	-52								Emma R. Kast, emma.r.kast@gmail.com
995	Drago2017	South American fur seal	Arctocephalus australis	Arctocephalus australis	15	1	12		adult	bone	E for C, N for N	-14.8			-16.1	-14.5	18.7			17.8	19.7					1991	2012	Uruguay coast		figure	-36	-33	-57	-52								Emma R. Kast, emma.r.kast@gmail.com
996	Germain2012	Harbor seal	Phoca vitulina richardii	Phoca vitulina richardii	19	0.684211	1		adult	red_blood_cell	E	-15.8	sd	0.5			16.5	sd	0.5						May-June	2007	2007	Tomales Bay, California		latlong	38.2317	38.2317	-122.968	-122.968								Emma R. Kast, emma.r.kast@gmail.com
997	Germain2012	Harbor seal	Phoca vitulina richardii	Phoca vitulina richardii	13	0.615385	2		subadult	red_blood_cell	E	-16	sd	0.5			16.1	sd	0.3						May-June	2007	2007	Tomales Bay, California		latlong	38.2317	38.2317	-122.968	-122.968								Emma R. Kast, emma.r.kast@gmail.com
998	Germain2012	Harbor seal	Phoca vitulina richardii	Phoca vitulina richardii	2	1	3		yearling	red_blood_cell	E	-16.4	sd	0.2			15	sd	0.1						May-June	2007	2007	Tomales Bay, California		latlong	38.2317	38.2317	-122.968	-122.968								Emma R. Kast, emma.r.kast@gmail.com
999	Germain2012	Harbor seal	Phoca vitulina richardii	Phoca vitulina richardii	1	1	4		weaner	red_blood_cell	E	-16.2	sd				16.7	sd							May-June	2007	2007	Tomales Bay, California		latlong	38.2317	38.2317	-122.968	-122.968								Emma R. Kast, emma.r.kast@gmail.com
1000	Germain2012	Harbor seal	Phoca vitulina richardii	Phoca vitulina richardii	4	0.75	5		adult	red_blood_cell	E	-16.7	sd	1.2			16.6	sd	1.6						May-June	2007	2007	San Francisco Bay		latlong	37.6533	37.6533	-122.698	-122.698								Emma R. Kast, emma.r.kast@gmail.com
1001	Germain2012	Harbor seal	Phoca vitulina richardii	Phoca vitulina richardii	3	0.666667	6		subadult	red_blood_cell	E	-16.5	sd	1			16.4	sd	0.7						May-June	2007	2007	San Francisco Bay		latlong	37.6533	37.6533	-122.698	-122.698								Emma R. Kast, emma.r.kast@gmail.com
1002	Germain2012	Harbor seal	Phoca vitulina richardii	Phoca vitulina richardii	3	0.333333	7		yearling	red_blood_cell	E	-16.3	sd	0.6			15.7	sd	0.1						May-June	2007	2007	San Francisco Bay		latlong	37.6533	37.6533	-122.698	-122.698								Emma R. Kast, emma.r.kast@gmail.com
1003	Germain2012	Harbor seal	Phoca vitulina richardii	Phoca vitulina richardii	7	0.428571	8		weaner	red_blood_cell	E	-16.5	sd	0.3			17.6	sd	0.9						May-June	2007	2007	San Francisco Bay		latlong	37.6533	37.6533	-122.698	-122.698								Emma R. Kast, emma.r.kast@gmail.com
1004	Germain2012	Harbor seal	Phoca vitulina richardii	Phoca vitulina richardii	30	0.566667	9		adult	red_blood_cell	E	-16	sd	0.4			16.8	sd	0.5						May-June	2007	2007	Channel Islands		latlong	34.065	34.065	-120.623	-120.623								Emma R. Kast, emma.r.kast@gmail.com
1005	Germain2012	Harbor seal	Phoca vitulina richardii	Phoca vitulina richardii	10	0.6	10		subadult	red_blood_cell	E	-16.1	sd	0.4			16.7	sd	0.4						May-June	2007	2007	Channel Islands		latlong	34.065	34.065	-120.623	-120.623								Emma R. Kast, emma.r.kast@gmail.com
1006	Germain2012	Harbor seal	Phoca vitulina richardii	Phoca vitulina richardii	3	0.333333	11		yearling	red_blood_cell	E	-16.6	sd	0.1			16	sd	0.2						May-June	2007	2007	Channel Islands		latlong	34.065	34.065	-120.623	-120.623								Emma R. Kast, emma.r.kast@gmail.com
1007	Germain2012	Harbor seal	Phoca vitulina richardii	Phoca vitulina richardii	9	0.555556	12		weaner	red_blood_cell	E	-16	sd	0.7			17.4	sd	0.3						May-June	2007	2007	Channel Islands		latlong	34.065	34.065	-120.623	-120.623								Emma R. Kast, emma.r.kast@gmail.com
1008	Germain2012	Harbor seal	Phoca vitulina richardii	Phoca vitulina richardii	19	0.684211	1		adult	serum	E	-16.1	sd	0.7			17	sd	0.6						May-June	2007	2007	Tomales Bay, California		latlong	38.2317	38.2317	-122.968	-122.968								Emma R. Kast, emma.r.kast@gmail.com
1009	Germain2012	Harbor seal	Phoca vitulina richardii	Phoca vitulina richardii	13	0.615385	2		subadult	serum	E	-16.4	sd	0.5			16.7	sd	0.5						May-June	2007	2007	Tomales Bay, California		latlong	38.2317	38.2317	-122.968	-122.968								Emma R. Kast, emma.r.kast@gmail.com
1010	Germain2012	Harbor seal	Phoca vitulina richardii	Phoca vitulina richardii	2	1	3		yearling	serum	E	-17.1	sd	0.5			16.3	sd	0.1						May-June	2007	2007	Tomales Bay, California		latlong	38.2317	38.2317	-122.968	-122.968								Emma R. Kast, emma.r.kast@gmail.com
1011	Germain2012	Harbor seal	Phoca vitulina richardii	Phoca vitulina richardii	1	1	4		weaner	serum	E	-15.6	sd				16.3	sd							May-June	2007	2007	Tomales Bay, California		latlong	38.2317	38.2317	-122.968	-122.968								Emma R. Kast, emma.r.kast@gmail.com
1012	Germain2012	Harbor seal	Phoca vitulina richardii	Phoca vitulina richardii	4	0.75	5		adult	serum	E	-15.9	sd	0.2			16	sd	0.2						May-June	2007	2007	San Francisco Bay		latlong	37.6533	37.6533	-122.698	-122.698								Emma R. Kast, emma.r.kast@gmail.com
1013	Germain2012	Harbor seal	Phoca vitulina richardii	Phoca vitulina richardii	3	0.666667	6		subadult	serum	E	-17	sd	0.2			16.8	sd	0.6						May-June	2007	2007	San Francisco Bay		latlong	37.6533	37.6533	-122.698	-122.698								Emma R. Kast, emma.r.kast@gmail.com
1014	Germain2012	Harbor seal	Phoca vitulina richardii	Phoca vitulina richardii	3	0.333333	7		yearling	serum	E	-16.4	sd	0.8			16.4	sd	0.5						May-June	2007	2007	San Francisco Bay		latlong	37.6533	37.6533	-122.698	-122.698								Emma R. Kast, emma.r.kast@gmail.com
1015	Germain2012	Harbor seal	Phoca vitulina richardii	Phoca vitulina richardii	7	0.428571	8		weaner	serum	E	-17.4	sd	0.4			18.7	sd	0.8						May-June	2007	2007	San Francisco Bay		latlong	37.6533	37.6533	-122.698	-122.698								Emma R. Kast, emma.r.kast@gmail.com
1016	Germain2012	Harbor seal	Phoca vitulina richardii	Phoca vitulina richardii	30	0.566667	9		adult	serum	E	-16.4	sd	0.3			17.7	sd	0.6						May-June	2007	2007	Channel Islands		latlong	34.065	34.065	-120.623	-120.623								Emma R. Kast, emma.r.kast@gmail.com
1017	Germain2012	Harbor seal	Phoca vitulina richardii	Phoca vitulina richardii	10	0.6	10		subadult	serum	E	-16.6	sd	0.3			17.5	sd	0.5						May-June	2007	2007	Channel Islands		latlong	34.065	34.065	-120.623	-120.623								Emma R. Kast, emma.r.kast@gmail.com
1018	Germain2012	Harbor seal	Phoca vitulina richardii	Phoca vitulina richardii	3	0.333333	11		yearling	serum	E	-16.9	sd	0.2			16.6	sd	0.6						May-June	2007	2007	Channel Islands		latlong	34.065	34.065	-120.623	-120.623								Emma R. Kast, emma.r.kast@gmail.com
1019	Germain2012	Harbor seal	Phoca vitulina richardii	Phoca vitulina richardii	9	0.555556	12		weaner	serum	E	-16.8	sd	0.7			19.5	sd	0.9						May-June	2007	2007	Channel Islands		latlong	34.065	34.065	-120.623	-120.623								Emma R. Kast, emma.r.kast@gmail.com
1020	Kanaji2017	Bottlenose dolphin	Tursiops truncatus	Tursiops truncatus	40		1			skin	E	-16.28	sd	0.79			13.04	sd	0.66							1993	2005	Japan, NW Pacific		figure	25	40	125	160								Emma R. Kast, emma.r.kast@gmail.com
1021	Kanaji2017	Pantropical spotted dolphin	Stenella attenuata	Stenella attenuata	32		2			skin	E	-16.82	sd	0.69			12.39	sd	0.8							1993	2005	Japan, NW Pacific		figure	25	40	120	150								Emma R. Kast, emma.r.kast@gmail.com
1022	Kanaji2017	Striped dolphin	Stenella coeruleoalba	Stenella coeruleoalba	140		3			skin	E	-17.28	sd	0.63			12.27	sd	0.64							1993	2005	Japan, NW Pacific		figure	25	40	130	165								Emma R. Kast, emma.r.kast@gmail.com
1023	Kanaji2017	Short-beaked common dolphin	Delphinus delphis	Delphinus delphis	33		4			skin	E	-17.8	sd	0.34			11.37	sd	0.59							1993	2005	Japan, NW Pacific		figure	30	40	140	165								Emma R. Kast, emma.r.kast@gmail.com
1024	Hobson1997	Northern fur seal	Callorhinus ursinus	Callorhinus ursinus	2	1	1		adult	skeletal muscle	E	-18.1	se	0.7			16.5	se	0.2							1990	1993	Pribilof Islands, AK		figure	56	58	-168	-172								Emma R. Kast, emma.r.kast@gmail.com
1025	Hobson1997	Northern fur seal	Callorhinus ursinus	Callorhinus ursinus	2	0	2		adult	skeletal muscle	E	-19.9	se	0.6			15	se	0.4							1990	1993	Pribilof Islands, AK		figure	56	58	-168	-172								Emma R. Kast, emma.r.kast@gmail.com
1026	Hobson1997	Northern fur seal	Callorhinus ursinus	Callorhinus ursinus	3		3		pup	skeletal muscle	E	-18.8	se	0.4			17.7	se	0.3							1990	1993	Pribilof Islands, AK		figure	56	58	-168	-172								Emma R. Kast, emma.r.kast@gmail.com
1027	Hobson1997	Stellar sea lion	Eumetopias jubatus	Eumetopias jubatus	8	1	4		adult	skeletal muscle	E	-18.1	se	0.3			17.2	se	0.2							1990	1993	Copper River Delta, AK		figure	54	61	-145	-166								Emma R. Kast, emma.r.kast@gmail.com
1028	Hobson1997	Stellar sea lion	Eumetopias jubatus	Eumetopias jubatus	5	0	5		adult	skeletal muscle	E	-18.2	se	0.5			18	se	0.2							1990	1993	Copper River Delta, AK		figure	54	61	-145	-166								Emma R. Kast, emma.r.kast@gmail.com
1029	Hobson1997	Harbor seal	Phoca vitulina	Phoca vitulina	2	1	6		adult	skeletal muscle	E	-17.6	se	0.1			19	se	0.9							1990	1993	Copper River Delta, AK		figure	59	61	-144	-146								Emma R. Kast, emma.r.kast@gmail.com
1030	Hobson1997	Harbor seal	Phoca vitulina	Phoca vitulina	6	0	7		adult	skeletal muscle	E	-17.4	se	0.2			18.6	se	0.3							1990	1993	Copper River Delta, AK		figure	59	61	-144	-146								Emma R. Kast, emma.r.kast@gmail.com
1031	Hobson1997	Harbor seal	Phoca vitulina	Phoca vitulina	1		8		pup	skeletal muscle	E	-18.9					18									1990	1993	Copper River Delta, AK		figure	59	61	-144	-146								Emma R. Kast, emma.r.kast@gmail.com
1032	Hobson1997	Harbor seal	Phoca vitulina	Phoca vitulina	3	1	9		adult	skeletal muscle	E	-17.5	se	0.2			16.1	se	0.2							1990	1993	Columbia River, WA		figure	47	49	-123	-125								Emma R. Kast, emma.r.kast@gmail.com
1033	Hobson1997	Harbor seal	Phoca vitulina	Phoca vitulina	2	0	10		adult	skeletal muscle	E	-16.6	se	0.3			16.8	se	0.3							1990	1993	Columbia River, WA		figure	47	49	-123	-125								Emma R. Kast, emma.r.kast@gmail.com
1034	Mendes2007	Sperm whale	Physeter macrocephalus	Physeter macrocephalus	1	0	1		adult	dental collagen	E	-12.6			-12.7	-11.5	13.9			13.5	15.4					1973	1973	Iceland, Atlantic Ocean		latlong	64	64	-22	-22							MIce73	Emma R. Kast, emma.r.kast@gmail.com
1035	Mendes2007	Sperm whale	Physeter macrocephalus	Physeter macrocephalus	1	0	2		adult	dental collagen	E	-12.9			-13.1	-12.6	13.9			13.7	15.1					1972	1972	Iceland, Atlantic Ocean		latlong	64	64	-22	-22		1680					MIce72	Emma R. Kast, emma.r.kast@gmail.com
1036	Mendes2007	Sperm whale	Physeter macrocephalus	Physeter macrocephalus	1	0	3		adult	dental collagen	E	-12.1			-12.4	-11.5	14.2			13.9	16.4					1905	1905	Shetland, Atlantic Ocean		latlong	61	61	-1	-1							MSt905	Emma R. Kast, emma.r.kast@gmail.com
1037	Mendes2007	Sperm whale	Physeter macrocephalus	Physeter macrocephalus	1	1	4		adult	dental collagen	E	-12.8			-13	-12.2	14.2			14	15.6					2003	2003	Galicia, Atlantic Ocean		latlong	42	42	-9	-9		1100					FGa03	Emma R. Kast, emma.r.kast@gmail.com
1038	Mendes2007	Sperm whale	Physeter macrocephalus	Physeter macrocephalus	1	1	5		adult	dental collagen	E	-11.8			-11.9	-11.5	13.2			12.9	14.3					1981	1981	Azores, Atlantic Ocean		latlong	39	39	-29	-29							FAz81	Emma R. Kast, emma.r.kast@gmail.com
1039	Mendes2007	Sperm whale	Physeter macrocephalus	Physeter macrocephalus	1	0	6		adult	dental collagen	E	-12.4			-12.8	-11.8	12.6			11.4	14.1					2001	2001	Crete, Mediterranean		latlong	35	35	24	24		1290					MMed01	Emma R. Kast, emma.r.kast@gmail.com
1040	Mendes2007	Sperm whale	Physeter macrocephalus	Physeter macrocephalus	1	1	7		adult	dental collagen	E	-12.2			-12.3	-11.9	11.9			11.4	12.6					2000	2000	Zakynthos, Mediterranean		latlong	37	37	20	20		1000					FMed00	Emma R. Kast, emma.r.kast@gmail.com
1041	Mendes2007	Sperm whale	Physeter macrocephalus	Physeter macrocephalus	1	0	8		adult	dental collagen	E	-13.4			-13.8	-11	15.4			15.2	18.1					1915	1915	Sychelles, Indian Ocean		latlong	-4	-4	55	55							MSh15	Emma R. Kast, emma.r.kast@gmail.com
1042	Newsome2010	California sea otter	Enhydra lutris nereis	Enhydra lutris nereis	1	1	1			vibrissae	N	-12	sd	0.8			15.5	sd	0.8						October	2003	2003	San Nicolas Island		latlong	33.3917	33.3917	-119.644	-119.644								Emma R. Kast, emma.r.kast@gmail.com
1043	Newsome2010	California sea otter	Enhydra lutris nereis	Enhydra lutris nereis	1	1	2			vibrissae	N	-13.1	sd	0.9			15.3	sd	0.8						October	2003	2003	San Nicolas Island		latlong	33.3917	33.3917	-119.644	-119.644								Emma R. Kast, emma.r.kast@gmail.com
1044	Newsome2010	California sea otter	Enhydra lutris nereis	Enhydra lutris nereis	1	1	3			vibrissae	N	-12.1	sd	0.3			16.4	sd	0.4						October	2003	2003	San Nicolas Island		latlong	33.3917	33.3917	-119.644	-119.644								Emma R. Kast, emma.r.kast@gmail.com
1045	Newsome2010	California sea otter	Enhydra lutris nereis	Enhydra lutris nereis	1	1	4			vibrissae	N	-13.3	sd	0.4			14.1	sd	0.3						October	2003	2003	San Nicolas Island		latlong	33.3917	33.3917	-119.644	-119.644								Emma R. Kast, emma.r.kast@gmail.com
1046	Newsome2010	California sea otter	Enhydra lutris nereis	Enhydra lutris nereis	1	1	5			vibrissae	N	-13	sd	0.4			14.1	sd	0.5						October	2003	2003	San Nicolas Island		latlong	33.3917	33.3917	-119.644	-119.644								Emma R. Kast, emma.r.kast@gmail.com
1047	Newsome2010	California sea otter	Enhydra lutris nereis	Enhydra lutris nereis	1	1	6			vibrissae	N	-12.9	sd	0.4			14.9	sd	0.2						October	2003	2003	San Nicolas Island		latlong	33.3917	33.3917	-119.644	-119.644								Emma R. Kast, emma.r.kast@gmail.com
1048	Newsome2010	California sea otter	Enhydra lutris nereis	Enhydra lutris nereis	1	0	7			vibrissae	N	-12.1	sd	0.4			15.4	sd	0.4						October	2003	2003	San Nicolas Island		latlong	33.3917	33.3917	-119.644	-119.644								Emma R. Kast, emma.r.kast@gmail.com
1049	Newsome2010	California sea otter	Enhydra lutris nereis	Enhydra lutris nereis	1	0	8			vibrissae	N	-12	sd	0.5			15.2	sd	0.5						October	2003	2003	San Nicolas Island		latlong	33.3917	33.3917	-119.644	-119.644								Emma R. Kast, emma.r.kast@gmail.com
1050	Newsome2010	California sea otter	Enhydra lutris nereis	Enhydra lutris nereis	1	0	9			vibrissae	N	-12.2	sd	0.5			15.1	sd	0.4						October	2003	2003	San Nicolas Island		latlong	33.3917	33.3917	-119.644	-119.644								Emma R. Kast, emma.r.kast@gmail.com
1051	Newsome2010	California sea otter	Enhydra lutris nereis	Enhydra lutris nereis	1	0	10			vibrissae	N	-13.4	sd	0.4			14.9	sd	0.3						October	2003	2003	San Nicolas Island		latlong	33.3917	33.3917	-119.644	-119.644								Emma R. Kast, emma.r.kast@gmail.com
1052	Ostrom1993	White-beaked dolphin	Lagenorhynchus albiostris	Lagenorhynchus albiostris	1		1		adult	muscle	N	-18.1					16.2									1986	1990	Newfoundland coast, Canada		none	51	60.7	-65	-55								Emma R. Kast, emma.r.kast@gmail.com
1053	Ostrom1993	Common dolphin	Delphinus delphis	Delphinus delphis	1		2		adult	muscle	N	-17.8					14.8									1986	1990	Newfoundland coast, Canada		none	51	60.7	-65	-55								Emma R. Kast, emma.r.kast@gmail.com
1054	Ostrom1993	Beluga whale	Delphinapterus leucas	Delphinapterus leucas	1		3		adult	muscle	N	-17.6					13.6									1986	1990	Newfoundland coast, Canada		none	51	60.7	-65	-55								Emma R. Kast, emma.r.kast@gmail.com
1055	Ostrom1993	Humpback whale	Megaptera novaeangliae	Megaptera novaeangliae	1		4		adult	muscle	N	-18.7					13.4									1986	1990	Newfoundland coast, Canada		none	51	60.7	-65	-55								Emma R. Kast, emma.r.kast@gmail.com
1056	Ostrom1993	Minke whale	Balaenoptera acutorostrata	Balaenoptera acutorostrata	1		5		adult	muscle	N	-18.3					12.3									1986	1990	Newfoundland coast, Canada		none	51	60.7	-65	-55								Emma R. Kast, emma.r.kast@gmail.com
1057	Ostrom1993	Pygmy sperm whale	Kogia breviceps	Kogia breviceps	1		6		adult	muscle	N	-17.2					11.9									1986	1990	Newfoundland coast, Canada		none	51	60.7	-65	-55								Emma R. Kast, emma.r.kast@gmail.com
1058	Ostrom1993	Sperm whale	Physeter macrocephalus	Physeter macrocephalus	1		7		adult	muscle	N	-22.8					11.1									1986	1990	Newfoundland coast, Canada		none	51	60.7	-65	-55								Emma R. Kast, emma.r.kast@gmail.com
1059	Ostrom1993	Sowerby's beaked whale	Mesoplodon bidens	Mesoplodon bidens	4		8		adult	muscle	N	-18.5	sd	1.1			11.7	sd	0.6							1986	1990	Newfoundland coast, Canada		none	51	60.7	-65	-55								Emma R. Kast, emma.r.kast@gmail.com
1060	Ostrom1993	Blue whale	Balaenoptera musculus	Balaenoptera musculus	1		9		adult	muscle	N	-20.1					9.6									1986	1990	Newfoundland coast, Canada		none	51	60.7	-65	-55								Emma R. Kast, emma.r.kast@gmail.com
1061	PorrasPeters2008	California sea lion	Zalophus californianus	Zalophus californianus	10		1		pup	fur	E	-15.2	sd	0.5			20.9	sd	0.6						July	2000	2000	Islotes		latlong	24.5833	24.5833	-110.383	-110.383								Emma R. Kast, emma.r.kast@gmail.com
1062	PorrasPeters2008	California sea lion	Zalophus californianus	Zalophus californianus	10		2		pup	fur	E	-14.3	sd	0.2			20.5	sd	0.4						July	2000	2000	Mártir		latlong	28.4	28.4	-112.417	-112.417								Emma R. Kast, emma.r.kast@gmail.com
1063	PorrasPeters2008	California sea lion	Zalophus californianus	Zalophus californianus	8		3		pup	fur	E	-14.4	sd	0.5			20.6	sd	0.2						July	2000	2000	Esteban		latlong	28.7	28.7	-112.6	-112.6								Emma R. Kast, emma.r.kast@gmail.com
1064	PorrasPeters2008	California sea lion	Zalophus californianus	Zalophus californianus	11		4		pup	fur	E	-14.5	sd	0.4			20.4	sd	0.5						July	2000	2000	Partido		latlong	28.8833	28.8833	-113.033	-113.033								Emma R. Kast, emma.r.kast@gmail.com
1065	PorrasPeters2008	California sea lion	Zalophus californianus	Zalophus californianus	10		5		pup	fur	E	-14.6	sd	0.1			20.1	sd	0.3						July	2000	2000	Machos		latlong	29.3333	29.3333	-113.5	-113.5								Emma R. Kast, emma.r.kast@gmail.com
1066	PorrasPeters2008	California sea lion	Zalophus californianus	Zalophus californianus	12		6		pup	fur	E	-15.4	sd	0.2			21.6	sd	0.4						July	2000	2000	Cantiles		latlong	29.5333	29.5333	-113.483	-113.483								Emma R. Kast, emma.r.kast@gmail.com
1067	PorrasPeters2008	California sea lion	Zalophus californianus	Zalophus californianus	9		7		pup	fur	E	-15.1	sd	0.4			21.6	sd	0.3						July	2000	2000	Granito		latlong	29.5667	29.5667	-113.533	-113.533								Emma R. Kast, emma.r.kast@gmail.com
1068	PorrasPeters2008	California sea lion	Zalophus californianus	Zalophus californianus	10		8		pup	fur	E	-15.4	sd	0.3			21.5	sd	0.3						July	2002	2002	Islotes		latlong	24.5833	24.5833	-110.383	-110.383								Emma R. Kast, emma.r.kast@gmail.com
1069	PorrasPeters2008	California sea lion	Zalophus californianus	Zalophus californianus	10		9		pup	fur	E	-14.2	sd	0.5			21.6	sd	0.2						July	2002	2002	Ignacio		latlong	25.4333	25.4333	-109.367	-109.367								Emma R. Kast, emma.r.kast@gmail.com
1070	PorrasPeters2008	California sea lion	Zalophus californianus	Zalophus californianus	10		10		pup	fur	E	-14	sd	0.2			21.3	sd	0.4						July	2002	2002	Nolasco		latlong	26.8167	26.8167	-121.2	-121.2								Emma R. Kast, emma.r.kast@gmail.com
1071	PorrasPeters2008	California sea lion	Zalophus californianus	Zalophus californianus	10		11		pup	fur	E	-14.4	sd	0.5			20.6	sd	0.4						July	2002	2002	Mártir		latlong	28.4	28.4	-112.417	-112.417								Emma R. Kast, emma.r.kast@gmail.com
1072	PorrasPeters2008	California sea lion	Zalophus californianus	Zalophus californianus	10		12		pup	fur	E	-14.5	sd	0.5			20.8	sd	0.5						July	2002	2002	Esteban		latlong	28.7	28.7	-112.6	-112.6								Emma R. Kast, emma.r.kast@gmail.com
1073	PorrasPeters2008	California sea lion	Zalophus californianus	Zalophus californianus	10		13		pup	fur	E	-14.6	sd	0.2			20.2	sd	0.4						July	2002	2002	Rasito		latlong	28.8167	28.8167	-112.983	-112.983								Emma R. Kast, emma.r.kast@gmail.com
1074	PorrasPeters2008	California sea lion	Zalophus californianus	Zalophus californianus	10		14		pup	fur	E	-14	sd	0.4			20.7	sd	0.5						July	2002	2002	Partido		latlong	28.8833	28.8833	-113.033	-113.033								Emma R. Kast, emma.r.kast@gmail.com
1075	PorrasPeters2008	California sea lion	Zalophus californianus	Zalophus californianus	9		15		pup	fur	E	-15.3	sd	0.5			21.3	sd	0.6						July	2002	2002	Cantiles		latlong	29.5333	29.5333	-113.483	-113.483								Emma R. Kast, emma.r.kast@gmail.com
1076	PorrasPeters2008	California sea lion	Zalophus californianus	Zalophus californianus	10		16		pup	fur	E	-14.7	sd	0.3			21.3	sd	0.5						July	2002	2002	Granito		latlong	29.5667	29.5667	-113.533	-113.533								Emma R. Kast, emma.r.kast@gmail.com
1077	PorrasPeters2008	California sea lion	Zalophus californianus	Zalophus californianus	10		17		pup	fur	E	-14.8	sd	0.4			21.5	sd	0.3						July	2002	2002	Lobos		latlong	30.0333	30.0333	-114.633	-114.633								Emma R. Kast, emma.r.kast@gmail.com
1078	PorrasPeters2008	California sea lion	Zalophus californianus	Zalophus californianus	9		18		pup	fur	E	-14.1	sd	0.5			22.4	sd	0.5						July	2002	2002	Consag		latlong	31.1167	31.1167	-114.5	-114.5								Emma R. Kast, emma.r.kast@gmail.com
1079	PorrasPeters2008	California sea lion	Zalophus californianus	Zalophus californianus	8	1	19		adult	fur	E	-14.6	sd	0.1			19.4	sd	0.2						April	2003	2003	Islotes		latlong	24.5833	24.5833	-110.383	-110.383								Emma R. Kast, emma.r.kast@gmail.com
1080	PorrasPeters2008	California sea lion	Zalophus californianus	Zalophus californianus	10		20		pup	fur	E	-14.1	sd	0.4			21.1	sd	0.7						July	2004	2004	Jorge		latlong	31.0167	31.0167	-113.25	-113.25								Emma R. Kast, emma.r.kast@gmail.com
1081	Tucker2007	Grey seal	Halichoerus grypus	Halichoerus grypus	17	0	1		adult	skin	E	-15.73	sd	0.54			17.09	sd	2.66						Spring	1996	2001	Sable Island		latlong	43.9167	43.9167	-60	-60								Emma R. Kast, emma.r.kast@gmail.com
1082	Tucker2007	Grey seal	Halichoerus grypus	Halichoerus grypus	19	0	2		adult	skin	E	-15.89	sd	0.36			17.79	sd	1.78						Fall	1996	2001	Sable Island		latlong	43.9167	43.9167	-60	-60								Emma R. Kast, emma.r.kast@gmail.com
1083	Tucker2007	Grey seal	Halichoerus grypus	Halichoerus grypus	36	0	3		adult	skin	E	-15.73	sd	0.43			17.81	sd	1.64						Winter	1996	2001	Sable Island		latlong	43.9167	43.9167	-60	-60								Emma R. Kast, emma.r.kast@gmail.com
1084	Tucker2007	Grey seal	Halichoerus grypus	Halichoerus grypus	21	1	4		adult	skin	E	-16.34	sd	0.25			16.95	sd	0.93						Spring	1996	2001	Sable Island		latlong	43.9167	43.9167	-60	-60								Emma R. Kast, emma.r.kast@gmail.com
1085	Tucker2007	Grey seal	Halichoerus grypus	Halichoerus grypus	15	1	5		adult	skin	E	-16.58	sd	0.12			17.08	sd	1.08						Fall	1996	2001	Sable Island		latlong	43.9167	43.9167	-60	-60								Emma R. Kast, emma.r.kast@gmail.com
1086	Tucker2007	Grey seal	Halichoerus grypus	Halichoerus grypus	36	1	6		adult	skin	E	-16.34	sd	0.43			16.69	sd	1.23						Winter	1996	2001	Sable Island		latlong	43.9167	43.9167	-60	-60								Emma R. Kast, emma.r.kast@gmail.com
1087	Tucker2007	Grey seal	Halichoerus grypus	Halichoerus grypus	15	0	7		yearling	skin	E	-16.79	sd	0.21			17.25	sd	0.39						Winter	1996	2001	Sable Island		latlong	43.9167	43.9167	-60	-60								Emma R. Kast, emma.r.kast@gmail.com
1088	Tucker2007	Grey seal	Halichoerus grypus	Halichoerus grypus	14	1	8		yearling	skin	E	-16.95	sd	0.31			17.42	sd	0.73						Winter	1996	2001	Sable Island		latlong	43.9167	43.9167	-60	-60								Emma R. Kast, emma.r.kast@gmail.com
1089	Zhang2019	Indo-Pacific humpback dolphin	Sousa chinensis	Sousa chinensis	39		1		adult	muscle	E	-18.5	sd	1.9			16.6	sd	1.9							2004	2016	Zhuhai, Pearl Estuary		figure	22	22.75	113.5	113.75								Emma R. Kast, emma.r.kast@gmail.com
1090	Zhang2019	Indo-Pacific humpback dolphin	Sousa chinensis	Sousa chinensis	25		2		calf	muscle	E	-14.8	sd	0.4			18.7	sd	1.4							2004	2016	Zhuhai, Pearl Estuary		figure	22	22.75	113.5	113.75								Emma R. Kast, emma.r.kast@gmail.com
1091	Zhang2019	Indo-Pacific humpback dolphin	Sousa chinensis	Sousa chinensis	24		3		adult	muscle	E	-17.1	sd	1.9			15.9	sd	1.8							2004	2016	Jiangmen, Pearl Estuary		figure	21.5	22	112.5	113.5								Emma R. Kast, emma.r.kast@gmail.com
1092	Yurkowski2015	Bearded seal	Erignathus barbatus	Erignathus barbatus	18					liver	E	-19.5	se	0.3			16.3	se	0.2			3.5	se	0.1		1996	2001	Canadian Arctic		none	59	75	-140	-60								Emma R. Kast, emma.r.kast@gmail.com
1093	Yurkowski2015	Bearded seal	Erignathus barbatus	Erignathus barbatus	22					muscle	E	-19.1	se	0.2			15.9	se	0.2			3.4	se	0.1		1996	2001	Canadian Arctic		none	59	75	-140	-60								Emma R. Kast, emma.r.kast@gmail.com
1094	Yurkowski2015	Harbor seal	Phoca vitulina	Phoca vitulina	11					liver	E	-18.7	se	0.3			17.1	se	0.7			3.6	se	0.1		1996	2001	Canadian Arctic		none	59	75	-140	-60								Emma R. Kast, emma.r.kast@gmail.com
1095	Yurkowski2015	Harbor seal	Phoca vitulina	Phoca vitulina	11					muscle	E	-19.1	se	0.1			16.8	se	0.4			3.4	se	0.1		1996	2001	Canadian Arctic		none	59	75	-140	-60								Emma R. Kast, emma.r.kast@gmail.com
1096	Yurkowski2015	Harp seal	Pagophilus groenlandicus	Pagophilus groenlandicus	7					liver	E	-17.8	se	0.1			15.7	se	0.1			3.5	se	0.1		1996	2001	Canadian Arctic		none	59	75	-140	-60								Emma R. Kast, emma.r.kast@gmail.com
1097	Yurkowski2015	Harp seal	Pagophilus groenlandicus	Pagophilus groenlandicus	7					muscle	E	-17.9	se	0.1			15.1	se	0.4			3.3	se	0.1		1996	2001	Canadian Arctic		none	59	75	-140	-60								Emma R. Kast, emma.r.kast@gmail.com
1098	Yurkowski2015	Ringed seal	Pusa hispida	Pusa hispida	44					liver	E	-18.9	se	0.1			15.6	se	0.1			3.5	se	0.1		1996	2001	Canadian Arctic		none	59	75	-140	-60								Emma R. Kast, emma.r.kast@gmail.com
1099	Yurkowski2015	Ringed seal	Pusa hispida	Pusa hispida	58					muscle	E	-18.9	se	0.1			15.3	se	0.1			3.4	se	0.1		1996	2001	Canadian Arctic		none	59	75	-140	-60								Emma R. Kast, emma.r.kast@gmail.com
1100	Yurkowski2015	Walrus	Odobenus rosmarus	Odobenus rosmarus	20					liver	E	-19.6	se	0.2			13	se	0.1			4	se	0.1		1996	2001	Canadian Arctic		none	59	75	-140	-60								Emma R. Kast, emma.r.kast@gmail.com
1101	Yurkowski2015	Walrus	Odobenus rosmarus	Odobenus rosmarus	19					muscle	E	-19.2	se	0.2			12.7	se	0.1			3.3	se	0.1		1996	2001	Canadian Arctic		none	59	75	-140	-60								Emma R. Kast, emma.r.kast@gmail.com
1102	Yurkowski2015	Beluga whale	Delphinapterus leucas	Delphinapterus leucas	29					liver	E	-18.7	se	0.1			17.1	se	0.1			3.6	se	0.1		1996	2001	Canadian Arctic		none	59	75	-140	-60								Emma R. Kast, emma.r.kast@gmail.com
1103	Yurkowski2015	Beluga whale	Delphinapterus leucas	Delphinapterus leucas	31					muscle	E	-18.4	se	0.1			16.7	se	0.1			3.4	se	0.1		1996	2001	Canadian Arctic		none	59	75	-140	-60								Emma R. Kast, emma.r.kast@gmail.com
1104	Yurkowski2015	Bowhead whale	Balaena mysticetus	Balaena mysticetus	7					muscle	E	-19.4	se	0.3			12.4	se	0.3			3.7	se	0.1		1996	2001	Canadian Arctic		none	59	75	-140	-60								Emma R. Kast, emma.r.kast@gmail.com
1105	Yurkowski2015	Narwhal	Monodon monoceros	Monodon monoceros	5					liver	E	-18.8	se	0.3			17	se	0.1			3.5	se	0.1		1996	2001	Canadian Arctic		none	59	75	-140	-60								Emma R. Kast, emma.r.kast@gmail.com
1106	Yurkowski2015	Narwhal	Monodon monoceros	Monodon monoceros	39					muscle	E	-17.7	se	0.1			15	se	0.1			3.4	se	0.1		1996	2001	Canadian Arctic		none	59	75	-140	-60								Emma R. Kast, emma.r.kast@gmail.com
1107	Yurkowski2015	Narwhal	Monodon monoceros	Monodon monoceros	39					skin	E	-17.3	se	0.1			15.1	se	0.1			4.1	se	0.1		1996	2001	Canadian Arctic		none	59	75	-140	-60								Emma R. Kast, emma.r.kast@gmail.com
1108	Young2014	Ringed seal	Pusa hispida	Pusa hispida	30		1			muscle	E	-20.5	se	0.12			15.83	se	0.11			3.44	se	0.02	September-November	2007	2010	Arviat, Nunavut		figure	60	62	-94	-92								Emma R. Kast, emma.r.kast@gmail.com
1109	Young2014	Ringed seal	Pusa hispida	Pusa hispida	29		2			muscle	E	-20.64	se	0.08			15.53	se	0.15			3.49	se	0.02	September-November	2007	2010	Arviat, Nunavut		figure	60	62	-94	-92								Emma R. Kast, emma.r.kast@gmail.com
1110	Young2014	Ringed seal	Pusa hispida	Pusa hispida	32		3			muscle	E	-20.62	se	0.07			15.21	se	0.15			3.38	se	0.01	September-November	2007	2010	Arviat, Nunavut		figure	60	62	-94	-92								Emma R. Kast, emma.r.kast@gmail.com
1111	Young2014	Ringed seal	Pusa hispida	Pusa hispida	32		4			muscle	E	-20.39	se	0.1			15.77	se	0.15			3.41	se	0.01	September-November	2007	2010	Arviat, Nunavut		figure	60	62	-94	-92								Emma R. Kast, emma.r.kast@gmail.com
1112	Young2014	Ringed seal	Pusa hispida	Pusa hispida	30		5			muscle	E	-19.74	se	0.1			14.95	se	0.13			3.47	se	0.02	August-January	2003	2010	Sanikiluaq, Nunavut		figure	55	57	-80	-77								Emma R. Kast, emma.r.kast@gmail.com
1113	Young2014	Ringed seal	Pusa hispida	Pusa hispida	30		6			muscle	E	-19.99	se	0.09			14.84	se	0.1			3.46	se	0.02	August-January	2003	2010	Sanikiluaq, Nunavut		figure	55	57	-80	-77								Emma R. Kast, emma.r.kast@gmail.com
1114	Young2014	Ringed seal	Pusa hispida	Pusa hispida	20		7			muscle	E	-20.03	se	0.1			14.51	se	0.12			3.39	se	0.01	August-January	2003	2010	Sanikiluaq, Nunavut		figure	55	57	-80	-77								Emma R. Kast, emma.r.kast@gmail.com
1115	Young2014	Ringed seal	Pusa hispida	Pusa hispida	30		8			muscle	E	-19.68	se	0.13			14.55	se	0.16			3.4	se	0.02	August-January	2003	2010	Sanikiluaq, Nunavut		figure	55	57	-80	-77								Emma R. Kast, emma.r.kast@gmail.com
1116	Young2014	Ringed seal	Pusa hispida	Pusa hispida	26		9			muscle	E	-19.77	se	0.12			14.36	se	0.2			3.44	se	0.02	August-January	2003	2010	Sanikiluaq, Nunavut		figure	55	57	-80	-77								Emma R. Kast, emma.r.kast@gmail.com
1117	Young2014	Ringed seal	Pusa hispida	Pusa hispida	24		10			muscle	E	-20.25	se	0.09			14.24	se	0.13			3.48	se	0.01	August-January	2003	2010	Sanikiluaq, Nunavut		figure	55	57	-80	-77								Emma R. Kast, emma.r.kast@gmail.com
1118	Young2014	Ringed seal	Pusa hispida	Pusa hispida	31		11			muscle	E	-19.95	se	0.11			14.48	se	0.15			3.34	se	0.01	August-January	2003	2010	Sanikiluaq, Nunavut		figure	55	57	-80	-77								Emma R. Kast, emma.r.kast@gmail.com
1119	Young2014	Ringed seal	Pusa hispida	Pusa hispida	41		12			muscle	E	-20	se	0.09			13.88	se	0.11			3.38	se	0.01	August-January	2003	2010	Sanikiluaq, Nunavut		figure	55	57	-80	-77								Emma R. Kast, emma.r.kast@gmail.com
1120	Young2014	Ringed seal	Pusa hispida	Pusa hispida	27		2			hair	E	-18.65	se	0.09			16.01	se	0.27			3.18	se	0.01	September-November	2007	2010	Arviat, Nunavut		figure	60	62	-94	-92								Emma R. Kast, emma.r.kast@gmail.com
1121	Young2014	Ringed seal	Pusa hispida	Pusa hispida	30		3			hair	E	-18.84	se	0.09			15.26	se	0.25			3.2	se	0.01	September-November	2007	2010	Arviat, Nunavut		figure	60	62	-94	-92								Emma R. Kast, emma.r.kast@gmail.com
1122	Young2014	Ringed seal	Pusa hispida	Pusa hispida	33		4			hair	E	-18.72	se	0.1			15.81	se	0.19			3.18	se	0.01	September-November	2007	2010	Arviat, Nunavut		figure	60	62	-94	-92								Emma R. Kast, emma.r.kast@gmail.com
1123	Young2014	Ringed seal	Pusa hispida	Pusa hispida	19		9			hair	E	-17.6	se	0.16			15.19	se	0.3			3.17	se	0.01	August-January	2003	2010	Sanikiluaq, Nunavut		figure	55	57	-80	-77								Emma R. Kast, emma.r.kast@gmail.com
1124	Young2014	Ringed seal	Pusa hispida	Pusa hispida	33		10			hair	E	-17.9	se	0.11			14.74	se	0.19			3.17	se	0.02	August-January	2003	2010	Sanikiluaq, Nunavut		figure	55	57	-80	-77								Emma R. Kast, emma.r.kast@gmail.com
1125	Young2014	Ringed seal	Pusa hispida	Pusa hispida	34		11			hair	E	-17.94	se	0.14			15.23	se	0.22			3.15	se	0.01	August-January	2003	2010	Sanikiluaq, Nunavut		figure	55	57	-80	-77								Emma R. Kast, emma.r.kast@gmail.com
1126	Young2014	Ringed seal	Pusa hispida	Pusa hispida	46		12			hair	E	-18.22	se	0.11			14.42	se	0.16			3.17	se	0.01	August-January	2003	2010	Sanikiluaq, Nunavut		figure	55	57	-80	-77								Emma R. Kast, emma.r.kast@gmail.com
1127	Wright2015	Humpback whale	Megaptera novaeangliae	Megaptera novaeangliae	11		1			skin	E	-17.3	se	0.2			13.6	se	0.2			3.2	se	0.1		2004	2013	North Kodiak Archipelago, AK		figure	57.6	58.75	-152.5	-151.5								Emma R. Kast, emma.r.kast@gmail.com
1128	Wright2015	Humpback whale	Megaptera novaeangliae	Megaptera novaeangliae	20		2			skin	E	-17.9	se	0.1			13.8	se	0.2			3.3	se	0.1		2004	2013	North Kodiak Archipelago, AK		figure	57.6	58.75	-152.5	-151.5								Emma R. Kast, emma.r.kast@gmail.com
1129	Wright2015	Humpback whale	Megaptera novaeangliae	Megaptera novaeangliae	4		3			skin	E	-18.1	se	0.1			13.6	se	0.3			3.2	se	0.1		2004	2013	North Kodiak Archipelago, AK		figure	57.6	58.75	-152.5	-151.5								Emma R. Kast, emma.r.kast@gmail.com
1130	Wright2015	Humpback whale	Megaptera novaeangliae	Megaptera novaeangliae	4		4			skin	E	-17.7	se	0.4			14	se	0.6			3.4	se	0.2		2004	2013	North Kodiak Archipelago, AK		figure	57.6	58.75	-152.5	-151.5								Emma R. Kast, emma.r.kast@gmail.com
1131	Wright2015	Humpback whale	Megaptera novaeangliae	Megaptera novaeangliae	3		5			skin	E	-17.6	se	0.1			14.6	se	0.1			3.6	se	0.1		2004	2013	North Kodiak Archipelago, AK		figure	57.6	58.75	-152.5	-151.5								Emma R. Kast, emma.r.kast@gmail.com
1132	Wright2015	Humpback whale	Megaptera novaeangliae	Megaptera novaeangliae	5		6			skin	E	-17.8	se	0.1			13.5	se	0.2			3.2	se	0.1		2004	2013	North Kodiak Archipelago, AK		figure	57.6	58.75	-152.5	-151.5								Emma R. Kast, emma.r.kast@gmail.com
1133	Wright2015	Humpback whale	Megaptera novaeangliae	Megaptera novaeangliae	8		7			skin	E	-18.4	se	0.1			13.1	se	0.3			3	se	0.1		2004	2013	North Kodiak Archipelago, AK		figure	57.6	58.75	-152.5	-151.5								Emma R. Kast, emma.r.kast@gmail.com
1134	Wright2015	Humpback whale	Megaptera novaeangliae	Megaptera novaeangliae	8		8			skin	E	-17.7	se	0.2			14.2	se	0.2			3.4	se	0.1		2004	2013	North Kodiak Archipelago, AK		figure	57.6	58.75	-152.5	-151.5								Emma R. Kast, emma.r.kast@gmail.com
1135	Wright2015	Humpback whale	Megaptera novaeangliae	Megaptera novaeangliae	12		9			skin	E	-17	se	0.2			13.3	se	0.2			3.1	se	0.1		2004	2013	South Kodiak Archipelago, AK		figure	56.5	57.5	-153.5	-152								Emma R. Kast, emma.r.kast@gmail.com
1136	Wright2015	Humpback whale	Megaptera novaeangliae	Megaptera novaeangliae	25		10			skin	E	-18.1	se	0.1			13	se	0.2			3	se	0.1		2004	2013	South Kodiak Archipelago, AK		figure	56.5	57.5	-153.5	-152								Emma R. Kast, emma.r.kast@gmail.com
1137	Wright2015	Humpback whale	Megaptera novaeangliae	Megaptera novaeangliae	13		11			skin	E	-18.4	se	0.1			12.7	se	0.1			2.9	se	0.1		2004	2013	South Kodiak Archipelago, AK		figure	56.5	57.5	-153.5	-152								Emma R. Kast, emma.r.kast@gmail.com
1138	Wright2015	Humpback whale	Megaptera novaeangliae	Megaptera novaeangliae	5		12			skin	E	-17.9	se	0.2			12.9	se	0.3			3	se	0.1		2004	2013	South Kodiak Archipelago, AK		figure	56.5	57.5	-153.5	-152								Emma R. Kast, emma.r.kast@gmail.com
1139	AuriolesGamboa2009	Galapagos sea lion	Zalophus wollebaeki	Zalophus wollebaeki	17		1		pup	fur	E	-16.2	sd	0.2			12.2	sd	0.3						February-March	2002	2004	Galapagos Espanola		figure	-1	1	-92	-89								Emma R. Kast, emma.r.kast@gmail.com
1140	AuriolesGamboa2009	Galapagos sea lion	Zalophus wollebaeki	Zalophus wollebaeki	11		2		pup	fur	E	-15.9	sd	0.2			13.1	sd	0.2						February-March	2002	2004	Galapagos Sante Fe		figure	-1	1	-92	-89								Emma R. Kast, emma.r.kast@gmail.com
1141	AuriolesGamboa2009	Galapagos sea lion	Zalophus wollebaeki	Zalophus wollebaeki	11		3		pup	fur	E	-15.2	sd	0.5			13.5	sd	0.5						February-March	2002	2004	Galapagos Caamano		figure	-1	1	-92	-89								Emma R. Kast, emma.r.kast@gmail.com
1142	AuriolesGamboa2009	Galapagos sea lion	Zalophus wollebaeki	Zalophus wollebaeki	10		4		pup	fur	E	-16.2	sd	0.1			13	sd	0.5						February-March	2002	2004	Galapagos Plaza Sur		figure	-1	1	-92	-89								Emma R. Kast, emma.r.kast@gmail.com
1143	AuriolesGamboa2009	Galapagos sea lion	Zalophus wollebaeki	Zalophus wollebaeki	11		5		pup	fur	E	-15.6	sd	0.5			13.6	sd	0.6						February-March	2002	2004	Galapagos Mosquera		figure	-1	1	-92	-89								Emma R. Kast, emma.r.kast@gmail.com
1144	AuriolesGamboa2009	Galapagos sea lion	Zalophus wollebaeki	Zalophus wollebaeki	10		6		pup	fur	E	-16.4	sd	0.3			13.2	sd	0.3						February-March	2002	2004	Galapagos Pinta		figure	-1	1	-92	-89								Emma R. Kast, emma.r.kast@gmail.com
1145	Endo2010	Killer whale	Orcinus orca	Orcinus orca	6		1			muscle	E	-17.1	sd	0.1			16.5	sd	0.3							2000	2004	Northern East Japan		figure	38.24	44.98	140.91	146.79								Emma R. Kast, emma.r.kast@gmail.com
1146	Endo2010	Baird's beaked whale	Berardius bairdii	Berardius bairdii	19		2			muscle	E	-17.8	sd	0.6			16.3	sd	0.8							2000	2004	Northern East Japan		figure	38.24	44.98	140.91	146.79								Emma R. Kast, emma.r.kast@gmail.com
1147	Endo2010	Short-finned pilot whale	Globicephala macrorhynchus	Globicephala macrorhynchus	5		3			muscle	E	-18.3	sd	0.6			13.3	sd	0.8							2000	2004	Northern East Japan		figure	38.24	44.98	140.91	146.79								Emma R. Kast, emma.r.kast@gmail.com
1148	Endo2010	Dall's propoise	Phocoenoides dalli	Phocoenoides dalli	8		4			muscle	E	-18.8	sd	0.2			13.2	sd	0.3							2000	2004	Northern East Japan		figure	38.24	44.98	140.91	146.79								Emma R. Kast, emma.r.kast@gmail.com
1149	Endo2010	Striped dolphin	Stenella coeruleoalba	Stenella coeruleoalba	11		5			muscle	E	-17.7	sd	0.6			12.3	sd	0.9							2000	2004	Northern East Japan		figure	38.24	44.98	140.91	146.79								Emma R. Kast, emma.r.kast@gmail.com
1150	Endo2010	Risso's dolphin		Grampus griseus	8		6			muscle	E	-16.7	sd	0.3			13.1	sd	0.5							2000	2004	Central East Japan		figure	33.3	37.44	135.95	141.49								Emma R. Kast, emma.r.kast@gmail.com
1151	Endo2010	Short-finned pilot whale	Globicephala macrorhynchus	Globicephala macrorhynchus	18		7			muscle	E	-16.9	sd	0.5			12.2	sd	0.7							2000	2004	Central East Japan		figure	33.3	37.44	135.95	141.49								Emma R. Kast, emma.r.kast@gmail.com
1152	Endo2010	Melon-headed whale	Peponocephala electra	Peponocephala electra	15		8			muscle	E	-16.8	sd	0.2			12.7	sd	0.3							2000	2004	Central East Japan		figure	33.3	37.44	135.95	141.49								Emma R. Kast, emma.r.kast@gmail.com
1153	Endo2010	Bottlenose dolphin	Tursiops truncatus	Tursiops truncatus	10		9			muscle	E	-17.2	sd	0.3			13.1	sd	0.6							2000	2004	Central East Japan		figure	33.3	37.44	135.95	141.49								Emma R. Kast, emma.r.kast@gmail.com
1154	Endo2010	Pygmy killer whale			2		10			muscle	E	-17.6					14.1									2000	2004	South East Japan		figure	25.33	28.97	127.22	130.49								Emma R. Kast, emma.r.kast@gmail.com
1155	Endo2010	False killer whale	Pseudorca crassidens	Pseudorca crassidens	5		11			muscle	E	-16.2	sd	0.6			12.8	sd	0.6							2000	2004	South East Japan		figure	25.33	28.97	127.22	130.49								Emma R. Kast, emma.r.kast@gmail.com
1156	Endo2010	Pantropical spotted dolphin	Stenella attenuata	Stenella attenuata	4		12			muscle	E	-17.3	sd	0.3			12.1	sd	0.8							2000	2004	South East Japan		figure	25.33	28.97	127.22	130.49								Emma R. Kast, emma.r.kast@gmail.com
1157	Endo2010	Rough-toothed dolphin	Steno bredanensis	Steno bredanensis	6		13			muscle	E	-16.9	sd	0.5			11.6	sd	0.5							2000	2004	South East Japan		figure	25.33	28.97	127.22	130.49								Emma R. Kast, emma.r.kast@gmail.com
1158	Smith1996	Harbor seal	Phoca vitulina concolor	Phoca vitulina concolor	16		1			hair	E	-16.1	sd	1.2			16.2	sd	3.4							1938	1992	Northwest Atlantic Ocean		none	43.6	63	-66	-41								Emma R. Kast, emma.r.kast@gmail.com
1159	Connan2014	Cape fur seal	Arctocephalus pusillus pusillus	Arctocephalus pusillus pusillus	4	1	1		adult	blood	E	-14.9		0.4			15.7		0.5						Summer	2013	2013	Black Rocks, Algoa Bay, South Africa		latlong	-33.8333	-33.8333	26.2667	26.2667								Emma R. Kast, emma.r.kast@gmail.com
1160	Connan2014	Cape fur seal	Arctocephalus pusillus pusillus	Arctocephalus pusillus pusillus	4	1	1		adult	hair	E	-13.3		0.5			15.9		0.4						Summer	2013	2013	Black Rocks, Algoa Bay, South Africa		latlong	-33.8333	-33.8333	26.2667	26.2667								Emma R. Kast, emma.r.kast@gmail.com
1161	Connan2014	Cape fur seal	Arctocephalus pusillus pusillus	Arctocephalus pusillus pusillus	4	1	1		adult	whisker	E	-13		0.4			16.1		0.6						Summer	2013	2013	Black Rocks, Algoa Bay, South Africa		latlong	-33.8333	-33.8333	26.2667	26.2667								Emma R. Kast, emma.r.kast@gmail.com
1162	Connan2014	Cape fur seal	Arctocephalus pusillus pusillus	Arctocephalus pusillus pusillus	13		2		pup	blood	E	-15.1		0.4			17		0.5						Summer	2013	2013	Black Rocks, Algoa Bay, South Africa		latlong	-33.8333	-33.8333	26.2667	26.2667								Emma R. Kast, emma.r.kast@gmail.com
1163	Connan2014	Cape fur seal	Arctocephalus pusillus pusillus	Arctocephalus pusillus pusillus	13		2		pup	hair	E	-13.9		0.3			17.4		0.5						Summer	2013	2013	Black Rocks, Algoa Bay, South Africa		latlong	-33.8333	-33.8333	26.2667	26.2667								Emma R. Kast, emma.r.kast@gmail.com
1164	Connan2014	Cape fur seal	Arctocephalus pusillus pusillus	Arctocephalus pusillus pusillus	13		2		pup	whisker	E	-13.3		0.3			18.1		0.5						Summer	2013	2013	Black Rocks, Algoa Bay, South Africa		latlong	-33.8333	-33.8333	26.2667	26.2667								Emma R. Kast, emma.r.kast@gmail.com
1165	Connan2014	Cape fur seal	Arctocephalus pusillus pusillus	Arctocephalus pusillus pusillus	5	1	3		adult	blood	E	-15		0.4			15.5		0.5						Winter	2013	2013	Black Rocks, Algoa Bay, South Africa		latlong	-33.8333	-33.8333	26.2667	26.2667								Emma R. Kast, emma.r.kast@gmail.com
1166	Connan2014	Cape fur seal	Arctocephalus pusillus pusillus	Arctocephalus pusillus pusillus	5	1	3		adult	hair	E	-13.4		0.5			15.8		0.7						Winter	2013	2013	Black Rocks, Algoa Bay, South Africa		latlong	-33.8333	-33.8333	26.2667	26.2667								Emma R. Kast, emma.r.kast@gmail.com
1167	Connan2014	Cape fur seal	Arctocephalus pusillus pusillus	Arctocephalus pusillus pusillus	5	1	3		adult	whisker	E	-12.9		0.4			15.8		0.6						Winter	2013	2013	Black Rocks, Algoa Bay, South Africa		latlong	-33.8333	-33.8333	26.2667	26.2667								Emma R. Kast, emma.r.kast@gmail.com
1168	Connan2014	Cape fur seal	Arctocephalus pusillus pusillus	Arctocephalus pusillus pusillus	2		4		pup	blood	E				-15	-14.8				17.3	17.4				Winter	2013	2013	Black Rocks, Algoa Bay, South Africa		latlong	-33.8333	-33.8333	26.2667	26.2667								Emma R. Kast, emma.r.kast@gmail.com
1169	Connan2014	Cape fur seal	Arctocephalus pusillus pusillus	Arctocephalus pusillus pusillus	2		4		pup	hair	E				-14.1	-13.8				17.7	17.8				Winter	2013	2013	Black Rocks, Algoa Bay, South Africa		latlong	-33.8333	-33.8333	26.2667	26.2667								Emma R. Kast, emma.r.kast@gmail.com
1170	Connan2014	Cape fur seal	Arctocephalus pusillus pusillus	Arctocephalus pusillus pusillus	2		4		pup	whisker	E				-13.6	-13.5				17.8	18.1				Winter	2013	2013	Black Rocks, Algoa Bay, South Africa		latlong	-33.8333	-33.8333	26.2667	26.2667								Emma R. Kast, emma.r.kast@gmail.com
1171	Montanari2020	Humpback whale	Megaptera novaeangliae	Megaptera novaeangliae	44		1			skin	E	-25.6	se	0.1	-26.7	-23.3	7	se	0.1	6.2	8					2000	2005	Madagascar		figure	-30	-10	40	60								Emma R. Kast, emma.r.kast@gmail.com
1172	Montanari2020	Humpback whale	Megaptera novaeangliae	Megaptera novaeangliae	43		2			skin	E	-25.7	se	0.2	-28.5	-21.8	7.6	se	0.1	6.9	8.6					2000	2005	Gabon		figure	-20	5	5	15								Emma R. Kast, emma.r.kast@gmail.com
1173	Montanari2020	Humpback whale	Megaptera novaeangliae	Megaptera novaeangliae	13		3			skin	E	-25.6	se	0.2	-27.38	-23.8	7.2	se	0.1	6.6	7.8					1998	1998	Mayotte		figure	-20	-15	40	50								Emma R. Kast, emma.r.kast@gmail.com
1174	Vales2014	South American fur seal	Arctocephalus australis	Arctocephalus australis	1	0	1	9		bone_collagen	E	-16.62					20.53					3.11				1994	1994	Southern Brazil		range	-29.3167	-31.25	-49.7167	-50.9							GEMARS 0185	Emma R. Kast, emma.r.kast@gmail.com
1175	Vales2014	South American fur seal	Arctocephalus australis	Arctocephalus australis	1	0	2	12		bone_collagen	E	-15.6					20.5					3.48				1995	1995	Southern Brazil		range	-29.3167	-31.25	-49.7167	-50.9							GEMARS 0259	Emma R. Kast, emma.r.kast@gmail.com
1176	Vales2014	South American fur seal	Arctocephalus australis	Arctocephalus australis	1	0	3	8		bone_collagen	E	-12.87					20.52					2.92				1995	1995	Southern Brazil		range	-29.3167	-31.25	-49.7167	-50.9							GEMARS 0263	Emma R. Kast, emma.r.kast@gmail.com
1177	Vales2014	South American fur seal	Arctocephalus australis	Arctocephalus australis	1	0	4	10		bone_collagen	E	-13.31					20.8					3				1995	1995	Southern Brazil		range	-29.3167	-31.25	-49.7167	-50.9							GEMARS 0278	Emma R. Kast, emma.r.kast@gmail.com
1178	Vales2014	South American fur seal	Arctocephalus australis	Arctocephalus australis	1	0	5	9		bone_collagen	E	-13.09					20.43					2.79				1995	1995	Southern Brazil		range	-29.3167	-31.25	-49.7167	-50.9							GEMARS 0280	Emma R. Kast, emma.r.kast@gmail.com
1179	Vales2014	South American fur seal	Arctocephalus australis	Arctocephalus australis	1	0	6	9		bone_collagen	E	-13.11					20.93					2.9				1995	1995	Southern Brazil		range	-29.3167	-31.25	-49.7167	-50.9							GEMARS 0293	Emma R. Kast, emma.r.kast@gmail.com
1180	Vales2014	South American fur seal	Arctocephalus australis	Arctocephalus australis	1	0	7	8		bone_collagen	E	-13.87					20.53					3.19				1995	1995	Southern Brazil		range	-29.3167	-31.25	-49.7167	-50.9							GEMARS 0297	Emma R. Kast, emma.r.kast@gmail.com
1181	Vales2014	South American fur seal	Arctocephalus australis	Arctocephalus australis	1	0	8			bone_collagen	E	-13.34					20.81					3.17				1995	1995	Southern Brazil		range	-29.3167	-31.25	-49.7167	-50.9							GEMARS 0302	Emma R. Kast, emma.r.kast@gmail.com
1182	Vales2014	South American fur seal	Arctocephalus australis	Arctocephalus australis	1	0	9	9		bone_collagen	E	-12.97					20.07					2.81				1996	1996	Southern Brazil		range	-29.3167	-31.25	-49.7167	-50.9							GEMARS 0368	Emma R. Kast, emma.r.kast@gmail.com
1183	Vales2014	South American fur seal	Arctocephalus australis	Arctocephalus australis	1	0	10	10		bone_collagen	E	-14.51					19.29					2.82				1997	1997	Southern Brazil		range	-29.3167	-31.25	-49.7167	-50.9							GEMARS 0429	Emma R. Kast, emma.r.kast@gmail.com
1184	Vales2014	South American fur seal	Arctocephalus australis	Arctocephalus australis	1	0	11	12		bone_collagen	E	-14.22					19.18					2.84				1997	1997	Southern Brazil		range	-29.3167	-31.25	-49.7167	-50.9							GEMARS 0436	Emma R. Kast, emma.r.kast@gmail.com
1185	Vales2014	South American fur seal	Arctocephalus australis	Arctocephalus australis	1	0	12	10		bone_collagen	E	-13.34					21.23					2.87				1997	1997	Southern Brazil		range	-29.3167	-31.25	-49.7167	-50.9							GEMARS 0450	Emma R. Kast, emma.r.kast@gmail.com
1186	Vales2014	South American fur seal	Arctocephalus australis	Arctocephalus australis	1	0	13	9		bone_collagen	E	-14.32					22.73					3.38				1998	1998	Southern Brazil		range	-29.3167	-31.25	-49.7167	-50.9							GEMARS 0537	Emma R. Kast, emma.r.kast@gmail.com
1187	Vales2014	South American fur seal	Arctocephalus australis	Arctocephalus australis	1	0	14	10		bone_collagen	E	-13.4					20.74					3.13				1998	1998	Southern Brazil		range	-29.3167	-31.25	-49.7167	-50.9							GEMARS 0544	Emma R. Kast, emma.r.kast@gmail.com
1188	Vales2014	South American fur seal	Arctocephalus australis	Arctocephalus australis	1	0	15	13		bone_collagen	E	-12.58					20.64					2.83				1999	1999	Southern Brazil		range	-29.3167	-31.25	-49.7167	-50.9							GEMARS 0581	Emma R. Kast, emma.r.kast@gmail.com
1189	Vales2014	South American fur seal	Arctocephalus australis	Arctocephalus australis	1	0	16	10		bone_collagen	E	-12.78					20.95					3.05				1999	1999	Southern Brazil		range	-29.3167	-31.25	-49.7167	-50.9							GEMARS 0582	Emma R. Kast, emma.r.kast@gmail.com
1190	Vales2014	South American fur seal	Arctocephalus australis	Arctocephalus australis	1	0	17	11		bone_collagen	E	-12.64					20.63					2.87				1999	1999	Southern Brazil		range	-29.3167	-31.25	-49.7167	-50.9							GEMARS 0584	Emma R. Kast, emma.r.kast@gmail.com
1191	Vales2014	South American fur seal	Arctocephalus australis	Arctocephalus australis	1	0	18	10		bone_collagen	E	-13.25					19.46					3.01				1999	1999	Southern Brazil		range	-29.3167	-31.25	-49.7167	-50.9							GEMARS 0586	Emma R. Kast, emma.r.kast@gmail.com
1192	Vales2014	South American fur seal	Arctocephalus australis	Arctocephalus australis	1	0	19	8		bone_collagen	E	-13.69					21.5					2.94				1999	1999	Southern Brazil		range	-29.3167	-31.25	-49.7167	-50.9							GEMARS 0588	Emma R. Kast, emma.r.kast@gmail.com
1193	Vales2014	South American fur seal	Arctocephalus australis	Arctocephalus australis	1	0	20	11		bone_collagen	E	-12.74					20.73					2.94				1999	1999	Southern Brazil		range	-29.3167	-31.25	-49.7167	-50.9							GEMARS 0589	Emma R. Kast, emma.r.kast@gmail.com
1194	Vales2014	South American fur seal	Arctocephalus australis	Arctocephalus australis	1	0	21	12		bone_collagen	E	-13.04					19.88					3.07				2000	2000	Southern Brazil		range	-29.3167	-31.25	-49.7167	-50.9							GEMARS 0655	Emma R. Kast, emma.r.kast@gmail.com
1195	Vales2014	South American fur seal	Arctocephalus australis	Arctocephalus australis	1	0	22	10		bone_collagen	E	-12.62					19.76					2.81				2000	2000	Southern Brazil		range	-29.3167	-31.25	-49.7167	-50.9							GEMARS 0661	Emma R. Kast, emma.r.kast@gmail.com
1196	Vales2014	South American fur seal	Arctocephalus australis	Arctocephalus australis	1	0	23	12		bone_collagen	E	-13.5					21.11					2.93				2000	2000	Southern Brazil		range	-29.3167	-31.25	-49.7167	-50.9							GEMARS 0681	Emma R. Kast, emma.r.kast@gmail.com
1197	Vales2014	South American fur seal	Arctocephalus australis	Arctocephalus australis	1	0	24	12		bone_collagen	E	-13.19					20.55					2.88				2000	2000	Southern Brazil		range	-29.3167	-31.25	-49.7167	-50.9							GEMARS 0694	Emma R. Kast, emma.r.kast@gmail.com
1198	Vales2014	South American fur seal	Arctocephalus australis	Arctocephalus australis	1	0	25	9		bone_collagen	E	-14.15					21.19					2.82				2000	2000	Southern Brazil		range	-29.3167	-31.25	-49.7167	-50.9							GEMARS 0721	Emma R. Kast, emma.r.kast@gmail.com
1199	Vales2014	South American fur seal	Arctocephalus australis	Arctocephalus australis	1	0	26	9		bone_collagen	E	-14.33					21					3.03				2000	2000	Southern Brazil		range	-29.3167	-31.25	-49.7167	-50.9							GEMARS 0727	Emma R. Kast, emma.r.kast@gmail.com
1200	Vales2014	South American fur seal	Arctocephalus australis	Arctocephalus australis	1	0	27	13		bone_collagen	E	-14.44					19.82					2.93				2000	2000	Southern Brazil		range	-29.3167	-31.25	-49.7167	-50.9							GEMARS 0739	Emma R. Kast, emma.r.kast@gmail.com
1201	Vales2014	South American fur seal	Arctocephalus australis	Arctocephalus australis	1	0	28	9		bone_collagen	E	-12.9					20.18					2.92				2002	2002	Southern Brazil		range	-29.3167	-31.25	-49.7167	-50.9							GEMARS 0830	Emma R. Kast, emma.r.kast@gmail.com
1202	Vales2014	South American fur seal	Arctocephalus australis	Arctocephalus australis	1	0	29	8		bone_collagen	E	-15.19					20.17					2.96				2002	2002	Southern Brazil		range	-29.3167	-31.25	-49.7167	-50.9							GEMARS 0901	Emma R. Kast, emma.r.kast@gmail.com
1203	Vales2014	South American fur seal	Arctocephalus australis	Arctocephalus australis	1	0	30	11		bone_collagen	E	-14.08					20.23					2.87				2003	2003	Southern Brazil		range	-29.3167	-31.25	-49.7167	-50.9							GEMARS 0958	Emma R. Kast, emma.r.kast@gmail.com
1204	Vales2014	South American fur seal	Arctocephalus australis	Arctocephalus australis	1	0	31	11		bone_collagen	E	-14.27					19.8					3.12				2003	2003	Southern Brazil		range	-29.3167	-31.25	-49.7167	-50.9							GEMARS 0960	Emma R. Kast, emma.r.kast@gmail.com
1205	Vales2014	South American fur seal	Arctocephalus australis	Arctocephalus australis	1	0	32	13		bone_collagen	E	-13.63					20.08					2.76				2003	2003	Southern Brazil		range	-29.3167	-31.25	-49.7167	-50.9							GEMARS 0969	Emma R. Kast, emma.r.kast@gmail.com
1206	Vales2014	South American fur seal	Arctocephalus australis	Arctocephalus australis	1	0	33	10		bone_collagen	E	-13.55					20.58					2.83				2003	2003	Southern Brazil		range	-29.3167	-31.25	-49.7167	-50.9							GEMARS 1014	Emma R. Kast, emma.r.kast@gmail.com
1207	Vales2014	South American fur seal	Arctocephalus australis	Arctocephalus australis	1	0	34	12		bone_collagen	E	-14.09					20.41					2.85				2003	2003	Southern Brazil		range	-29.3167	-31.25	-49.7167	-50.9							GEMARS 1065	Emma R. Kast, emma.r.kast@gmail.com
1208	Vales2014	South American fur seal	Arctocephalus australis	Arctocephalus australis	1	0	35	11		bone_collagen	E	-13.93					20.46					3.14				2003	2003	Southern Brazil		range	-29.3167	-31.25	-49.7167	-50.9							GEMARS 1087	Emma R. Kast, emma.r.kast@gmail.com
1209	Vales2014	South American fur seal	Arctocephalus australis	Arctocephalus australis	1	0	36	11		bone_collagen	E	-12.78					20.72					2.92				2003	2003	Southern Brazil		range	-29.3167	-31.25	-49.7167	-50.9							GEMARS 1113	Emma R. Kast, emma.r.kast@gmail.com
1210	Vales2014	South American fur seal	Arctocephalus australis	Arctocephalus australis	1	0	37	12		bone_collagen	E	-13.84					20.91					2.97				2003	2003	Southern Brazil		range	-29.3167	-31.25	-49.7167	-50.9							GEMARS 1114	Emma R. Kast, emma.r.kast@gmail.com
1211	Vales2014	South American fur seal	Arctocephalus australis	Arctocephalus australis	1	0	38	8		bone_collagen	E	-13.71					20.98					3.15				2003	2003	Southern Brazil		range	-29.3167	-31.25	-49.7167	-50.9							GEMARS 1128	Emma R. Kast, emma.r.kast@gmail.com
1212	Vales2014	South American fur seal	Arctocephalus australis	Arctocephalus australis	1	0	39	11		bone_collagen	E	-14.32					20.37					3.22				2003	2003	Southern Brazil		range	-29.3167	-31.25	-49.7167	-50.9							GEMARS 1133	Emma R. Kast, emma.r.kast@gmail.com
1213	Vales2014	South American fur seal	Arctocephalus australis	Arctocephalus australis	1	0	40	12		bone_collagen	E	-12.87					20.57					3.2				2004	2004	Southern Brazil		range	-29.3167	-31.25	-49.7167	-50.9							GEMARS 1185	Emma R. Kast, emma.r.kast@gmail.com
1214	Vales2014	South American fur seal	Arctocephalus australis	Arctocephalus australis	1	0	41	12		bone_collagen	E	-13.1					19.68					2.96				2005	2005	Southern Brazil		range	-29.3167	-31.25	-49.7167	-50.9							GEMARS 1230	Emma R. Kast, emma.r.kast@gmail.com
1215	Vales2014	South American fur seal	Arctocephalus australis	Arctocephalus australis	1	0	42	10		bone_collagen	E	-13.57					21.16					2.98				2006	2006	Southern Brazil		range	-29.3167	-31.25	-49.7167	-50.9							GEMARS 1277	Emma R. Kast, emma.r.kast@gmail.com
1216	Vales2014	South American fur seal	Arctocephalus australis	Arctocephalus australis	1	0	43	11		bone_collagen	E	-13.94					21					2.93				2008	2008	Southern Brazil		range	-29.3167	-31.25	-49.7167	-50.9							GEMARS 1310	Emma R. Kast, emma.r.kast@gmail.com
1217	Vales2014	South American fur seal	Arctocephalus australis	Arctocephalus australis	1	0	44	14		bone_collagen	E	-12.84					21.54					2.84				2009	2009	Southern Brazil		range	-29.3167	-31.25	-49.7167	-50.9							GEMARS 1330	Emma R. Kast, emma.r.kast@gmail.com
1218	Vales2014	South American fur seal	Arctocephalus australis	Arctocephalus australis	1	0	45	11		bone_collagen	E	-13.24					20.59					2.88				2009	2009	Southern Brazil		range	-29.3167	-31.25	-49.7167	-50.9							GEMARS 1343	Emma R. Kast, emma.r.kast@gmail.com
1219	Vales2014	South American fur seal	Arctocephalus australis	Arctocephalus australis	1	0	46			bone_collagen	E	-12.84					20.53					2.78				2010	2010	Southern Brazil		range	-29.3167	-31.25	-49.7167	-50.9							GEMARS 1413	Emma R. Kast, emma.r.kast@gmail.com
1220	Vales2014	South American fur seal	Arctocephalus australis	Arctocephalus australis	1	0	47	14		bone_collagen	E	-13.23					21					2.82				2011	2011	Southern Brazil		range	-29.3167	-31.25	-49.7167	-50.9							GEMARS 1448	Emma R. Kast, emma.r.kast@gmail.com
1221	Vales2014	South American fur seal	Arctocephalus australis	Arctocephalus australis	1	0	48	13		bone_collagen	E	-13.53					20.81					2.9				2011	2011	Southern Brazil		range	-29.3167	-31.25	-49.7167	-50.9							GEMARS 1449	Emma R. Kast, emma.r.kast@gmail.com
1222	Vales2014	South American fur seal	Arctocephalus australis	Arctocephalus australis	1	0	49	11		bone_collagen	E	-12.5					21.17					2.75				2011	2011	Southern Brazil		range	-29.3167	-31.25	-49.7167	-50.9							GEMARS 1450	Emma R. Kast, emma.r.kast@gmail.com
1223	Vales2014	South American fur seal	Arctocephalus australis	Arctocephalus australis	1	0	50	14		bone_collagen	E	-13.13					21.32					2.88				2011	2011	Southern Brazil		range	-29.3167	-31.25	-49.7167	-50.9							GEMARS 1452	Emma R. Kast, emma.r.kast@gmail.com
1224	Vales2014	South American fur seal	Arctocephalus australis	Arctocephalus australis	1	0	51			bone_collagen	E	-14.16					19.6					2.78				2011	2011	Southern Brazil		range	-29.3167	-31.25	-49.7167	-50.9							GEMARS 1457	Emma R. Kast, emma.r.kast@gmail.com
1225	Vales2014	South American fur seal	Arctocephalus australis	Arctocephalus australis	1	0	52	9		bone_collagen	E	-13.28					20.56					2.75				2011	2011	Southern Brazil		range	-29.3167	-31.25	-49.7167	-50.9							GEMARS 1458	Emma R. Kast, emma.r.kast@gmail.com
1226	Vales2014	South American fur seal	Arctocephalus australis	Arctocephalus australis	1	0	53	9		bone_collagen	E	-13.23					20.47					2.78				2011	2011	Southern Brazil		range	-29.3167	-31.25	-49.7167	-50.9							GEMARS 1459	Emma R. Kast, emma.r.kast@gmail.com
1227	Vales2014	South American fur seal	Arctocephalus australis	Arctocephalus australis	1	0	54			bone_collagen	E	-13.2					20.72					2.91				2011	2011	Southern Brazil		range	-29.3167	-31.25	-49.7167	-50.9							GEMARS 1463	Emma R. Kast, emma.r.kast@gmail.com
1228	Valenzuela2010	Southern right whale	Eubalaena australis	Eubalaena australis	42	1	1		adult	skin	E	-21.2	sd	1.3			7.8	sd	2							2003	2005	Peninsula Valdes, Argentina		latlong	-42.5	-42.5	-64.1667	-64.1667								Emma R. Kast, emma.r.kast@gmail.com
1229	Valenzuela2010	Southern right whale	Eubalaena australis	Eubalaena australis	12		2		calf	skin	E	-20.5	sd	1.4			8.7	sd	1.3							2003	2003	Peninsula Valdes, Argentina		latlong	-42.5	-42.5	-64.1667	-64.1667								Emma R. Kast, emma.r.kast@gmail.com
1230	Valenzuela2010	Southern right whale	Eubalaena australis	Eubalaena australis	25		3		calf	skin	E	-21.6	sd	1.6			8.7	sd	1.9							2004	2004	Peninsula Valdes, Argentina		latlong	-42.5	-42.5	-64.1667	-64.1667								Emma R. Kast, emma.r.kast@gmail.com
1231	Valenzuela2010	Southern right whale	Eubalaena australis	Eubalaena australis	10		4		calf	skin	E	-20.3	sd	1.7			8	sd	2.1							2005	2005	Peninsula Valdes, Argentina		latlong	-42.5	-42.5	-64.1667	-64.1667								Emma R. Kast, emma.r.kast@gmail.com
1232	Eder2019	Southern elephant seal	Mirounga leonina	Mirounga leonina	6		1		yearling	whisker	E	-15.6	sd	0.5			17.3	sd	1.4									Peninsula Valdes, Argentina	neritic	latlong	-42.5	-42.5	-64.1667	-64.1667								Emma R. Kast, emma.r.kast@gmail.com
1233	Eder2019	Southern elephant seal	Mirounga leonina	Mirounga leonina	54		2		yearling	whisker	E	-17.9	sd	0.7			12.4	sd	0.5									Peninsula Valdes, Argentina	oceanic	latlong	-42.5	-42.5	-64.1667	-64.1667								Emma R. Kast, emma.r.kast@gmail.com
1234	ElorriagaVerplancken2016	Guadalupe fur seal	Arctocephalus philippii townsendi	Arctocephalus philippii townsendi	1		1		neonate	fur	E	-17.6					17.7								July	2014	2014	Punta Sur, Guadalupe Island, Baja California, Mexico		latlong	28.8791	28.8791	-118.293	-118.293								Emma R. Kast, emma.r.kast@gmail.com
1235	ElorriagaVerplancken2016	Guadalupe fur seal	Arctocephalus philippii townsendi	Arctocephalus philippii townsendi	1		2		neonate	fur	E	-17.6					18.2								July	2014	2014	Punta Sur, Guadalupe Island, Baja California, Mexico		latlong	28.8791	28.8791	-118.293	-118.293								Emma R. Kast, emma.r.kast@gmail.com
1236	ElorriagaVerplancken2016	Guadalupe fur seal	Arctocephalus philippii townsendi	Arctocephalus philippii townsendi	1		3		neonate	fur	E	-17.2					18								July	2014	2014	Punta Sur, Guadalupe Island, Baja California, Mexico		latlong	28.8791	28.8791	-118.293	-118.293								Emma R. Kast, emma.r.kast@gmail.com
1237	ElorriagaVerplancken2016	Guadalupe fur seal	Arctocephalus philippii townsendi	Arctocephalus philippii townsendi	1		4		neonate	fur	E	-17.3					18.7								July	2014	2014	Punta Sur, Guadalupe Island, Baja California, Mexico		latlong	28.8791	28.8791	-118.293	-118.293								Emma R. Kast, emma.r.kast@gmail.com
1238	ElorriagaVerplancken2016	Guadalupe fur seal	Arctocephalus philippii townsendi	Arctocephalus philippii townsendi	1		5		neonate	fur	E	-18.2					17.7								July	2014	2014	Punta Sur, Guadalupe Island, Baja California, Mexico		latlong	28.8791	28.8791	-118.293	-118.293								Emma R. Kast, emma.r.kast@gmail.com
1239	ElorriagaVerplancken2016	Guadalupe fur seal	Arctocephalus philippii townsendi	Arctocephalus philippii townsendi	1		6		neonate	fur	E	-17					17.6								July	2014	2014	Punta Sur, Guadalupe Island, Baja California, Mexico		latlong	28.8791	28.8791	-118.293	-118.293								Emma R. Kast, emma.r.kast@gmail.com
1240	ElorriagaVerplancken2016	Guadalupe fur seal	Arctocephalus philippii townsendi	Arctocephalus philippii townsendi	1		7		neonate	fur	E	-17.7					17.4								July	2014	2014	Punta Sur, Guadalupe Island, Baja California, Mexico		latlong	28.8791	28.8791	-118.293	-118.293								Emma R. Kast, emma.r.kast@gmail.com
1241	ElorriagaVerplancken2016	Guadalupe fur seal	Arctocephalus philippii townsendi	Arctocephalus philippii townsendi	1		8		neonate	fur	E	-18					17.5								July	2014	2014	Punta Sur, Guadalupe Island, Baja California, Mexico		latlong	28.8791	28.8791	-118.293	-118.293								Emma R. Kast, emma.r.kast@gmail.com
1242	ElorriagaVerplancken2016	Guadalupe fur seal	Arctocephalus philippii townsendi	Arctocephalus philippii townsendi	1		9		neonate	fur	E	-17.4					17.4								July	2014	2014	Punta Sur, Guadalupe Island, Baja California, Mexico		latlong	28.8791	28.8791	-118.293	-118.293								Emma R. Kast, emma.r.kast@gmail.com
1243	ElorriagaVerplancken2016	Guadalupe fur seal	Arctocephalus philippii townsendi	Arctocephalus philippii townsendi	1		10		neonate	fur	E	-17.7					17.9								July	2014	2014	Punta Sur, Guadalupe Island, Baja California, Mexico		latlong	28.8791	28.8791	-118.293	-118.293								Emma R. Kast, emma.r.kast@gmail.com
1244	ElorriagaVerplancken2016	Guadalupe fur seal	Arctocephalus philippii townsendi	Arctocephalus philippii townsendi	1	1	11		adult	fur	E	-18.2					16.9								July	2014	2014	Punta Sur, Guadalupe Island, Baja California, Mexico		latlong	28.8791	28.8791	-118.293	-118.293								Emma R. Kast, emma.r.kast@gmail.com
1245	ElorriagaVerplancken2016	Guadalupe fur seal	Arctocephalus philippii townsendi	Arctocephalus philippii townsendi	1	1	12		adult	fur	E	-18.1					16.9								July	2014	2014	Punta Sur, Guadalupe Island, Baja California, Mexico		latlong	28.8791	28.8791	-118.293	-118.293								Emma R. Kast, emma.r.kast@gmail.com
1246	ElorriagaVerplancken2016	Guadalupe fur seal	Arctocephalus philippii townsendi	Arctocephalus philippii townsendi	1	1	13		adult	fur	E	-17.7					16.9								July	2014	2014	Punta Sur, Guadalupe Island, Baja California, Mexico		latlong	28.8791	28.8791	-118.293	-118.293								Emma R. Kast, emma.r.kast@gmail.com
1247	ElorriagaVerplancken2016	Guadalupe fur seal	Arctocephalus philippii townsendi	Arctocephalus philippii townsendi	1	1	14		adult	fur	E	-16.8					16.6								July	2014	2014	Punta Sur, Guadalupe Island, Baja California, Mexico		latlong	28.8791	28.8791	-118.293	-118.293								Emma R. Kast, emma.r.kast@gmail.com
1248	ElorriagaVerplancken2016	Guadalupe fur seal	Arctocephalus philippii townsendi	Arctocephalus philippii townsendi	1	1	15		adult	fur	E	-16.8					16.8								July	2014	2014	Punta Sur, Guadalupe Island, Baja California, Mexico		latlong	28.8791	28.8791	-118.293	-118.293								Emma R. Kast, emma.r.kast@gmail.com
1249	ElorriagaVerplancken2016	Guadalupe fur seal	Arctocephalus philippii townsendi	Arctocephalus philippii townsendi	1	1	16		adult	fur	E	-16.9					16.8								July	2014	2014	Punta Sur, Guadalupe Island, Baja California, Mexico		latlong	28.8791	28.8791	-118.293	-118.293								Emma R. Kast, emma.r.kast@gmail.com
1250	ElorriagaVerplancken2016	Guadalupe fur seal	Arctocephalus philippii townsendi	Arctocephalus philippii townsendi	1	1	17		adult	fur	E	-17.6					16.6								July	2014	2014	Punta Sur, Guadalupe Island, Baja California, Mexico		latlong	28.8791	28.8791	-118.293	-118.293								Emma R. Kast, emma.r.kast@gmail.com
1251	ElorriagaVerplancken2016	Guadalupe fur seal	Arctocephalus philippii townsendi	Arctocephalus philippii townsendi	1	1	18		adult	fur	E	-17.5					16.7								July	2014	2014	Punta Sur, Guadalupe Island, Baja California, Mexico		latlong	28.8791	28.8791	-118.293	-118.293								Emma R. Kast, emma.r.kast@gmail.com
1252	ElorriagaVerplancken2016	Guadalupe fur seal	Arctocephalus philippii townsendi	Arctocephalus philippii townsendi	1	1	19		adult	fur	E	-16.9					16.7								July	2014	2014	Punta Sur, Guadalupe Island, Baja California, Mexico		latlong	28.8791	28.8791	-118.293	-118.293								Emma R. Kast, emma.r.kast@gmail.com
1253	ElorriagaVerplancken2016	Guadalupe fur seal	Arctocephalus philippii townsendi	Arctocephalus philippii townsendi	1	1	20		adult	fur	E	-17					17.1								July	2014	2014	Punta Sur, Guadalupe Island, Baja California, Mexico		latlong	28.8791	28.8791	-118.293	-118.293								Emma R. Kast, emma.r.kast@gmail.com
1254	Hardt2013	Franciscana dolphin	Pontoporia blainvillei	Pontoporia blainvillei	1		1		calf	muscle	C for C, N for N	-16.2					17.1					4.1				2000	2006	Babitonga Bay and Barra Velha Beach, Brazil	Estuary	figure	-26.6667	-26.1667	-49	-48.5								Emma R. Kast, emma.r.kast@gmail.com
1255	Hardt2013	Franciscana dolphin	Pontoporia blainvillei	Pontoporia blainvillei	1	0	2			muscle	C for C, N for N	-15.1					17.9					4.3				2000	2006	Babitonga Bay and Barra Velha Beach, Brazil	Estuary	figure	-26.6667	-26.1667	-49	-48.5		62						Emma R. Kast, emma.r.kast@gmail.com
1256	Hardt2013	Franciscana dolphin	Pontoporia blainvillei	Pontoporia blainvillei	1	0	3			muscle	C for C, N for N	-15.1					16.6					3.3				2000	2006	Babitonga Bay and Barra Velha Beach, Brazil	Estuary	figure	-26.6667	-26.1667	-49	-48.5		109						Emma R. Kast, emma.r.kast@gmail.com
1257	Hardt2013	Franciscana dolphin	Pontoporia blainvillei	Pontoporia blainvillei	1	1	4			muscle	C for C, N for N	-16.2					15.6					3.5				2000	2006	Babitonga Bay and Barra Velha Beach, Brazil	Estuary	figure	-26.6667	-26.1667	-49	-48.5								Emma R. Kast, emma.r.kast@gmail.com
1258	Hardt2013	Franciscana dolphin	Pontoporia blainvillei	Pontoporia blainvillei	1		5			muscle	C for C, N for N	-16.8					15.9					3.3				2000	2006	Babitonga Bay and Barra Velha Beach, Brazil	Estuary	figure	-26.6667	-26.1667	-49	-48.5								Emma R. Kast, emma.r.kast@gmail.com
1259	Hardt2013	Franciscana dolphin	Pontoporia blainvillei	Pontoporia blainvillei	1		6			muscle	C for C, N for N	-16.4					14.1					3.4				2000	2006	Babitonga Bay and Barra Velha Beach, Brazil	Estuary	figure	-26.6667	-26.1667	-49	-48.5								Emma R. Kast, emma.r.kast@gmail.com
1260	Hardt2013	Franciscana dolphin	Pontoporia blainvillei	Pontoporia blainvillei	1		7			muscle	C for C, N for N	-16					14.3					3.4				2000	2006	Babitonga Bay and Barra Velha Beach, Brazil	Estuary	figure	-26.6667	-26.1667	-49	-48.5								Emma R. Kast, emma.r.kast@gmail.com
1261	Hardt2013	Franciscana dolphin	Pontoporia blainvillei	Pontoporia blainvillei	1		8			muscle	C for C, N for N	-15.1					14.7					3.2				2000	2006	Babitonga Bay and Barra Velha Beach, Brazil	Estuary	figure	-26.6667	-26.1667	-49	-48.5								Emma R. Kast, emma.r.kast@gmail.com
1262	Hardt2013	Franciscana dolphin	Pontoporia blainvillei	Pontoporia blainvillei	1		9			muscle	C for C, N for N	-15					15.2					3.5				2000	2006	Babitonga Bay and Barra Velha Beach, Brazil	Estuary	figure	-26.6667	-26.1667	-49	-48.5								Emma R. Kast, emma.r.kast@gmail.com
1263	Hardt2013	Franciscana dolphin	Pontoporia blainvillei	Pontoporia blainvillei	1		10			muscle	C for C, N for N	-14.9					15.2					3.9				2000	2006	Babitonga Bay and Barra Velha Beach, Brazil	Estuary	figure	-26.6667	-26.1667	-49	-48.5								Emma R. Kast, emma.r.kast@gmail.com
1264	Hardt2013	Franciscana dolphin	Pontoporia blainvillei	Pontoporia blainvillei	1		11			muscle	C for C, N for N	-15.2					15.4					5.7				2000	2006	Babitonga Bay and Barra Velha Beach, Brazil	Estuary	figure	-26.6667	-26.1667	-49	-48.5								Emma R. Kast, emma.r.kast@gmail.com
1265	Hardt2013	Franciscana dolphin	Pontoporia blainvillei	Pontoporia blainvillei	1		12			muscle	C for C, N for N	-17.3					16					3.3				2000	2006	Babitonga Bay and Barra Velha Beach, Brazil	Estuary	figure	-26.6667	-26.1667	-49	-48.5								Emma R. Kast, emma.r.kast@gmail.com
1266	Hardt2013	Franciscana dolphin	Pontoporia blainvillei	Pontoporia blainvillei	1		13			muscle	C for C, N for N	-14.9					15					3.3				2000	2006	Babitonga Bay and Barra Velha Beach, Brazil	Estuary	figure	-26.6667	-26.1667	-49	-48.5								Emma R. Kast, emma.r.kast@gmail.com
1267	Hardt2013	Franciscana dolphin	Pontoporia blainvillei	Pontoporia blainvillei	1		14			muscle	C for C, N for N	-15.4					14.9					3.4				2000	2006	Babitonga Bay and Barra Velha Beach, Brazil	Estuary	figure	-26.6667	-26.1667	-49	-48.5								Emma R. Kast, emma.r.kast@gmail.com
1268	Hardt2013	Franciscana dolphin	Pontoporia blainvillei	Pontoporia blainvillei	1		15			muscle	C for C, N for N	-14.5					14.8					4.1				2000	2006	Babitonga Bay and Barra Velha Beach, Brazil	Estuary	figure	-26.6667	-26.1667	-49	-48.5								Emma R. Kast, emma.r.kast@gmail.com
1269	Hardt2013	Franciscana dolphin	Pontoporia blainvillei	Pontoporia blainvillei	1		16			muscle	C for C, N for N	-15.2					17.8					3.5				2000	2006	Babitonga Bay and Barra Velha Beach, Brazil	Estuary	figure	-26.6667	-26.1667	-49	-48.5								Emma R. Kast, emma.r.kast@gmail.com
1270	Hardt2013	Guiana dolphin	Sotalia guianensis	Sotalia guianensis	1	1	17			muscle	C for C, N for N	-20					16					3.3				2000	2006	Babitonga Bay and Barra Velha Beach, Brazil	Estuary	figure	-26.6667	-26.1667	-49	-48.5		145						Emma R. Kast, emma.r.kast@gmail.com
1271	Hardt2013	Guiana dolphin	Sotalia guianensis	Sotalia guianensis	1		18			muscle	C for C, N for N	-13.7					15.2					6.2				2000	2006	Babitonga Bay and Barra Velha Beach, Brazil	Estuary	figure	-26.6667	-26.1667	-49	-48.5		187						Emma R. Kast, emma.r.kast@gmail.com
1272	Hardt2013	Guiana dolphin	Sotalia guianensis	Sotalia guianensis	1	0	19			muscle	C for C, N for N	-15.1					16.4					6.1				2000	2006	Babitonga Bay and Barra Velha Beach, Brazil	Estuary	figure	-26.6667	-26.1667	-49	-48.5		202						Emma R. Kast, emma.r.kast@gmail.com
1273	Hardt2013	Guiana dolphin	Sotalia guianensis	Sotalia guianensis	1	0	20			muscle	C for C, N for N	-18.9					14.8					3.6				2000	2006	Babitonga Bay and Barra Velha Beach, Brazil	Estuary	figure	-26.6667	-26.1667	-49	-48.5		182						Emma R. Kast, emma.r.kast@gmail.com
1274	Hardt2013	Guiana dolphin	Sotalia guianensis	Sotalia guianensis	1	0	21			muscle	C for C, N for N	-14.5					15.7					3.4				2000	2006	Babitonga Bay and Barra Velha Beach, Brazil	Estuary	figure	-26.6667	-26.1667	-49	-48.5								Emma R. Kast, emma.r.kast@gmail.com
1275	Hardt2013	Guiana dolphin	Sotalia guianensis	Sotalia guianensis	1		22			muscle	C for C, N for N	-14.5					14.9					3.9				2000	2006	Babitonga Bay and Barra Velha Beach, Brazil	Estuary	figure	-26.6667	-26.1667	-49	-48.5								Emma R. Kast, emma.r.kast@gmail.com
1276	Hardt2013	Guiana dolphin	Sotalia guianensis	Sotalia guianensis	1		23			muscle	C for C, N for N	-17.1					15.1					4.3				2000	2006	Babitonga Bay and Barra Velha Beach, Brazil	Estuary	figure	-26.6667	-26.1667	-49	-48.5								Emma R. Kast, emma.r.kast@gmail.com
1277	Hardt2013	Guiana dolphin	Sotalia guianensis	Sotalia guianensis	1		24			muscle	C for C, N for N	-15.1					15					3.4				2000	2006	Babitonga Bay and Barra Velha Beach, Brazil	Estuary	figure	-26.6667	-26.1667	-49	-48.5								Emma R. Kast, emma.r.kast@gmail.com
1278	Hardt2013	Guiana dolphin	Sotalia guianensis	Sotalia guianensis	1		25			muscle	C for C, N for N	-15.2					17.8					3.5				2000	2006	Babitonga Bay and Barra Velha Beach, Brazil	Estuary	figure	-26.6667	-26.1667	-49	-48.5								Emma R. Kast, emma.r.kast@gmail.com
1279	Hardt2013	Guiana dolphin	Sotalia guianensis	Sotalia guianensis	1		26			muscle	C for C, N for N	-15.3					14.4					3.2				2000	2006	Babitonga Bay and Barra Velha Beach, Brazil	Estuary	figure	-26.6667	-26.1667	-49	-48.5								Emma R. Kast, emma.r.kast@gmail.com
1280	Hardt2013	Guiana dolphin	Sotalia guianensis	Sotalia guianensis	1		27			muscle	C for C, N for N	-13.5					14.9					5.7				2000	2006	Babitonga Bay and Barra Velha Beach, Brazil	Estuary	figure	-26.6667	-26.1667	-49	-48.5								Emma R. Kast, emma.r.kast@gmail.com
1281	Hardt2013	Guiana dolphin	Sotalia guianensis	Sotalia guianensis	1		28			muscle	C for C, N for N	-13.7					16					4.6				2000	2006	Babitonga Bay and Barra Velha Beach, Brazil	Estuary	figure	-26.6667	-26.1667	-49	-48.5								Emma R. Kast, emma.r.kast@gmail.com
1282	Hardt2013	Guiana dolphin	Sotalia guianensis	Sotalia guianensis	1		29			muscle	C for C, N for N	-15.9					16.4					4.6				2000	2006	Babitonga Bay and Barra Velha Beach, Brazil	Estuary	figure	-26.6667	-26.1667	-49	-48.5								Emma R. Kast, emma.r.kast@gmail.com
1283	Hardt2013	Franciscana dolphin	Pontoporia blainvillei	Pontoporia blainvillei	1		30			muscle	C for C, N for N	-14.8					15.9					3.2				2000	2006	Babitonga Bay and Barra Velha Beach, Brazil	Nearshore	figure	-26.6667	-26.1667	-49	-48.5								Emma R. Kast, emma.r.kast@gmail.com
1284	Hardt2013	Franciscana dolphin	Pontoporia blainvillei	Pontoporia blainvillei	1	1	31			muscle	C for C, N for N	-15.2					15.8					3.2				2000	2006	Babitonga Bay and Barra Velha Beach, Brazil	Nearshore	figure	-26.6667	-26.1667	-49	-48.5		103						Emma R. Kast, emma.r.kast@gmail.com
1285	Hardt2013	Franciscana dolphin	Pontoporia blainvillei	Pontoporia blainvillei	1	0	32			muscle	C for C, N for N	-14					14.9					3.5				2000	2006	Babitonga Bay and Barra Velha Beach, Brazil	Nearshore	figure	-26.6667	-26.1667	-49	-48.5		103						Emma R. Kast, emma.r.kast@gmail.com
1286	Hardt2013	Franciscana dolphin	Pontoporia blainvillei	Pontoporia blainvillei	1	1	33			muscle	C for C, N for N	-14.4					15					3.2				2000	2006	Babitonga Bay and Barra Velha Beach, Brazil	Nearshore	figure	-26.6667	-26.1667	-49	-48.5		136						Emma R. Kast, emma.r.kast@gmail.com
1287	Hardt2013	Franciscana dolphin	Pontoporia blainvillei	Pontoporia blainvillei	1	1	34			muscle	C for C, N for N	-15.5					14.4					4.6				2000	2006	Babitonga Bay and Barra Velha Beach, Brazil	Nearshore	figure	-26.6667	-26.1667	-49	-48.5		131						Emma R. Kast, emma.r.kast@gmail.com
1288	Hardt2013	Franciscana dolphin	Pontoporia blainvillei	Pontoporia blainvillei	1	1	35			muscle	C for C, N for N	-14.8					15.1					3.5				2000	2006	Babitonga Bay and Barra Velha Beach, Brazil	Nearshore	figure	-26.6667	-26.1667	-49	-48.5		108						Emma R. Kast, emma.r.kast@gmail.com
1289	Hardt2013	Franciscana dolphin	Pontoporia blainvillei	Pontoporia blainvillei	1	1	36			muscle	C for C, N for N	-14.6					15					3.5				2000	2006	Babitonga Bay and Barra Velha Beach, Brazil	Nearshore	figure	-26.6667	-26.1667	-49	-48.5		114						Emma R. Kast, emma.r.kast@gmail.com
1290	Hobson1998	Arctic bowhead whale	Balaena mysticetus	Balaena mysticetus	1	0	1			baleen	E	-17.5					12.9									1996	1996	Repulse Bay, Northwest Territories		none	-33.8	-29.3	-53.4	-49.7		1490						Emma R. Kast, emma.r.kast@gmail.com
1291	Hobson1998	Arctic bowhead whale	Balaena mysticetus	Balaena mysticetus	1	1	2			baleen	E	-18.5					14.5									1996	1996	Cape Dorset, Northwest Territories		none	63	66	-78	-76		890						Emma R. Kast, emma.r.kast@gmail.com
1292	Hobson1998	Arctic bowhead whale	Balaena mysticetus	Balaena mysticetus	1		3			baleen	E	-18.4					12.2									1988	1988	Cumberland Sound		none	63.7	66.5	-67.9	-63.3								Emma R. Kast, emma.r.kast@gmail.com
1293	Hobson1998	Arctic bowhead whale	Balaena mysticetus	Balaena mysticetus	1	0	4			baleen	E	-20					14.4											Shingle Point, Yukon, Mackenzie Delta		none	68.9	69.1	-137.8	-136.9		1110						Emma R. Kast, emma.r.kast@gmail.com
1294	Atwell1998	Walrus	Odobenus rosmarus	Odobenus rosmarus	3		1			muscle	E						12.8	se	0.4							1988	1990	Lancaster Sound, Northwest Territories		range	73.3	75	-90.9	-78.3								Emma R. Kast, emma.r.kast@gmail.com
1295	Atwell1998	Narwhal	Monodon monoceros	Monodon monoceros	2		2			muscle	E						15.9									1988	1990	Lancaster Sound, Northwest Territories		range	73.3	75	-90.9	-78.3								Emma R. Kast, emma.r.kast@gmail.com
1296	Atwell1998	Ringed seal	Phoca hispida	Pusa hispida	20		3			muscle	E						16.4	se	0.2							1988	1990	Lancaster Sound, Northwest Territories		range	73.3	75	-90.9	-78.3								Emma R. Kast, emma.r.kast@gmail.com
1297	Atwell1998	Beluga whale	Delphinapterus leucas	Delphinapterus leucas	4		4			muscle	E						16.4	se	0.3							1988	1990	Lancaster Sound, Northwest Territories		range	73.3	75	-90.9	-78.3								Emma R. Kast, emma.r.kast@gmail.com
1298	Hernandez2019	Grey seal	Halichoerus grypus	Halichoerus grypus	6	1	1			blood_plasma	E	-18.8	sd	1.07			14.9	sd	1.09			3.8	sd	0.15				Chatham Harbor, Massachusetts, USA		latlong	41.704	41.704	-69.937	-69.937								Emma R. Kast, emma.r.kast@gmail.com
1299	Hernandez2019	Grey seal	Halichoerus grypus	Halichoerus grypus	2	0	2			blood_plasma	E	-19.6	sd	0.37			14.4	sd	0.45			4	sd	0.14				Chatham Harbor, Massachusetts, USA		latlong	41.704	41.704	-69.937	-69.937								Emma R. Kast, emma.r.kast@gmail.com
1300	Hernandez2019	Grey seal	Halichoerus grypus	Halichoerus grypus	8	1	1			whole_blood	E	-18	sd	0.64			14.2	sd	0.6			3.5	sd	0.14				Chatham Harbor, Massachusetts, USA		latlong	41.704	41.704	-69.937	-69.937								Emma R. Kast, emma.r.kast@gmail.com
1301	Hernandez2019	Grey seal	Halichoerus grypus	Halichoerus grypus	3	0	2			whole_blood	E	-18.4	sd	0.13			14	sd	0.12			3.4	sd	0.03				Chatham Harbor, Massachusetts, USA		latlong	41.704	41.704	-69.937	-69.937								Emma R. Kast, emma.r.kast@gmail.com
1302	Hernandez2019	Grey seal	Halichoerus grypus	Halichoerus grypus	6	1	1			red_blood_cell	E	-17.8	sd	0.61			14.5	sd	0.94			3.05	sd	0.08				Chatham Harbor, Massachusetts, USA		latlong	41.704	41.704	-69.937	-69.937								Emma R. Kast, emma.r.kast@gmail.com
1303	Hernandez2019	Grey seal	Halichoerus grypus	Halichoerus grypus	2	0	2			red_blood_cell	E	-18.4	sd	0.33			14	sd	0.44			3.5	sd	0.12				Chatham Harbor, Massachusetts, USA		latlong	41.704	41.704	-69.937	-69.937								Emma R. Kast, emma.r.kast@gmail.com
1304	Hernandez2019	Grey seal	Halichoerus grypus	Halichoerus grypus	8	1	1			skin	E	-15.8	sd	0.5			17.4	sd	0.28			2.9	sd	0.06				Chatham Harbor, Massachusetts, USA		latlong	41.704	41.704	-69.937	-69.937								Emma R. Kast, emma.r.kast@gmail.com
1305	Hernandez2019	Grey seal	Halichoerus grypus	Halichoerus grypus	3	0	2			skin	E	-16.2	sd	0.34			16.9	sd	0.16			2.9	sd	0.04				Chatham Harbor, Massachusetts, USA		latlong	41.704	41.704	-69.937	-69.937								Emma R. Kast, emma.r.kast@gmail.com
1306	Hernandez2019	Grey seal	Halichoerus grypus	Halichoerus grypus	8	1	1			fur	E	-15.8	sd	0.49			15.7	sd	0.37			3.1	sd	0.13				Chatham Harbor, Massachusetts, USA		latlong	41.704	41.704	-69.937	-69.937								Emma R. Kast, emma.r.kast@gmail.com
1307	Hernandez2019	Grey seal	Halichoerus grypus	Halichoerus grypus	3	0	2			fur	E	-16.2	sd	0.11			15.6	sd	0.09			3.1	sd	0.01				Chatham Harbor, Massachusetts, USA		latlong	41.704	41.704	-69.937	-69.937								Emma R. Kast, emma.r.kast@gmail.com
1308	Hernandez2019	Grey seal	Halichoerus grypus	Halichoerus grypus	7	1	1			vibrissae	E	-15.9	sd	0.62			14.7	sd	0.69			2.9	sd	0.05				Chatham Harbor, Massachusetts, USA		latlong	41.704	41.704	-69.937	-69.937								Emma R. Kast, emma.r.kast@gmail.com
1309	Hernandez2019	Grey seal	Halichoerus grypus	Halichoerus grypus	3	0	2			vibrissae	E	-16.6	sd	0.35			14.4	sd	0.72			2.9	sd	0.03				Chatham Harbor, Massachusetts, USA		latlong	41.704	41.704	-69.937	-69.937								Emma R. Kast, emma.r.kast@gmail.com
1310	Haug2017	Harp seal	Pagophilus groenlandicus	Pagophilus groenlandicus	29		1			muscle	E	-19.37	sd	0.29			15.07	sd	0.64						May	2011	2011	Barents Sea		figure	67	69	38	40								Emma R. Kast, emma.r.kast@gmail.com
1311	Haug2017	Minke whale	Balaenoptera acutorostrata	Balaenoptera acutorostrata	20		2			muscle	E	-18.8	sd	0.27			13.43	sd	0.98						May	2011	2011	Barents Sea		figure	68	71	20	30								Emma R. Kast, emma.r.kast@gmail.com
1312	Tomy2008	Walrus	Odobenus rosmarus	Odobenus rosmarus	5		1			blubber	E						11.72	se	0.59							1998	1998	Cape Dorset, Northwest Territories		figure	63	66	-78	-76								Emma R. Kast, emma.r.kast@gmail.com
1313	Tomy2008	Beluga whale	Delphinapterus leucas	Delphinapterus leucas	5	0	2			blubber	E						15.32	se	0.29							1996	1996	Frobisher Bay		figure	63	66	-71	-66								Emma R. Kast, emma.r.kast@gmail.com
1314	Tomy2008	Narwhal	Monodon monoceros	Monodon monoceros	5	0	3			blubber	E						19.03	se	0.22							2000	2000	Broughton Island		figure	70	71	-70	-68								Emma R. Kast, emma.r.kast@gmail.com
1315	Bode2003	Common dolphin	Delphinus delphis	Delphinus delphis	5	0.4	1		adult	muscle	E						13.1								March	1999	1999	Galicia, Spain		figure	42	45	-10	-7								Emma R. Kast, emma.r.kast@gmail.com
1316	Butt2008	Ringed seal	Phoca hispida	Pusa hispida	10		1			muscle	N	-22.9	95CI	0.2			17.9	95CI	0.7							2004	2004	Gjoa Haven, NU		figure	68.6	68.7	-96	-95.7								Emma R. Kast, emma.r.kast@gmail.com
1317	Butt2008	Ringed seal	Phoca hispida	Pusa hispida	10		2			muscle	N	-18.9	95CI	0.5			17.5	95CI	0.3							2005	2005	Resolute Bay, NU		figure	74.6	74.8	-95.3	-94.7								Emma R. Kast, emma.r.kast@gmail.com
1318	Butt2008	Ringed seal	Phoca hispida	Pusa hispida	10		3			muscle	N	-18.1	95CI	0.3			16.5	95CI	0.5							2003	2003	Grise Fiord, NU		figure	75	77	-83	-82								Emma R. Kast, emma.r.kast@gmail.com
1319	Butt2008	Ringed seal	Phoca hispida	Pusa hispida	10		4			muscle	N	-18.6	95CI	0.4			15.3	95CI	0.3							2004	2004	Pond Inlet, NU		figure	72.6	72.8	-78.2	-77.5								Emma R. Kast, emma.r.kast@gmail.com
1320	Butt2008	Ringed seal	Phoca hispida	Pusa hispida	10		5			muscle	N	-18.7	95CI	0.1			16.4	95CI	0.3							2005	2005	Qikiqtarjuaq, NU		figure	67.5	67.7	-64.1	-63.8								Emma R. Kast, emma.r.kast@gmail.com
1321	Butt2008	Ringed seal	Phoca hispida	Pusa hispida	10		6			muscle	N	-19.1	95CI	0.2			16.6	95CI	0.4							2005	2005	Arviat, NU		figure	61	61.2	-94.2	-93.9								Emma R. Kast, emma.r.kast@gmail.com
1322	Butt2008	Ringed seal	Phoca hispida	Pusa hispida	10		7			muscle	N	-17.7	95CI	0.4			14.7	95CI	0.3							2005	2005	Nain, NL		figure	56.5	56.6	-61.9	-61.6								Emma R. Kast, emma.r.kast@gmail.com
1323	Butt2008	Ringed seal	Phoca hispida	Pusa hispida	10		8			muscle	N	-20.3	95CI	0.5			17.3	95CI	0.5							2005	2005	Sachs Harbor, NT		figure	71.8	72.1	-125.7	-124.9								Emma R. Kast, emma.r.kast@gmail.com
1324	Butt2008	Ringed seal	Phoca hispida	Pusa hispida	10		9			muscle	N	-18.8	95CI	0.3			16.2	95CI	0.6							2004	2004	Arctic Bay, NU		figure	73	74	-85	-84.5								Emma R. Kast, emma.r.kast@gmail.com
1325	Cardona2012	Fin whale	Balaenoptera physalus	Balaenoptera physalus	5		1			muscle	E	-18.4	sd	0.1			8.7	sd	0.1							2006	2007	Northwest Mediterranean		none	34.36	44.3	-4.86	16.74								Emma R. Kast, emma.r.kast@gmail.com
1326	Cardona2012	Striped dolphin	Stenella caeruleoalba	Stenella caeruleoalba	5		2			muscle	E	-17.3	sd	0.4			12.1	sd	0.8							2006	2007	Northwest Mediterranean		none	34.36	44.3	-4.86	16.74								Emma R. Kast, emma.r.kast@gmail.com
1327	Cherel2015	Antarctic fur seal	Arctocephalus gazella	Arctocephalus gazella	10	1	1		adult	blood	N	-20.61	sd	0.77			10.99		0.19						January	2002	2002	La Mare auz Elephants, Possession Island		latlong	-46.3667	-46.3667	51.6667	51.6667								Emma R. Kast, emma.r.kast@gmail.com
1328	Cherel2015	Antarctic fur seal	Arctocephalus gazella	Arctocephalus gazella	10		2		pup	milk	E	-19.45	sd	1.04			9.36		0.61						January	2002	2002	La Mare auz Elephants, Possession Island		latlong	-46.3667	-46.3667	51.6667	51.6667								Emma R. Kast, emma.r.kast@gmail.com
1329	Cherel2015	Antarctic fur seal	Arctocephalus gazella	Arctocephalus gazella	10		2		pup	blood	N	-20.66	sd	0.55			12.4		0.24						January	2002	2002	La Mare auz Elephants, Possession Island		latlong	-46.3667	-46.3667	51.6667	51.6667								Emma R. Kast, emma.r.kast@gmail.com
1330	Cherel2015	Subantarctic fur seal	Arctocephalus tropicalis	Arctocephalus tropicalis	10	1	3		adult	blood	N	-19.37	sd	0.19			10.79		0.29						January	2002	2002	La Mare auz Elephants, Possession Island		latlong	-46.3667	-46.3667	51.6667	51.6667								Emma R. Kast, emma.r.kast@gmail.com
1331	Cherel2015	Subantarctic fur seal	Arctocephalus tropicalis	Arctocephalus tropicalis	10		4		pup	milk	E	-18.78	sd	1.14			9.27		0.49						January	2002	2002	La Mare auz Elephants, Possession Island		latlong	-46.3667	-46.3667	51.6667	51.6667								Emma R. Kast, emma.r.kast@gmail.com
1332	Cherel2015	Subantarctic fur seal	Arctocephalus tropicalis	Arctocephalus tropicalis	10		4		pup	blood	N	-19.38	sd	0.18			11.98		0.29						January	2002	2002	La Mare auz Elephants, Possession Island		latlong	-46.3667	-46.3667	51.6667	51.6667								Emma R. Kast, emma.r.kast@gmail.com
1333	Drago2009a	South American sea lion	Otaria flavescens	Otaria flavescens	1	0	1		adult	bone	E	-13.4					23.1									1940	1949	Chubet Province		figure	-42	-48	-65	-59								Emma R. Kast, emma.r.kast@gmail.com
1334	Drago2009a	South American sea lion	Otaria flavescens	Otaria flavescens	1	0	2		adult	bone	E	-12.1					22.2									1940	1949	Chubet Province		figure	-42	-48	-65	-59								Emma R. Kast, emma.r.kast@gmail.com
1335	Drago2009a	South American sea lion	Otaria flavescens	Otaria flavescens	1	0	3		adult	bone	E	-11.9					22.9									1940	1949	Chubet Province		figure	-42	-48	-65	-59								Emma R. Kast, emma.r.kast@gmail.com
1336	Drago2009a	South American sea lion	Otaria flavescens	Otaria flavescens	1	0	4		adult	bone	E	-13.3					23.9									1940	1949	Chubet Province		figure	-42	-48	-65	-59								Emma R. Kast, emma.r.kast@gmail.com
1337	Drago2009a	South American sea lion	Otaria flavescens	Otaria flavescens	1	0	5		adult	bone	E	-13.7					23.7									1940	1949	Chubet Province		figure	-42	-48	-65	-59								Emma R. Kast, emma.r.kast@gmail.com
1338	Drago2009a	South American sea lion	Otaria flavescens	Otaria flavescens	1	0	6		adult	bone	E	-14					21.8									1940	1949	Chubet Province		figure	-42	-48	-65	-59								Emma R. Kast, emma.r.kast@gmail.com
1339	Drago2009a	South American sea lion	Otaria flavescens	Otaria flavescens	1	0	7		adult	bone	E	-12.9					21.6									1940	1949	Chubet Province		figure	-42	-48	-65	-59								Emma R. Kast, emma.r.kast@gmail.com
1340	Drago2009a	South American sea lion	Otaria flavescens	Otaria flavescens	1	0	8		adult	bone	E	-11.9					23.9									1940	1949	Chubet Province		figure	-42	-48	-65	-59								Emma R. Kast, emma.r.kast@gmail.com
1341	Drago2009a	South American sea lion	Otaria flavescens	Otaria flavescens	1	0	9		adult	bone	E	-13.6					22.6									1940	1949	Chubet Province		figure	-42	-48	-65	-59								Emma R. Kast, emma.r.kast@gmail.com
1342	Drago2009a	South American sea lion	Otaria flavescens	Otaria flavescens	1	0	10		adult	bone	E	-12.6					24									1940	1949	Chubet Province		figure	-42	-48	-65	-59								Emma R. Kast, emma.r.kast@gmail.com
1343	Drago2009a	South American sea lion	Otaria flavescens	Otaria flavescens	1	0	11	14		bone	E	-11.6					21.4									1974	1974	Chubet Province		figure	-42	-48	-65	-59								Emma R. Kast, emma.r.kast@gmail.com
1344	Drago2009a	South American sea lion	Otaria flavescens	Otaria flavescens	1	0	12	11		bone	E	-10.9					24.7									1977	1977	Chubet Province		figure	-42	-48	-65	-59								Emma R. Kast, emma.r.kast@gmail.com
1345	Drago2009a	South American sea lion	Otaria flavescens	Otaria flavescens	1	0	13	7		bone	E	-10.5					23.6									1979	1979	Chubet Province		figure	-42	-48	-65	-59								Emma R. Kast, emma.r.kast@gmail.com
1346	Drago2009a	South American sea lion	Otaria flavescens	Otaria flavescens	1	0	14	7		bone	E	-11.3					23									1979	1979	Chubet Province		figure	-42	-48	-65	-59								Emma R. Kast, emma.r.kast@gmail.com
1347	Drago2009a	South American sea lion	Otaria flavescens	Otaria flavescens	1	0	15	11		bone	E	-11					21.8									1979	1979	Chubet Province		figure	-42	-48	-65	-59								Emma R. Kast, emma.r.kast@gmail.com
1348	Drago2009a	South American sea lion	Otaria flavescens	Otaria flavescens	1	0	16	7.3		bone	E	-11.6					20.7									1980	1980	Chubet Province		figure	-42	-48	-65	-59								Emma R. Kast, emma.r.kast@gmail.com
1349	Drago2009a	South American sea lion	Otaria flavescens	Otaria flavescens	1	0	17	8.5		bone	E	-9.8					22									1981	1981	Chubet Province		figure	-42	-48	-65	-59								Emma R. Kast, emma.r.kast@gmail.com
1350	Drago2009a	South American sea lion	Otaria flavescens	Otaria flavescens	1	0	18	8		bone	E	-11.5					20.2									1982	1982	Chubet Province		figure	-42	-48	-65	-59								Emma R. Kast, emma.r.kast@gmail.com
1351	Drago2009a	South American sea lion	Otaria flavescens	Otaria flavescens	1	0	19	10		bone	E	-9.6					22.7									1982	1982	Chubet Province		figure	-42	-48	-65	-59								Emma R. Kast, emma.r.kast@gmail.com
1352	Drago2009a	South American sea lion	Otaria flavescens	Otaria flavescens	1	0	20	10		bone	E	-10.3					22.4									1983	1983	Chubet Province		figure	-42	-48	-65	-59								Emma R. Kast, emma.r.kast@gmail.com
1353	Drago2009a	South American sea lion	Otaria flavescens	Otaria flavescens	1	0	21	9		bone	E	-12					21.9									1987	1987	Chubet Province		figure	-42	-48	-65	-59								Emma R. Kast, emma.r.kast@gmail.com
1354	Drago2009a	South American sea lion	Otaria flavescens	Otaria flavescens	1	0	22	12		bone	E	-11					22.4									1987	1987	Chubet Province		figure	-42	-48	-65	-59								Emma R. Kast, emma.r.kast@gmail.com
1355	Drago2009a	South American sea lion	Otaria flavescens	Otaria flavescens	1	0	23	12		bone	E	-11.9					23									1990	1990	Chubet Province		figure	-42	-48	-65	-59								Emma R. Kast, emma.r.kast@gmail.com
1356	Drago2009a	South American sea lion	Otaria flavescens	Otaria flavescens	1	0	24	11		bone	E	-11.6					22									1990	1990	Chubet Province		figure	-42	-48	-65	-59								Emma R. Kast, emma.r.kast@gmail.com
1357	Drago2009a	South American sea lion	Otaria flavescens	Otaria flavescens	1	0	25	9		bone	E	-11.4					19.1									1990	1990	Chubet Province		figure	-42	-48	-65	-59								Emma R. Kast, emma.r.kast@gmail.com
1358	Drago2009a	South American sea lion	Otaria flavescens	Otaria flavescens	1	0	26	12		bone	E	-11					22.4									1990	1990	Chubet Province		figure	-42	-48	-65	-59								Emma R. Kast, emma.r.kast@gmail.com
1359	Drago2009a	South American sea lion	Otaria flavescens	Otaria flavescens	1	0	27	7		bone	E	-11.3					24.1									1991	1991	Chubet Province		figure	-42	-48	-65	-59								Emma R. Kast, emma.r.kast@gmail.com
1360	Drago2009a	South American sea lion	Otaria flavescens	Otaria flavescens	1	0	28	7		bone	E	-12.1					21.8									1992	1992	Chubet Province		figure	-42	-48	-65	-59								Emma R. Kast, emma.r.kast@gmail.com
1361	Drago2009a	South American sea lion	Otaria flavescens	Otaria flavescens	1	0	29	9		bone	E	-11.9					23.2									1993	1993	Chubet Province		figure	-42	-48	-65	-59								Emma R. Kast, emma.r.kast@gmail.com
1362	Drago2009a	South American sea lion	Otaria flavescens	Otaria flavescens	1	0	30	10		bone	E	-11.6					23.4									1993	1993	Chubet Province		figure	-42	-48	-65	-59								Emma R. Kast, emma.r.kast@gmail.com
1363	Drago2009a	South American sea lion	Otaria flavescens	Otaria flavescens	1	0	31	8		bone	E	-12.3					22.7									1998	1998	Chubet Province		figure	-42	-48	-65	-59								Emma R. Kast, emma.r.kast@gmail.com
1364	Drago2009a	South American sea lion	Otaria flavescens	Otaria flavescens	1	0	32	12		bone	E	-12.8					21.6									1999	1999	Chubet Province		figure	-42	-48	-65	-59								Emma R. Kast, emma.r.kast@gmail.com
1365	Drago2009a	South American sea lion	Otaria flavescens	Otaria flavescens	1	0	33	9		bone	E	-11.4					22.9									1999	1999	Chubet Province		figure	-42	-48	-65	-59								Emma R. Kast, emma.r.kast@gmail.com
1366	Drago2009a	South American sea lion	Otaria flavescens	Otaria flavescens	1	0	34	10		bone	E	-12.9					20.3									2000	2000	Chubet Province		figure	-42	-48	-65	-59								Emma R. Kast, emma.r.kast@gmail.com
1367	Drago2009a	South American sea lion	Otaria flavescens	Otaria flavescens	1	0	35	9		bone	E	-12.2					22.3									2000	2000	Chubet Province		figure	-42	-48	-65	-59								Emma R. Kast, emma.r.kast@gmail.com
1368	Drago2009a	South American sea lion	Otaria flavescens	Otaria flavescens	1	0	36	10		bone	E	-12.5					21.6									2000	2000	Chubet Province		figure	-42	-48	-65	-59								Emma R. Kast, emma.r.kast@gmail.com
1369	Drago2009a	South American sea lion	Otaria flavescens	Otaria flavescens	1	0	37	11		bone	E	-12.2					20.7									2000	2000	Chubet Province		figure	-42	-48	-65	-59								Emma R. Kast, emma.r.kast@gmail.com
1370	Drago2009a	South American sea lion	Otaria flavescens	Otaria flavescens	1	0	38	7		bone	E	-11.7					21.5									2000	2000	Chubet Province		figure	-42	-48	-65	-59								Emma R. Kast, emma.r.kast@gmail.com
1371	Drago2009a	South American sea lion	Otaria flavescens	Otaria flavescens	1	0	39	10		bone	E	-12.7					20.9									2000	2000	Chubet Province		figure	-42	-48	-65	-59								Emma R. Kast, emma.r.kast@gmail.com
1372	Drago2009a	South American sea lion	Otaria flavescens	Otaria flavescens	1	0	40	10		bone	E	-10.9					23.5									2001	2001	Chubet Province		figure	-42	-48	-65	-59								Emma R. Kast, emma.r.kast@gmail.com
1373	Drago2009a	South American sea lion	Otaria flavescens	Otaria flavescens	1	1	41		adult	bone	E	-12.5					24.4									1940	1949	Chubet Province		figure	-42	-48	-65	-59								Emma R. Kast, emma.r.kast@gmail.com
1374	Drago2009a	South American sea lion	Otaria flavescens	Otaria flavescens	1	1	42		adult	bone	E	-13.5					24.1									1940	1949	Chubet Province		figure	-42	-48	-65	-59								Emma R. Kast, emma.r.kast@gmail.com
1375	Drago2009a	South American sea lion	Otaria flavescens	Otaria flavescens	1	1	43		adult	bone	E	-13.1					23									1940	1949	Chubet Province		figure	-42	-48	-65	-59								Emma R. Kast, emma.r.kast@gmail.com
1376	Drago2009a	South American sea lion	Otaria flavescens	Otaria flavescens	1	1	44		adult	bone	E	-13.2					23.5									1940	1949	Chubet Province		figure	-42	-48	-65	-59								Emma R. Kast, emma.r.kast@gmail.com
1377	Drago2009a	South American sea lion	Otaria flavescens	Otaria flavescens	1	1	45		adult	bone	E	-12.6					23.4									1940	1949	Chubet Province		figure	-42	-48	-65	-59								Emma R. Kast, emma.r.kast@gmail.com
1378	Drago2009a	South American sea lion	Otaria flavescens	Otaria flavescens	1	1	46	6		bone	E	-11.9					21.7									1980	1980	Chubet Province		figure	-42	-48	-65	-59								Emma R. Kast, emma.r.kast@gmail.com
1379	Drago2009a	South American sea lion	Otaria flavescens	Otaria flavescens	1	1	47	6.1		bone	E	-12.6					23.1									1980	1980	Chubet Province		figure	-42	-48	-65	-59								Emma R. Kast, emma.r.kast@gmail.com
1380	Drago2009a	South American sea lion	Otaria flavescens	Otaria flavescens	1	1	48	13		bone	E	-12					21.6									1980	1980	Chubet Province		figure	-42	-48	-65	-59								Emma R. Kast, emma.r.kast@gmail.com
1381	Drago2009a	South American sea lion	Otaria flavescens	Otaria flavescens	1	1	49	6.5		bone	E	-12.2					22									1983	1983	Chubet Province		figure	-42	-48	-65	-59								Emma R. Kast, emma.r.kast@gmail.com
1382	Drago2009a	South American sea lion	Otaria flavescens	Otaria flavescens	1	1	50	14		bone	E	-10.6					22									1980	1980	Chubet Province		figure	-42	-48	-65	-59								Emma R. Kast, emma.r.kast@gmail.com
1383	Drago2009a	South American sea lion	Otaria flavescens	Otaria flavescens	1	1	51	10		bone	E	-10.4					24									1982	1982	Chubet Province		figure	-42	-48	-65	-59								Emma R. Kast, emma.r.kast@gmail.com
1384	Drago2009a	South American sea lion	Otaria flavescens	Otaria flavescens	1	1	52	10		bone	E	-11.5					21.5									1982	1982	Chubet Province		figure	-42	-48	-65	-59								Emma R. Kast, emma.r.kast@gmail.com
1385	Drago2009a	South American sea lion	Otaria flavescens	Otaria flavescens	1	1	53	12		bone	E	-11.5					21.9									1982	1982	Chubet Province		figure	-42	-48	-65	-59								Emma R. Kast, emma.r.kast@gmail.com
1386	Drago2009a	South American sea lion	Otaria flavescens	Otaria flavescens	1	1	54	15		bone	E	-11.2					21.8									1982	1982	Chubet Province		figure	-42	-48	-65	-59								Emma R. Kast, emma.r.kast@gmail.com
1387	Drago2009a	South American sea lion	Otaria flavescens	Otaria flavescens	1	1	55	9.5		bone	E	-11.9					22.2									1983	1983	Chubet Province		figure	-42	-48	-65	-59								Emma R. Kast, emma.r.kast@gmail.com
1388	Drago2009a	South American sea lion	Otaria flavescens	Otaria flavescens	1	1	56	9		bone	E	-11.5					21.8									1984	1984	Chubet Province		figure	-42	-48	-65	-59								Emma R. Kast, emma.r.kast@gmail.com
1389	Drago2009a	South American sea lion	Otaria flavescens	Otaria flavescens	1	1	57	8		bone	E	-12.3					22.2									1990	1990	Chubet Province		figure	-42	-48	-65	-59								Emma R. Kast, emma.r.kast@gmail.com
1390	Drago2009a	South American sea lion	Otaria flavescens	Otaria flavescens	1	1	58	11		bone	E	-11.9					21.8									1990	1990	Chubet Province		figure	-42	-48	-65	-59								Emma R. Kast, emma.r.kast@gmail.com
1391	Drago2009a	South American sea lion	Otaria flavescens	Otaria flavescens	1	1	59	12		bone	E	-13.1					21.6									1990	1990	Chubet Province		figure	-42	-48	-65	-59								Emma R. Kast, emma.r.kast@gmail.com
1392	Drago2009a	South American sea lion	Otaria flavescens	Otaria flavescens	1	1	60	13		bone	E	-11.7					22.2									1990	1990	Chubet Province		figure	-42	-48	-65	-59								Emma R. Kast, emma.r.kast@gmail.com
1393	Drago2009a	South American sea lion	Otaria flavescens	Otaria flavescens	1	1	61	7		bone	E	-12.3					22.1									1991	1991	Chubet Province		figure	-42	-48	-65	-59								Emma R. Kast, emma.r.kast@gmail.com
1394	Drago2009a	South American sea lion	Otaria flavescens	Otaria flavescens	1	1	62	7		bone	E	-13					21.9									1992	1992	Chubet Province		figure	-42	-48	-65	-59								Emma R. Kast, emma.r.kast@gmail.com
1395	Drago2009a	South American sea lion	Otaria flavescens	Otaria flavescens	1	1	63	9		bone	E	-12					23.3									1993	1993	Chubet Province		figure	-42	-48	-65	-59								Emma R. Kast, emma.r.kast@gmail.com
1396	Drago2009a	South American sea lion	Otaria flavescens	Otaria flavescens	1	1	64	10		bone	E	-13.6					21.6									1993	1993	Chubet Province		figure	-42	-48	-65	-59								Emma R. Kast, emma.r.kast@gmail.com
1397	Drago2009a	South American sea lion	Otaria flavescens	Otaria flavescens	1	1	65	10		bone	E	-11.6					22.8									1993	1993	Chubet Province		figure	-42	-48	-65	-59								Emma R. Kast, emma.r.kast@gmail.com
1398	Drago2009a	South American sea lion	Otaria flavescens	Otaria flavescens	1	1	66	8.5		bone	E	-12.2					22.2									1994	1994	Chubet Province		figure	-42	-48	-65	-59								Emma R. Kast, emma.r.kast@gmail.com
1399	Drago2009a	South American sea lion	Otaria flavescens	Otaria flavescens	1	1	67	9.5		bone	E	-12					22.6									1994	1994	Chubet Province		figure	-42	-48	-65	-59								Emma R. Kast, emma.r.kast@gmail.com
1400	Drago2009a	South American sea lion	Otaria flavescens	Otaria flavescens	1	1	68	10		bone	E	-11.8					22.4									1995	1995	Chubet Province		figure	-42	-48	-65	-59								Emma R. Kast, emma.r.kast@gmail.com
1401	Drago2009a	South American sea lion	Otaria flavescens	Otaria flavescens	1	1	69	13		bone	E	-11.5					23.4									1996	1996	Chubet Province		figure	-42	-48	-65	-59								Emma R. Kast, emma.r.kast@gmail.com
1402	Drago2009a	South American sea lion	Otaria flavescens	Otaria flavescens	1	1	70	12.5		bone	E	-11.6					22									1996	1996	Chubet Province		figure	-42	-48	-65	-59								Emma R. Kast, emma.r.kast@gmail.com
1403	Drago2009a	South American sea lion	Otaria flavescens	Otaria flavescens	1	1	71	7.5		bone	E	-13.3					21.7									1996	1996	Chubet Province		figure	-42	-48	-65	-59								Emma R. Kast, emma.r.kast@gmail.com
1404	Drago2009a	South American sea lion	Otaria flavescens	Otaria flavescens	1	1	72	10		bone	E	-12.6					22									2000	2000	Chubet Province		figure	-42	-48	-65	-59								Emma R. Kast, emma.r.kast@gmail.com
1405	Drago2009a	South American sea lion	Otaria flavescens	Otaria flavescens	1	1	73	15		bone	E	-11.1					23.2									2000	2000	Chubet Province		figure	-42	-48	-65	-59								Emma R. Kast, emma.r.kast@gmail.com
1406	Drago2009a	South American sea lion	Otaria flavescens	Otaria flavescens	1	1	74	6.5		bone	E	-13.1					21									2002	2002	Chubet Province		figure	-42	-48	-65	-59								Emma R. Kast, emma.r.kast@gmail.com
1407	Drago2009a	South American sea lion	Otaria flavescens	Otaria flavescens	1	1	75	9.5		bone	E	-13					22.4									2002	2002	Chubet Province		figure	-42	-48	-65	-59								Emma R. Kast, emma.r.kast@gmail.com
1408	Drago2009a	South American sea lion	Otaria flavescens	Otaria flavescens	1	0	76		adult	bone	E	-12.3					23.4									1970	1970	Tierra del Fuego		figure	-52	-56	-68	-62								Emma R. Kast, emma.r.kast@gmail.com
1409	Drago2009a	South American sea lion	Otaria flavescens	Otaria flavescens	1	0	77		adult	bone	E	-12.5					18.2									1981	1981	Tierra del Fuego		figure	-52	-56	-68	-62								Emma R. Kast, emma.r.kast@gmail.com
1410	Drago2009a	South American sea lion	Otaria flavescens	Otaria flavescens	1	0	78		adult	bone	E	-13.2					18.5									1981	1981	Tierra del Fuego		figure	-52	-56	-68	-62								Emma R. Kast, emma.r.kast@gmail.com
1411	Drago2009a	South American sea lion	Otaria flavescens	Otaria flavescens	1	0	79		adult	bone	E	-11.6					22.4									1985	1985	Tierra del Fuego		figure	-52	-56	-68	-62								Emma R. Kast, emma.r.kast@gmail.com
1412	Drago2009a	South American sea lion	Otaria flavescens	Otaria flavescens	1	0	80		adult	bone	E	-12.9					19.7									1985	1985	Tierra del Fuego		figure	-52	-56	-68	-62								Emma R. Kast, emma.r.kast@gmail.com
1413	Drago2009a	South American sea lion	Otaria flavescens	Otaria flavescens	1	0	81		adult	bone	E	-14.9					22.2									1994	1994	Tierra del Fuego		figure	-52	-56	-68	-62								Emma R. Kast, emma.r.kast@gmail.com
1414	Drago2009a	South American sea lion	Otaria flavescens	Otaria flavescens	1	0	82		adult	bone	E	-12.7					20.2									2003	2003	Tierra del Fuego		figure	-52	-56	-68	-62								Emma R. Kast, emma.r.kast@gmail.com
1415	Drago2009a	South American sea lion	Otaria flavescens	Otaria flavescens	1	0	83		adult	bone	E	-12.5					21.3									2005	2005	Tierra del Fuego		figure	-52	-56	-68	-62								Emma R. Kast, emma.r.kast@gmail.com
1416	Drago2009a	South American sea lion	Otaria flavescens	Otaria flavescens	1	0	84		adult	bone	E	-13.4					20.9									2006	2006	Tierra del Fuego		figure	-52	-56	-68	-62								Emma R. Kast, emma.r.kast@gmail.com
1417	Drago2009a	South American sea lion	Otaria flavescens	Otaria flavescens	1	0	85		adult	bone	E	-13.8					21									2006	2006	Tierra del Fuego		figure	-52	-56	-68	-62								Emma R. Kast, emma.r.kast@gmail.com
1418	Drago2009a	South American sea lion	Otaria flavescens	Otaria flavescens	1	0	86		adult	bone	E	-12.9					21.3									2007	2007	Tierra del Fuego		figure	-52	-56	-68	-62								Emma R. Kast, emma.r.kast@gmail.com
1419	Drago2009a	South American sea lion	Otaria flavescens	Otaria flavescens	1	0	87		adult	bone	E	-13.7					20.6									2007	2007	Tierra del Fuego		figure	-52	-56	-68	-62								Emma R. Kast, emma.r.kast@gmail.com
1420	Drago2009a	South American sea lion	Otaria flavescens	Otaria flavescens	1	0	88		adult	bone	E	-12.9					20.5									2007	2007	Tierra del Fuego		figure	-52	-56	-68	-62								Emma R. Kast, emma.r.kast@gmail.com
1421	Drago2009a	South American sea lion	Otaria flavescens	Otaria flavescens	1	0	89		adult	bone	E	-13.2					20.6									2007	2007	Tierra del Fuego		figure	-52	-56	-68	-62								Emma R. Kast, emma.r.kast@gmail.com
1422	Drago2009a	South American sea lion	Otaria flavescens	Otaria flavescens	1	0	90		adult	bone	E	-13.6					20.5									2007	2007	Tierra del Fuego		figure	-52	-56	-68	-62								Emma R. Kast, emma.r.kast@gmail.com
1423	Drago2009a	South American sea lion	Otaria flavescens	Otaria flavescens	1	0	91		adult	bone	E	-12					20.9									2007	2007	Tierra del Fuego		figure	-52	-56	-68	-62								Emma R. Kast, emma.r.kast@gmail.com
1424	Drago2009a	South American sea lion	Otaria flavescens	Otaria flavescens	1	0	92		adult	bone	E	-13.5					20.7									2007	2007	Tierra del Fuego		figure	-52	-56	-68	-62								Emma R. Kast, emma.r.kast@gmail.com
1425	Drago2009a	South American sea lion	Otaria flavescens	Otaria flavescens	1	0	93		adult	bone	E	-13					21.2									2007	2007	Tierra del Fuego		figure	-52	-56	-68	-62								Emma R. Kast, emma.r.kast@gmail.com
1426	Drago2009a	South American sea lion	Otaria flavescens	Otaria flavescens	1	0	94		adult	bone	E	-13.1					20.6									2007	2007	Tierra del Fuego		figure	-52	-56	-68	-62								Emma R. Kast, emma.r.kast@gmail.com
1427	Drago2009a	South American sea lion	Otaria flavescens	Otaria flavescens	1	0	95		adult	bone	E	-12.4					21.2									2007	2007	Tierra del Fuego		figure	-52	-56	-68	-62								Emma R. Kast, emma.r.kast@gmail.com
1428	Drago2009a	South American sea lion	Otaria flavescens	Otaria flavescens	1	0	96		adult	bone	E	-13.1					20.7									2007	2007	Tierra del Fuego		figure	-52	-56	-68	-62								Emma R. Kast, emma.r.kast@gmail.com
1429	ElorriagaVerplancken2013	California sea lion	Zalophus californianus	Zalophus californianus	20		1		pup	dental collagen	N	-13.2	sd	0.6			20.3	sd	0.9							1980	1989	Isla Santa Margarita, Bahia Magdalena		figure	24	25	-112.333	-111.333								Emma R. Kast, emma.r.kast@gmail.com
1430	ElorriagaVerplancken2013	California sea lion	Zalophus californianus	Zalophus californianus	20		2		juvenile	dental collagen	N	-12.7	sd	0.5			18.4	sd	1							1980	1989	Isla Santa Margarita, Bahia Magdalena		figure	24	25	-112.333	-111.333								Emma R. Kast, emma.r.kast@gmail.com
1431	ElorriagaVerplancken2013	California sea lion	Zalophus californianus	Zalophus californianus	8	0	3		subadult	dental collagen	N	-12.7	sd	0.7			18.9	sd	1							1980	1989	Isla Santa Margarita, Bahia Magdalena		figure	24	25	-112.333	-111.333								Emma R. Kast, emma.r.kast@gmail.com
1432	ElorriagaVerplancken2013	California sea lion	Zalophus californianus	Zalophus californianus	12	1	4		adult	dental collagen	N	-13.1	sd	0.7			17.7	sd	1.2							1980	1989	Isla Santa Margarita, Bahia Magdalena		figure	24	25	-112.333	-111.333								Emma R. Kast, emma.r.kast@gmail.com
1433	ElorriagaVerplancken2013	California sea lion	Zalophus californianus	Zalophus californianus	2	0	5		adult	dental collagen	N	-12	sd	0.3			19	sd	0.9							1980	1989	Isla Santa Margarita, Bahia Magdalena		figure	24	25	-112.333	-111.333								Emma R. Kast, emma.r.kast@gmail.com
1434	Zenteno2014	South American sea lion	Otaria flavescens	Otaria flavescens	1	0	1	4		tooth	E	-11.2					19									1986	1986	Southwest Atlantic		figure	-38	-28	-60	-50							FURG837	Emma R. Kast, emma.r.kast@gmail.com
1435	Zenteno2014	South American sea lion	Otaria flavescens	Otaria flavescens	1	0	2	8		tooth	E	-13.2					20.7									1986	1986	Southwest Atlantic		figure	-38	-28	-60	-50							FURG839	Emma R. Kast, emma.r.kast@gmail.com
1436	Zenteno2014	South American sea lion	Otaria flavescens	Otaria flavescens	1	0	3	9		tooth	E	-11.5					20.6									1986	1986	Southwest Atlantic		figure	-38	-28	-60	-50							FURG913	Emma R. Kast, emma.r.kast@gmail.com
1437	Zenteno2014	South American sea lion	Otaria flavescens	Otaria flavescens	1	0	4	10		tooth	E	-12.2					20.3									1986	1986	Southwest Atlantic		figure	-38	-28	-60	-50							FURG824	Emma R. Kast, emma.r.kast@gmail.com
1438	Zenteno2014	South American sea lion	Otaria flavescens	Otaria flavescens	1	0	5	14		tooth	E	-11.9					21.9									1986	1986	Southwest Atlantic		figure	-38	-28	-60	-50							FURG826	Emma R. Kast, emma.r.kast@gmail.com
1439	Zenteno2014	South American sea lion	Otaria flavescens	Otaria flavescens	1	0	6	15		tooth	E	-12					21.8									1986	1986	Southwest Atlantic		figure	-38	-28	-60	-50							FURG1021	Emma R. Kast, emma.r.kast@gmail.com
1440	Zenteno2014	South American sea lion	Otaria flavescens	Otaria flavescens	1	0	7	22		tooth	E	-13					21.4									1986	1986	Southwest Atlantic		figure	-38	-28	-60	-50							FURG1016	Emma R. Kast, emma.r.kast@gmail.com
1441	Zenteno2014	South American sea lion	Otaria flavescens	Otaria flavescens	1	0	8	5		tooth	E	-14.1					20.5									1987	1987	Southwest Atlantic		figure	-38	-28	-60	-50							FURG1070	Emma R. Kast, emma.r.kast@gmail.com
1442	Zenteno2014	South American sea lion	Otaria flavescens	Otaria flavescens	1	0	9	5		tooth	E	-14.3					20.3									1987	1987	Southwest Atlantic		figure	-38	-28	-60	-50							FURG1088	Emma R. Kast, emma.r.kast@gmail.com
1443	Zenteno2014	South American sea lion	Otaria flavescens	Otaria flavescens	1	0	10	7		tooth	E	-11.6					20.9									1987	1987	Southwest Atlantic		figure	-38	-28	-60	-50							FURG1066	Emma R. Kast, emma.r.kast@gmail.com
1444	Zenteno2014	South American sea lion	Otaria flavescens	Otaria flavescens	1	0	11	8		tooth	E	-12.1					20.6									1987	1987	Southwest Atlantic		figure	-38	-28	-60	-50							FURG1063	Emma R. Kast, emma.r.kast@gmail.com
1445	Zenteno2014	South American sea lion	Otaria flavescens	Otaria flavescens	1	0	12	8		tooth	E	-14.3					20.3									1987	1987	Southwest Atlantic		figure	-38	-28	-60	-50							FURG1089	Emma R. Kast, emma.r.kast@gmail.com
1446	Zenteno2014	South American sea lion	Otaria flavescens	Otaria flavescens	1	0	13	11		tooth	E	-11.3					20.2									1987	1987	Southwest Atlantic		figure	-38	-28	-60	-50							FURG1084	Emma R. Kast, emma.r.kast@gmail.com
1447	Zenteno2014	South American sea lion	Otaria flavescens	Otaria flavescens	1	0	14	13		tooth	E	-12.3					20.4									1987	1987	Southwest Atlantic		figure	-38	-28	-60	-50							FURG1134	Emma R. Kast, emma.r.kast@gmail.com
1448	Zenteno2014	South American sea lion	Otaria flavescens	Otaria flavescens	1	0	15	7		tooth	E	-14.2					20.4									1988	1988	Southwest Atlantic		figure	-38	-28	-60	-50							FURG1202	Emma R. Kast, emma.r.kast@gmail.com
1449	Zenteno2014	South American sea lion	Otaria flavescens	Otaria flavescens	1	0	16	14		tooth	E	-11.6					21.6									1988	1988	Southwest Atlantic		figure	-38	-28	-60	-50							FURG1201	Emma R. Kast, emma.r.kast@gmail.com
1450	Zenteno2014	South American sea lion	Otaria flavescens	Otaria flavescens	1	0	17	10		bone	E	-12.6					20.8									1994	1994	Southwest Atlantic		figure	-38	-28	-60	-50							GEMARS184	Emma R. Kast, emma.r.kast@gmail.com
1451	Zenteno2014	South American sea lion	Otaria flavescens	Otaria flavescens	1	0	18	10		bone	E	-11.8					21.2									1994	1994	Southwest Atlantic		figure	-38	-28	-60	-50							GEMARS193	Emma R. Kast, emma.r.kast@gmail.com
1452	Zenteno2014	South American sea lion	Otaria flavescens	Otaria flavescens	1	0	19	19		bone	E	-10.9					20.6									1994	1994	Southwest Atlantic		figure	-38	-28	-60	-50							GEMARS171	Emma R. Kast, emma.r.kast@gmail.com
1453	Zenteno2014	South American sea lion	Otaria flavescens	Otaria flavescens	1	0	20	5		bone	E	-12.5					20.9									1995	1995	Southwest Atlantic		figure	-38	-28	-60	-50							GEMARS268	Emma R. Kast, emma.r.kast@gmail.com
1454	Zenteno2014	South American sea lion	Otaria flavescens	Otaria flavescens	1	0	21	10		bone	E	-12.7					20.4									1995	1995	Southwest Atlantic		figure	-38	-28	-60	-50							GEMARS284	Emma R. Kast, emma.r.kast@gmail.com
1455	Zenteno2014	South American sea lion	Otaria flavescens	Otaria flavescens	1	0	22	12		bone	E	-11.8					21.2									1995	1995	Southwest Atlantic		figure	-38	-28	-60	-50							GEMARS288	Emma R. Kast, emma.r.kast@gmail.com
1456	Zenteno2014	South American sea lion	Otaria flavescens	Otaria flavescens	1	0	23	25		bone	E	-12.2					20.9									1995	1995	Southwest Atlantic		figure	-38	-28	-60	-50							GEMARS299	Emma R. Kast, emma.r.kast@gmail.com
1457	Zenteno2014	South American sea lion	Otaria flavescens	Otaria flavescens	1	0	24	4		bone	E	-12					20.6									1996	1996	Southwest Atlantic		figure	-38	-28	-60	-50							GEMARS343	Emma R. Kast, emma.r.kast@gmail.com
1458	Zenteno2014	South American sea lion	Otaria flavescens	Otaria flavescens	1	0	25	12		bone	E	-13					20.5									1996	1996	Southwest Atlantic		figure	-38	-28	-60	-50							GEMARS353	Emma R. Kast, emma.r.kast@gmail.com
1459	Zenteno2014	South American sea lion	Otaria flavescens	Otaria flavescens	1	0	26	21		bone	E	-14.1					20									1996	1996	Southwest Atlantic		figure	-38	-28	-60	-50							GEMARS358	Emma R. Kast, emma.r.kast@gmail.com
1460	Zenteno2014	South American sea lion	Otaria flavescens	Otaria flavescens	1	0	27	6		bone	E	-12.5					20.6									1997	1997	Southwest Atlantic		figure	-38	-28	-60	-50							GEMARS444	Emma R. Kast, emma.r.kast@gmail.com
1461	Zenteno2014	South American sea lion	Otaria flavescens	Otaria flavescens	1	0	28	8		bone	E	-11.7					20.6									1997	1997	Southwest Atlantic		figure	-38	-28	-60	-50							GEMARS434	Emma R. Kast, emma.r.kast@gmail.com
1462	Zenteno2014	South American sea lion	Otaria flavescens	Otaria flavescens	1	0	29	14		bone	E	-11.8					21.2									1997	1997	Southwest Atlantic		figure	-38	-28	-60	-50							GEMARS428	Emma R. Kast, emma.r.kast@gmail.com
1463	Zenteno2014	South American sea lion	Otaria flavescens	Otaria flavescens	1	0	30	5		bone	E	-10.4					20									1998	1998	Southwest Atlantic		figure	-38	-28	-60	-50							GEMARS517	Emma R. Kast, emma.r.kast@gmail.com
1464	Zenteno2014	South American sea lion	Otaria flavescens	Otaria flavescens	1	0	31	6		bone	E	-12.9					21.6									1998	1998	Southwest Atlantic		figure	-38	-28	-60	-50							GEMARS555	Emma R. Kast, emma.r.kast@gmail.com
1465	Zenteno2014	South American sea lion	Otaria flavescens	Otaria flavescens	1	0	32	10		bone	E	-12.4					21.4									1998	1998	Southwest Atlantic		figure	-38	-28	-60	-50							GEMARS523	Emma R. Kast, emma.r.kast@gmail.com
1466	Zenteno2014	South American sea lion	Otaria flavescens	Otaria flavescens	1	0	33	15		bone	E	-11.2					19.8									1998	1998	Southwest Atlantic		figure	-38	-28	-60	-50							GEMARS553	Emma R. Kast, emma.r.kast@gmail.com
1467	Zenteno2014	South American sea lion	Otaria flavescens	Otaria flavescens	1	0	34	18		bone	E	-12.1					21.2									1998	1998	Southwest Atlantic		figure	-38	-28	-60	-50							GEMARS516	Emma R. Kast, emma.r.kast@gmail.com
1468	Zenteno2014	South American sea lion	Otaria flavescens	Otaria flavescens	1	0	35	6		bone	E	-11.3					19.4									2000	2000	Southwest Atlantic		figure	-38	-28	-60	-50							GEMARS659	Emma R. Kast, emma.r.kast@gmail.com
1469	Zenteno2014	South American sea lion	Otaria flavescens	Otaria flavescens	1	0	36	10		bone	E	-11.2					20.1									2000	2000	Southwest Atlantic		figure	-38	-28	-60	-50							GEMARS642	Emma R. Kast, emma.r.kast@gmail.com
1470	Zenteno2014	South American sea lion	Otaria flavescens	Otaria flavescens	1	0	37	14		bone	E	-11.9					19.7									2000	2000	Southwest Atlantic		figure	-38	-28	-60	-50							GEMARS658	Emma R. Kast, emma.r.kast@gmail.com
1471	Zenteno2014	South American sea lion	Otaria flavescens	Otaria flavescens	1	0	38	15		bone	E	-11.1					19.1									2000	2000	Southwest Atlantic		figure	-38	-28	-60	-50							GEMARS667	Emma R. Kast, emma.r.kast@gmail.com
1472	Zenteno2014	South American sea lion	Otaria flavescens	Otaria flavescens	1	0	39	4		bone	E	-12.6					20.1									2001	2001	Southwest Atlantic		figure	-38	-28	-60	-50							GEMARS812	Emma R. Kast, emma.r.kast@gmail.com
1473	Zenteno2014	South American sea lion	Otaria flavescens	Otaria flavescens	1	0	40	12		bone	E	-12					20.9									2001	2001	Southwest Atlantic		figure	-38	-28	-60	-50							GEMARS809	Emma R. Kast, emma.r.kast@gmail.com
1474	Zenteno2014	South American sea lion	Otaria flavescens	Otaria flavescens	1	0	41	2		bone	E	-13.6					22.9									2002	2002	Southwest Atlantic		figure	-38	-28	-60	-50							GEMARS813	Emma R. Kast, emma.r.kast@gmail.com
1475	Zenteno2014	South American sea lion	Otaria flavescens	Otaria flavescens	1	0	42	12		bone	E	-11.6					20.1									2002	2002	Southwest Atlantic		figure	-38	-28	-60	-50							GEMARS868	Emma R. Kast, emma.r.kast@gmail.com
1476	Zenteno2014	South American sea lion	Otaria flavescens	Otaria flavescens	1	0	43	5		bone	E	-12.5					20.6									2003	2003	Southwest Atlantic		figure	-38	-28	-60	-50							GEMARS967	Emma R. Kast, emma.r.kast@gmail.com
1477	Zenteno2014	South American sea lion	Otaria flavescens	Otaria flavescens	1	0	44	8		bone	E	-12.3					21.2									2003	2003	Southwest Atlantic		figure	-38	-28	-60	-50							GEMARS1111	Emma R. Kast, emma.r.kast@gmail.com
1478	Zenteno2014	South American sea lion	Otaria flavescens	Otaria flavescens	1	0	45	8		bone	E	-12.2					20.7									2003	2003	Southwest Atlantic		figure	-38	-28	-60	-50							GEMARS1151	Emma R. Kast, emma.r.kast@gmail.com
1479	Zenteno2014	South American sea lion	Otaria flavescens	Otaria flavescens	1	0	46	11		bone	E	-13.8					20.6									2003	2003	Southwest Atlantic		figure	-38	-28	-60	-50							GEMARS992	Emma R. Kast, emma.r.kast@gmail.com
1480	Zenteno2014	South American sea lion	Otaria flavescens	Otaria flavescens	1	0	47	12		bone	E	-10.9					20.4									2003	2003	Southwest Atlantic		figure	-38	-28	-60	-50							GEMARS1040	Emma R. Kast, emma.r.kast@gmail.com
1481	Zenteno2014	South American sea lion	Otaria flavescens	Otaria flavescens	1	0	48	12		bone	E	-12.2					20.8									2003	2003	Southwest Atlantic		figure	-38	-28	-60	-50							GEMARS1060	Emma R. Kast, emma.r.kast@gmail.com
1482	Zenteno2014	South American sea lion	Otaria flavescens	Otaria flavescens	1	0	49	14		bone	E	-12					20.5									2003	2003	Southwest Atlantic		figure	-38	-28	-60	-50							GEMARS970	Emma R. Kast, emma.r.kast@gmail.com
1483	Zenteno2014	South American sea lion	Otaria flavescens	Otaria flavescens	1	0	50	15		bone	E	-11.5					21									2003	2003	Southwest Atlantic		figure	-38	-28	-60	-50							GEMARS1126	Emma R. Kast, emma.r.kast@gmail.com
1484	Zenteno2014	South American sea lion	Otaria flavescens	Otaria flavescens	1	0	51	12		bone	E	-11.3					19.8									2004	2004	Southwest Atlantic		figure	-38	-28	-60	-50							GEMARS1189	Emma R. Kast, emma.r.kast@gmail.com
1485	Zenteno2014	South American sea lion	Otaria flavescens	Otaria flavescens	1	0	52	15		bone	E	-12.2					20.3									2008	2008	Southwest Atlantic		figure	-38	-28	-60	-50							GEMARS1303	Emma R. Kast, emma.r.kast@gmail.com
1486	Zenteno2014	South American sea lion	Otaria flavescens	Otaria flavescens	1	0	53	9		bone	E	-12					20.7									2009	2009	Southwest Atlantic		figure	-38	-28	-60	-50							GEMARS1323	Emma R. Kast, emma.r.kast@gmail.com
1487	Zenteno2014	South American sea lion	Otaria flavescens	Otaria flavescens	1	0	54	11		bone	E	-11.9					20.9									2009	2009	Southwest Atlantic		figure	-38	-28	-60	-50							GEMARS1345	Emma R. Kast, emma.r.kast@gmail.com
1488	Krahn2007a	Killer whale	Orcinus orca	Orcinus orca	5		1			epidermis	E	-16.5	sd	0.3			17	sd	0.1							2003	2004	Alaska		figure	50	62	-180	-145								Emma R. Kast, emma.r.kast@gmail.com	offshore
1489	Krahn2007a	Killer whale	Orcinus orca	Orcinus orca	3		2			epidermis	E	-18.2	sd	0.5			14	sd	0.5							2003	2004	Central Aleutian Islands		figure	52	53	-180	-170								Emma R. Kast, emma.r.kast@gmail.com	resident, piscivore
1490	Krahn2007a	Killer whale	Orcinus orca	Orcinus orca	13		3			epidermis	E	-17	sd	1.9			16.4	sd	1.7							2003	2004	Eastern Aleutian Islands		figure	52	55	-170	-160								Emma R. Kast, emma.r.kast@gmail.com	resident, piscivore
1491	Krahn2007a	Killer whale	Orcinus orca	Orcinus orca	6		4			epidermis	E	-15.4	sd	0.4			17.6	sd	0.5							2003	2004	Gulf of Alaska		figure	59	61	-150	-145								Emma R. Kast, emma.r.kast@gmail.com	resident, piscivore
1492	Krahn2007a	Killer whale	Orcinus orca	Orcinus orca	23		5			epidermis	E	-17.2	sd	1			17.8	sd	0.8							2003	2004	Eastern Aleutian Islands		figure	52	55	-170	-160								Emma R. Kast, emma.r.kast@gmail.com	transient, mammalian prey
1493	Krahn2007a	Grey whale		Eschrichtius robustus	7		6			muscle	E	-16.6	sd	0.7			13.2	sd	0.8									Russia and Alaska		none	52	72	140	-141								Emma R. Kast, emma.r.kast@gmail.com
1494	Krahn2007a	Northern fur seal	Callorhinus ursinus	Callorhinus ursinus	4		7			muscle	E	-19.5	sd	0.8			16.7	sd	0.5									Pribilof Islands, AK		none	56	58	-168	-172								Emma R. Kast, emma.r.kast@gmail.com
1495	Krahn2007a	Minke whale		Balaenoptera acutorostrata	1		8			muscle	E	-19.2					12.4											Aleutian Islands		none	51	57	-180	-160								Emma R. Kast, emma.r.kast@gmail.com
1496	Krahn2007a	Steller sea lion		Eumetopias jubatus	5		9			muscle	E	-17.5	sd	0.5			16.3	sd	1.2									Alaska		none	51	71	-170	-130								Emma R. Kast, emma.r.kast@gmail.com
1497	Kurle2002	Northern fur seal	Callorhinus ursinus	Callorhinus ursinus	39	0	1		juvenile	fur	N	-17.5		0.1			14.9		0.2						July-August	1997	1997	St. Paul Island, AK		figure	57	59	-171	-170								Emma R. Kast, emma.r.kast@gmail.com
1498	Kurle2002	Northern fur seal	Callorhinus ursinus	Callorhinus ursinus	37	0	1		juvenile	muscle	E	-18.2		0.1			15.1		0.2						July-August	1997	1997	St. Paul Island, AK		figure	57	59	-171	-170								Emma R. Kast, emma.r.kast@gmail.com
1499	Kurle2002	Northern fur seal	Callorhinus ursinus	Callorhinus ursinus	39	0	1		juvenile	brain	E	-18.1		0.1			17		0.1						July-August	1997	1997	St. Paul Island, AK		figure	57	59	-171	-170								Emma R. Kast, emma.r.kast@gmail.com
1500	Kurle2002	Northern fur seal	Callorhinus ursinus	Callorhinus ursinus	36	0	1		juvenile	blubber	E	-18.1		0.2			17.1		0.1						July-August	1997	1997	St. Paul Island, AK		figure	57	59	-171	-170								Emma R. Kast, emma.r.kast@gmail.com
1501	Kurle2002	Northern fur seal	Callorhinus ursinus	Callorhinus ursinus	40	0	1		juvenile	liver	E	-18.4		0.1			16.2		0.1						July-August	1997	1997	St. Paul Island, AK		figure	57	59	-171	-170								Emma R. Kast, emma.r.kast@gmail.com
1502	Kurle2002	Northern fur seal	Callorhinus ursinus	Callorhinus ursinus	37	0	1		juvenile	kidney	E	-18.5		0.1			16.4		0.2						July-August	1997	1997	St. Paul Island, AK		figure	57	59	-171	-170								Emma R. Kast, emma.r.kast@gmail.com
1503	Kurle2002	Northern fur seal	Callorhinus ursinus	Callorhinus ursinus	27	0	2		juvenile	fur	N	-18.8		0.1			14.8		0.1						July-August	1997	1997	St. George Island, AK		figure	56	57	-170	-169								Emma R. Kast, emma.r.kast@gmail.com
1504	Kurle2002	Northern fur seal	Callorhinus ursinus	Callorhinus ursinus	30	0	2		juvenile	muscle	E	-18		0.1			15.6		0.2						July-August	1997	1997	St. George Island, AK		figure	56	57	-170	-169								Emma R. Kast, emma.r.kast@gmail.com
1505	Kurle2002	Northern fur seal	Callorhinus ursinus	Callorhinus ursinus	29	0	2		juvenile	brain	E	-18.4		0.1			16.9		0.1						July-August	1997	1997	St. George Island, AK		figure	56	57	-170	-169								Emma R. Kast, emma.r.kast@gmail.com
1506	Kurle2002	Northern fur seal	Callorhinus ursinus	Callorhinus ursinus	30	0	2		juvenile	blubber	E	-19.7		0.4			17.1		0.1						July-August	1997	1997	St. George Island, AK		figure	56	57	-170	-169								Emma R. Kast, emma.r.kast@gmail.com
1507	Kurle2002	Northern fur seal	Callorhinus ursinus	Callorhinus ursinus	30	0	2		juvenile	liver	E	-18.2		0.1			16		0.2						July-August	1997	1997	St. George Island, AK		figure	56	57	-170	-169								Emma R. Kast, emma.r.kast@gmail.com
1508	Kurle2002	Northern fur seal	Callorhinus ursinus	Callorhinus ursinus	28	0	2		juvenile	kidney	E	-18.2		0.1			16.3		0.2						July-August	1997	1997	St. George Island, AK		figure	56	57	-170	-169								Emma R. Kast, emma.r.kast@gmail.com
1509	Mitani2006	Minke whale	Balaenoptera acutorostrata	Balaenoptera acutorostrata	1	0	1		mature	baleen	E	-16.9	sd	0.2	-17.3	-16.6	11.5	sd	0.5	10.2	12				August	1996	1996	Western North Pacific		latlong	41.1667	41.1667	143.25	143.25	body	741						Emma R. Kast, emma.r.kast@gmail.com
1510	Mitani2006	Minke whale	Balaenoptera acutorostrata	Balaenoptera acutorostrata	1	0	2		mature	baleen	E	-17.5	sd	0.2	-17.9	-17.2	10.3	sd	0.6	9.3	10.8				August	1996	1996	Western North Pacific		latlong	41.2333	41.2333	143.233	143.233		714						Emma R. Kast, emma.r.kast@gmail.com
1511	Mitani2006	Minke whale	Balaenoptera acutorostrata	Balaenoptera acutorostrata	1	0	3		mature	baleen	E	-17.4	sd	0.3	-18.2	-17	10.7	sd	0.7	9.3	11.6				May	1998	1998	Western North Pacific		latlong	39.8333	39.8333	145.667	145.667		751						Emma R. Kast, emma.r.kast@gmail.com
1512	Mitani2006	Minke whale	Balaenoptera acutorostrata	Balaenoptera acutorostrata	1	0	4		immature	baleen	E	-18	sd	0.6	-19.4	-17.2	12.5	sd	1	11.5	15.4				May	1998	1998	Western North Pacific		latlong	39.6833	39.6833	145.783	145.783		570						Emma R. Kast, emma.r.kast@gmail.com
1513	Mitani2006	Minke whale	Balaenoptera acutorostrata	Balaenoptera acutorostrata	1	1	5		mature	baleen	E	-18.3	sd	0.4	-18.9	-17.7	11.7	sd	0.4	11.1	12.5				May	1998	1998	Western North Pacific		latlong	39.7	39.7	145.75	145.75		805						Emma R. Kast, emma.r.kast@gmail.com
1514	Mitani2006	Minke whale	Balaenoptera acutorostrata	Balaenoptera acutorostrata	1	0	6		mature	baleen	E	-17.7	sd	0.4	-18.3	-17	10.7	sd	0.6	8.9	11.2				May	1998	1998	Western North Pacific		latlong	40.1167	40.1167	149.15	149.15		805						Emma R. Kast, emma.r.kast@gmail.com
1515	Mitani2006	Minke whale	Balaenoptera acutorostrata	Balaenoptera acutorostrata	1	1	7		immature	baleen	E	-17.6	sd	0.4	-18.2	-16.9	10.7	sd	1.1	8.2	11.7				May	1998	1998	Western North Pacific		latlong	40.4333	40.4333	149.75	149.75		588						Emma R. Kast, emma.r.kast@gmail.com
1516	Mitani2006	Minke whale	Balaenoptera acutorostrata	Balaenoptera acutorostrata	1	0	8		mature	baleen	E	-17.9	sd	0.2	-18.3	-17.6	12.3	sd	0.4	11.7	12.8				May	1998	1998	Western North Pacific		latlong	39.3167	39.3167	145.617	145.617		759						Emma R. Kast, emma.r.kast@gmail.com
1517	Mitani2006	Minke whale	Balaenoptera acutorostrata	Balaenoptera acutorostrata	1	0	9		mature	baleen	E	-17.7	sd	0.4	-18.4	-17	11	sd	0.7	9.5	12				May	1998	1998	Western North Pacific		latlong	40.3	40.3	149.883	149.883		708						Emma R. Kast, emma.r.kast@gmail.com
1518	Mitani2006	Minke whale	Balaenoptera acutorostrata	Balaenoptera acutorostrata	1	0	10		immature	baleen	E	-18.4	sd	0.4	-19.4	-17.4	10.2	sd	1.3	7.8	13				June	1998	1998	Western North Pacific		latlong	40.35	40.35	152.217	152.217		528						Emma R. Kast, emma.r.kast@gmail.com
1519	Mitani2006	Minke whale	Balaenoptera acutorostrata	Balaenoptera acutorostrata	1	1	11		mature	baleen	E	-17.8	sd	0.3	-18.4	-17.3	10.7	sd	0.4	9.7	11.3				June	1998	1998	Western North Pacific		latlong	40.45	40.45	152.133	152.133		803						Emma R. Kast, emma.r.kast@gmail.com
1520	Mitani2006	Minke whale	Balaenoptera acutorostrata	Balaenoptera acutorostrata	1	0	12		mature	baleen	E	-16.8	sd	0.2	-17.2	-16.6	14.4	sd	0.6	12.9	15				June	1998	1998	Western North Pacific		latlong	40.45	40.45	150.1	150.1		762						Emma R. Kast, emma.r.kast@gmail.com
1521	Mitani2006	Minke whale	Balaenoptera acutorostrata	Balaenoptera acutorostrata	1	0	13		mature	baleen	E	-17.7	sd	0.3	-18.1	-17	10.4	sd	0.8	8.4	11				June	1998	1998	Western North Pacific		latlong	40.4167	40.4167	150.033	150.033		801						Emma R. Kast, emma.r.kast@gmail.com
1522	Mitani2006	Minke whale	Balaenoptera acutorostrata	Balaenoptera acutorostrata	1	1	14		mature	baleen	E	-18.4	sd	0.2	-18.7	-18	9.5	sd	0.5	8.8	10.1				June	1998	1998	Western North Pacific		latlong	40.45	40.45	150.05	150.05		863						Emma R. Kast, emma.r.kast@gmail.com
1523	Mitani2006	Minke whale	Balaenoptera acutorostrata	Balaenoptera acutorostrata	1	0	15		mature	baleen	E	-18	sd	0.3	-18.7	-17.6	9.8	sd	0.7	8.4	10.5				June	1998	1998	Western North Pacific		latlong	40.2333	40.2333	151.583	151.583		767						Emma R. Kast, emma.r.kast@gmail.com
1524	Mitani2006	Minke whale	Balaenoptera acutorostrata	Balaenoptera acutorostrata	1	0	16		mature	baleen	E	-17.9	sd	0.3	-18.3	-17.4	9.8	sd	0.6	8.6	10.7				June	1998	1998	Western North Pacific		latlong	40.6167	40.6167	151.75	151.75		747						Emma R. Kast, emma.r.kast@gmail.com
1525	Mitani2006	Minke whale	Balaenoptera acutorostrata	Balaenoptera acutorostrata	1	0	17		mature	baleen	E	-18.1	sd	0.3	-18.5	-17.6	10	sd	0.7	8.5	10.9				June	1998	1998	Western North Pacific		latlong	40.4	40.4	150.25	150.25		755						Emma R. Kast, emma.r.kast@gmail.com
1526	Monteiro2015	Long-finned pilot whale	Globicephala melas	Globicephala melas	22		1			skin	E	-17.7	sd	0.7			12	sd	0.7							1992	2012	Northwest Iberia		figure	39	42.5	-10	-5	total				190	532		Emma R. Kast, emma.r.kast@gmail.com
1527	Monteiro2015	Long-finned pilot whale	Globicephala melas	Globicephala melas	46		2			skin	E	-18.7	sd	0.7			11.3	sd	0.6							1992	2012	Scotland		figure	54	60	-8	-1	total				264	576		Emma R. Kast, emma.r.kast@gmail.com
1528	Walker1999	Bottlenose dolphin	Tursiops truncatus	Tursiops truncatus	1	0	1		adult	tooth	N	-12.9					15.3									1979	1979	Western North Atlantic	coastal	latlong	36	36	-76	-76	body	272						Emma R. Kast, emma.r.kast@gmail.com
1529	Walker1999	Bottlenose dolphin	Tursiops truncatus	Tursiops truncatus	1	0	2		adult	tooth	N	-13					16.7									1981	1981	Western North Atlantic	coastal	latlong	38	38	-75	-75	body	277						Emma R. Kast, emma.r.kast@gmail.com
1530	Walker1999	Bottlenose dolphin	Tursiops truncatus	Tursiops truncatus	1	0	3		adult	tooth	N	-14.1					16.5									1987	1987	Western North Atlantic	coastal	latlong	36	36	-75	-75	body	264						Emma R. Kast, emma.r.kast@gmail.com
1531	Walker1999	Bottlenose dolphin	Tursiops truncatus	Tursiops truncatus	1	0	4		adult	tooth	N	-12.3					17.8									1987	1987	Western North Atlantic	coastal	latlong	37	37	-76	-76	body	281						Emma R. Kast, emma.r.kast@gmail.com
1532	Walker1999	Bottlenose dolphin	Tursiops truncatus	Tursiops truncatus	1	0	5		adult	tooth	N	-12.3					17.1									1987	1987	Western North Atlantic	coastal	latlong	37	37	-76	-76	body	270						Emma R. Kast, emma.r.kast@gmail.com
1533	Walker1999	Bottlenose dolphin	Tursiops truncatus	Tursiops truncatus	1	0	6		adult	tooth	N	-13.3					17.3									1987	1987	Western North Atlantic	coastal	latlong	37	37	-76	-76	body	267						Emma R. Kast, emma.r.kast@gmail.com
1534	Walker1999	Bottlenose dolphin	Tursiops truncatus	Tursiops truncatus	1	0	7		adult	tooth	N	-14.4					14.4									1971	1971	Western North Atlantic	offshore	latlong	36	36	-76	-76	body	309						Emma R. Kast, emma.r.kast@gmail.com
1535	Walker1999	Bottlenose dolphin	Tursiops truncatus	Tursiops truncatus	1	0	8		adult	tooth	N	-13.7					14.8									1979	1979	Western North Atlantic	offshore	latlong	36	36	-75	-75	body	284						Emma R. Kast, emma.r.kast@gmail.com
1536	Walker1999	Bottlenose dolphin	Tursiops truncatus	Tursiops truncatus	1	0	9		adult	tooth	N	-13.1					13.6									1979	1979	Western North Atlantic	offshore	latlong	37	37	-79	-79	body	288						Emma R. Kast, emma.r.kast@gmail.com
1537	Walker1999	Bottlenose dolphin	Tursiops truncatus	Tursiops truncatus	1	0	10		adult	tooth	N	-13.5					15.6									1984	1984	Western North Atlantic	offshore	latlong	41	41	-72	-72	body	310						Emma R. Kast, emma.r.kast@gmail.com
1538	Walker1999	Bottlenose dolphin	Tursiops truncatus	Tursiops truncatus	1	0	11		adult	tooth	N	-13.7					15.5									1984	1984	Western North Atlantic	offshore	latlong	42	42	-70	-70	body	279						Emma R. Kast, emma.r.kast@gmail.com
1539	Walker1999	Bottlenose dolphin	Tursiops truncatus	Tursiops truncatus	1	0	12		young	tooth	N	-14.2					15.5									1989	1989	Western North Atlantic	offshore	latlong	40	40	-67	-67	body	159						Emma R. Kast, emma.r.kast@gmail.com
1540	Walker1999	Bottlenose dolphin	Tursiops truncatus	Tursiops truncatus	1	0	13		adult	tooth	N	-14					13.7									1990	1990	Western North Atlantic	offshore	latlong	41	41	-66	-66	body	293						Emma R. Kast, emma.r.kast@gmail.com
1541	Walker1999	Bottlenose dolphin	Tursiops truncatus	Tursiops truncatus	1	0	14		young	tooth	N	-14.2					14.4									1990	1990	Western North Atlantic	offshore	latlong	37	37	-75	-75	body	174						Emma R. Kast, emma.r.kast@gmail.com
1542	Walker1999	Bottlenose dolphin	Tursiops truncatus	Tursiops truncatus	1	0	15		subadult	tooth	N	-14.2					15.6									1992	1992	Western North Atlantic	offshore	latlong	39	39	-74	-74	body	202						Emma R. Kast, emma.r.kast@gmail.com
1543	Walker1999	Bottlenose dolphin	Tursiops truncatus	Tursiops truncatus	1	0	16		adult	tooth	N	-12.9					17									1982	1982	Western North Atlantic		latlong	38	38	-75	-75	body	261						Emma R. Kast, emma.r.kast@gmail.com
1544	Walker1999	Bottlenose dolphin	Tursiops truncatus	Tursiops truncatus	1	0	17		subadult	tooth	N	-12.7					16									1983	1983	Western North Atlantic		latlong	38	38	-75	-75	body	236						Emma R. Kast, emma.r.kast@gmail.com
1545	Walker1999	Bottlenose dolphin	Tursiops truncatus	Tursiops truncatus	1	0	18		adult	tooth	N	-12.7					15.9									1984	1984	Western North Atlantic		latlong	37	37	-76	-76	body	267						Emma R. Kast, emma.r.kast@gmail.com
1546	Walker1999	Bottlenose dolphin	Tursiops truncatus	Tursiops truncatus	1	0	19		adult	tooth	N	-12.6					15.3									1985	1985	Western North Atlantic		latlong	35	35	-76	-76	body	279						Emma R. Kast, emma.r.kast@gmail.com
1547	Walker1999	Bottlenose dolphin	Tursiops truncatus	Tursiops truncatus	1	0	20		adult	tooth	N	-14.4					15.8									1987	1987	Western North Atlantic		latlong	37	37	-76	-76	body	285						Emma R. Kast, emma.r.kast@gmail.com
1548	Walker1999	Bottlenose dolphin	Tursiops truncatus	Tursiops truncatus	1	0	21		adult	tooth	N	-14.5					16.1									1987	1987	Western North Atlantic		latlong	37	37	-76	-76	body	277						Emma R. Kast, emma.r.kast@gmail.com
1549	Walker1999	Bottlenose dolphin	Tursiops truncatus	Tursiops truncatus	1	0	22		adult	tooth	N	-12.7					17.6									1987	1987	Western North Atlantic		latlong	37	37	-76	-76	body	270						Emma R. Kast, emma.r.kast@gmail.com
1550	Walker1999	Bottlenose dolphin	Tursiops truncatus	Tursiops truncatus	1	0	23		adult	tooth	N	-14.1					16.2									1987	1987	Western North Atlantic		latlong	37	37	-76	-76	body	269						Emma R. Kast, emma.r.kast@gmail.com
1551	Walker1999	Bottlenose dolphin	Tursiops truncatus	Tursiops truncatus	1	0	24		adult	tooth	N	-12.6					18.1									1987	1987	Western North Atlantic		latlong	37	37	-76	-76	body	274						Emma R. Kast, emma.r.kast@gmail.com
1552	Walker1999	Bottlenose dolphin	Tursiops truncatus	Tursiops truncatus	1	0	25		adult	tooth	N	-13.7					15.7									1987	1987	Western North Atlantic		latlong	37	37	-76	-76	body	284						Emma R. Kast, emma.r.kast@gmail.com
1553	Ohizumi2010	Dall's porpoise	Phocoenoides dalli	Phocoenoides dalli	6		1			muscle	N	-19.1	sd	0.3			11.3	sd	0.7							1994	1995	Sea of Okhotsk		figure	42	48	141	149					174	229		Emma R. Kast, emma.r.kast@gmail.com
1554	Ohizumi2010	Dall's porpoise	Phocoenoides dalli	Phocoenoides dalli	4		2			muscle	N	-18.6	sd	0.4			12	sd	0.5							1996	1996	Sea of Japan		figure	40	45	138	140					184	194		Emma R. Kast, emma.r.kast@gmail.com
1555	Ohizumi2010	Dall's porpoise	Phocoenoides dalli	Phocoenoides dalli	2		3			muscle	N	-19.1	sd	0.1			11.1	sd	0							1997	1997	Western North Pacific	coastal	figure	38	42	141	149					167	174		Emma R. Kast, emma.r.kast@gmail.com
1556	Ohizumi2010	Dall's porpoise	Phocoenoides dalli	Phocoenoides dalli	5		4			muscle	N	-19.8	sd	0.3			11.2	sd	1.4							1987	1987	Western North Pacific	oceanic	figure	40	45	158	162					191	207		Emma R. Kast, emma.r.kast@gmail.com
1557	Ohizumi2010	Dall's porpoise	Phocoenoides dalli	Phocoenoides dalli	10		5			muscle	N	-19.1	sd	0.3			11.6	sd	0.5							1997	1997	Western North Pacific		figure	38	42	141	149					161	192		Emma R. Kast, emma.r.kast@gmail.com
1558	Ohizumi2010	Dall's porpoise	Phocoenoides dalli	Phocoenoides dalli	5		6			muscle	N	-20.2	sd	0.6			11.1	sd	1							1987	1994	Western central North Pacific		figure	42	48	170	180					162	197		Emma R. Kast, emma.r.kast@gmail.com
1559	Ohizumi2010	Dall's porpoise	Phocoenoides dalli	Phocoenoides dalli	5		7			muscle	N	-20.3	sd	0.5			10.8	sd	0.7							1987	1987	Eastern North Pacific		figure	50	52	-150	-140					160	178		Emma R. Kast, emma.r.kast@gmail.com
1560	Ohizumi2010	Dall's porpoise	Phocoenoides dalli	Phocoenoides dalli	5		8			muscle	N	-19.9	sd	0.5			11.8	sd	1.1							1985	1996	Bering Sea		figure	52	58	178	180					169	182		Emma R. Kast, emma.r.kast@gmail.com
1561	Jarman1996	Steller sea lion	Eumetopias jubatus	Eumetopias jubatus	5		1			muscle	E	-15.2	sd	0.5			19.8	sd	0.6							1993	1993	Ano Nuevo Island		none	37.1	37.11	-122.34	-122.33								Emma R. Kast, emma.r.kast@gmail.com
1562	Capelli2008	Fin whale	Balaenoptera physalus	Balaenoptera physalus	1	0	1			muscle	N	-18.5					8.3								May	1991	1991	Gulf of Genova		none	43.56	44.45	7.85	9.96	body	1770					Bp1	Emma R. Kast, emma.r.kast@gmail.com
1563	Capelli2008	Fin whale	Balaenoptera physalus	Balaenoptera physalus	1	1	2			muscle	N	-18.6					9.3								December	2001	2001	Gulf of Genova		none	43.56	44.45	7.85	9.96	body	1350					Bp2	Emma R. Kast, emma.r.kast@gmail.com
1564	Capelli2008	Sperm whale	Physeter macrocephalus	Physeter macrocephalus	1	1	3			muscle	N	-18.1					13.1								February	2002	2002	Varazze		none	44.34	44.38	8.56	8.63	body	510					Pm	Emma R. Kast, emma.r.kast@gmail.com
1565	Capelli2008	Risso's dolphin	Grampus griseus	Grampus griseus	1	0	4			muscle	N	-17.5					10.5								July	1992	1992	Genova		none	44.34	44.42	8.65	9.15	body	230					Gg1	Emma R. Kast, emma.r.kast@gmail.com
1566	Capelli2008	Risso's dolphin	Grampus griseus	Grampus griseus	1	1	5			muscle	N	-17.2					11.9								April	1992	1992	Albenga		none	44.02	44.07	8.16	8.27	body	298					Gg2	Emma R. Kast, emma.r.kast@gmail.com
1567	Capelli2008	Risso's dolphin	Grampus griseus	Grampus griseus	1	0	6			muscle	N	-16.9					11.8								February	2004	2004	Ceriale		none	44.07	44.1	8.22	8.25	body	325					Gg3	Emma R. Kast, emma.r.kast@gmail.com
1568	Capelli2008	Striped dolphin	Stenella coeruleoalba	Stenella coeruleoalba	1	0	7			muscle	N	-18.2					8.9								September	1990	1990	Varigotti		none	44.17	44.19	8.37	8.41	body	191					Sc1	Emma R. Kast, emma.r.kast@gmail.com
1569	Capelli2008	Striped dolphin	Stenella coeruleoalba	Stenella coeruleoalba	1	1	8			muscle	N	-18.2					9.5								February	1991	1991	Arenzano		none	44.38	44.42	8.66	8.7	body	165					Sc2	Emma R. Kast, emma.r.kast@gmail.com
1570	Capelli2008	Striped dolphin	Stenella coeruleoalba	Stenella coeruleoalba	1	0	9			muscle	N	-18.4					8.9								February	2001	2001	Genova		none	44.34	44.42	8.65	9.15	body	156					Sc3	Emma R. Kast, emma.r.kast@gmail.com
1571	Capelli2008	Bottlenose dolphin	Tursiops truncatus	Tursiops truncatus	1	0	10			muscle	N	-18.6					13.5								November	1999	1999	Camogli		none	44.33	44.36	9.14	9.16	body	178					Tt1	Emma R. Kast, emma.r.kast@gmail.com
1572	Capelli2008	Bottlenose dolphin	Tursiops truncatus	Tursiops truncatus	1	1	11			muscle	N	-17.1					12.6								July-August	2002	2002	Genova		none	44.34	44.42	8.65	9.15	body	278					Tt2	Emma R. Kast, emma.r.kast@gmail.com
1573	Capelli2008	Cuvier's beaked whale	Ziphius cavirostris	Ziphius cavirostris	1	0	12			muscle	N	-17.3					10.8								February	1992	1992	Andora		none	43.93	43.96	8.13	8.17	body	535					Zc1	Emma R. Kast, emma.r.kast@gmail.com
1574	Lowther2013a	Australian sea lion	Neophoca cinerea	Neophoca cinerea	7		1		pup	whisker	E	-16.3	se	0.55	-18.1	-13.4	13.1	se	0.31	12.2	14.3				February	2002	2002	Beagle Island, Australia		figure	-29.75	-29.25	114.75	115								Emma R. Kast, emma.r.kast@gmail.com
1575	Lowther2013a	Australian sea lion	Neophoca cinerea	Neophoca cinerea	9		2		pup	whisker	E	-17	se	0.19	-18.1	-15.8	13.2	se	0.14	12.5	14				February	2002	2002	North Fisherman Island, Australia		figure	-30.2	-30	114.8	115								Emma R. Kast, emma.r.kast@gmail.com
1576	Lowther2013a	Australian sea lion	Neophoca cinerea	Neophoca cinerea	3		3		pup	whisker	E	-17.6	se	0.29	-18.4	-17.1	15	se	0.32	14.2	15.7				February	2002	2002	Buller, Australia		figure	-30.75	-30.5	115	115.2								Emma R. Kast, emma.r.kast@gmail.com
1577	Lowther2013a	Australian sea lion	Neophoca cinerea	Neophoca cinerea	15		4		pup	whisker	E	-13.3	se	0.38	-13.7	-11.9	14.8	se	0.29	13.6	15.4				February	2002	2002	Blefuscu, Australia		figure	-33	-31	132	135								Emma R. Kast, emma.r.kast@gmail.com
1578	Lowther2013a	Australian sea lion	Neophoca cinerea	Neophoca cinerea	6		5		pup	whisker	E	-16.1	se	0.23	-17	-15.2	14.4	se	0.21	13.7	15.3				February	2002	2002	North Fisherman Island, Australia		figure	-30.2	-30	114.8	115								Emma R. Kast, emma.r.kast@gmail.com
1579	Lowther2013a	Australian sea lion	Neophoca cinerea	Neophoca cinerea	3		6		pup	whisker	E	-15.9	se	0.14	-16.1	-15.7	15.7	se	0.46	15.1	16.4				February	2002	2002	Buller, Australia		figure	-30.75	-30.5	115	115.2								Emma R. Kast, emma.r.kast@gmail.com
1580	Lowther2013a	Australian sea lion	Neophoca cinerea	Neophoca cinerea	37		7		pup	whisker	E	-16	se	0.04	-18	-13.5	18	se	0.12	14.1	18.8				February	2002	2002	Blefuscu, Australia		figure	-33	-31	132	135								Emma R. Kast, emma.r.kast@gmail.com
1581	Newsome2009b	California sea otter	Enhydra lutris nereis	Enhydra lutris nereis	1	1	1			vibrissae	E	-12.6	se	0.1			15.7		0.2							1998	2006	Monterey Bay, California		none	36.638	36.951	-121.933	-122.035								Emma R. Kast, emma.r.kast@gmail.com
1582	Newsome2009b	California sea otter	Enhydra lutris nereis	Enhydra lutris nereis	1	1	2			vibrissae	E	-13.3	se	0.1			14.6		0.1							1998	2006	Monterey Bay, California		none	36.638	36.951	-121.933	-122.035								Emma R. Kast, emma.r.kast@gmail.com
1583	Newsome2009b	California sea otter	Enhydra lutris nereis	Enhydra lutris nereis	1	1	3			vibrissae	E	-12.6	se	0.1			15.3		0.2							1998	2006	Monterey Bay, California		none	36.638	36.951	-121.933	-122.035								Emma R. Kast, emma.r.kast@gmail.com
1584	Newsome2009b	California sea otter	Enhydra lutris nereis	Enhydra lutris nereis	1	1	4			vibrissae	E	-13.6	se	0.1			14.1		0.1							1998	2006	Monterey Bay, California		none	36.638	36.951	-121.933	-122.035								Emma R. Kast, emma.r.kast@gmail.com
1585	Newsome2009b	California sea otter	Enhydra lutris nereis	Enhydra lutris nereis	1	1	5			vibrissae	E	-12	se	0.1			16.3		0.1							1998	2006	Monterey Bay, California		none	36.638	36.951	-121.933	-122.035								Emma R. Kast, emma.r.kast@gmail.com
1586	Newsome2009b	California sea otter	Enhydra lutris nereis	Enhydra lutris nereis	1	1	6			vibrissae	E	-12.9	se	0.1			14.8		0.1							1998	2006	Monterey Bay, California		none	36.638	36.951	-121.933	-122.035								Emma R. Kast, emma.r.kast@gmail.com
1587	Newsome2009b	California sea otter	Enhydra lutris nereis	Enhydra lutris nereis	1	1	7			vibrissae	E	-13.4	se	0.2			15.3		0.2							1998	2006	Monterey Bay, California		none	36.638	36.951	-121.933	-122.035								Emma R. Kast, emma.r.kast@gmail.com
1588	Newsome2009b	California sea otter	Enhydra lutris nereis	Enhydra lutris nereis	1	1	8			vibrissae	E	-12.7	se	0.1			13.8		0.2							1998	2006	Monterey Bay, California		none	36.638	36.951	-121.933	-122.035								Emma R. Kast, emma.r.kast@gmail.com
1589	Newsome2009b	California sea otter	Enhydra lutris nereis	Enhydra lutris nereis	1	1	9			vibrissae	E	-12.6	se	0.2			13.5		0.1							1998	2006	Monterey Bay, California		none	36.638	36.951	-121.933	-122.035								Emma R. Kast, emma.r.kast@gmail.com
1590	Newsome2009b	California sea otter	Enhydra lutris nereis	Enhydra lutris nereis	1	1	10			vibrissae	E	-10.6	se	0.1			15.8		0.1							1998	2006	Monterey Bay, California		none	36.638	36.951	-121.933	-122.035								Emma R. Kast, emma.r.kast@gmail.com
1591	Newsome2009b	California sea otter	Enhydra lutris nereis	Enhydra lutris nereis	1	1	11			vibrissae	E	-12.2	se	0.1			16		0.2							1998	2006	Monterey Bay, California		none	36.638	36.951	-121.933	-122.035								Emma R. Kast, emma.r.kast@gmail.com
1592	Newsome2009b	California sea otter	Enhydra lutris nereis	Enhydra lutris nereis	1	1	12			vibrissae	E	-11.3	se	0.2			15.7		0.1							1998	2006	Monterey Bay, California		none	36.638	36.951	-121.933	-122.035								Emma R. Kast, emma.r.kast@gmail.com
1593	Newsome2009b	California sea otter	Enhydra lutris nereis	Enhydra lutris nereis	1	1	13			vibrissae	E	-10.9	se	0.1			15.9		0.1							1998	2006	Monterey Bay, California		none	36.638	36.951	-121.933	-122.035								Emma R. Kast, emma.r.kast@gmail.com
1594	Newsome2009b	California sea otter	Enhydra lutris nereis	Enhydra lutris nereis	1	1	14			vibrissae	E	-12.1	se	0.2			17.1		0.1							1998	2006	Monterey Bay, California		none	36.638	36.951	-121.933	-122.035								Emma R. Kast, emma.r.kast@gmail.com
1595	Newsome2009b	California sea otter	Enhydra lutris nereis	Enhydra lutris nereis	1	1	15			vibrissae	E	-11.7	se	0.1			16.6		0.1							1998	2006	Monterey Bay, California		none	36.638	36.951	-121.933	-122.035								Emma R. Kast, emma.r.kast@gmail.com
1596	Newsome2009b	California sea otter	Enhydra lutris nereis	Enhydra lutris nereis	1	1	16			vibrissae	E	-11.7	se	0.1			15.9		0.1							1998	2006	Monterey Bay, California		none	36.638	36.951	-121.933	-122.035								Emma R. Kast, emma.r.kast@gmail.com
1597	Newsome2009b	California sea otter	Enhydra lutris nereis	Enhydra lutris nereis	1	0	17			vibrissae	E	-12.1	se	0.1			15		0.1							1998	2006	Monterey Bay, California		none	36.638	36.951	-121.933	-122.035								Emma R. Kast, emma.r.kast@gmail.com
1598	Newsome2009b	California sea otter	Enhydra lutris nereis	Enhydra lutris nereis	1	0	18			vibrissae	E	-14	se	0.2			13.9		0.2							1998	2006	Monterey Bay, California		none	36.638	36.951	-121.933	-122.035								Emma R. Kast, emma.r.kast@gmail.com
1599	Newsome2009b	California sea otter	Enhydra lutris nereis	Enhydra lutris nereis	1	0	19			vibrissae	E	-12.7	se	0.4			14.9		0.3							1998	2006	Monterey Bay, California		none	36.638	36.951	-121.933	-122.035								Emma R. Kast, emma.r.kast@gmail.com
1600	Newsome2009b	California sea otter	Enhydra lutris nereis	Enhydra lutris nereis	1	0	20			vibrissae	E	-11.4	se	0.1			14.4		0.2							1998	2006	Monterey Bay, California		none	36.638	36.951	-121.933	-122.035								Emma R. Kast, emma.r.kast@gmail.com
1601	Newsome2009b	California sea otter	Enhydra lutris nereis	Enhydra lutris nereis	1	0	21			vibrissae	E	-10.9	se	0.1			15		0.1							1998	2006	Monterey Bay, California		none	36.638	36.951	-121.933	-122.035								Emma R. Kast, emma.r.kast@gmail.com
1602	Newsome2009b	California sea otter	Enhydra lutris nereis	Enhydra lutris nereis	1	0	22			vibrissae	E	-11.3	se	0.1			14.7		0.2							1998	2006	Monterey Bay, California		none	36.638	36.951	-121.933	-122.035								Emma R. Kast, emma.r.kast@gmail.com
1603	Newsome2009b	California sea otter	Enhydra lutris nereis	Enhydra lutris nereis	1	0	23			vibrissae	E	-11.4	se	0.1			15.5		0.2							1998	2006	Monterey Bay, California		none	36.638	36.951	-121.933	-122.035								Emma R. Kast, emma.r.kast@gmail.com
1604	Newsome2009b	California sea otter	Enhydra lutris nereis	Enhydra lutris nereis	1	0	24			vibrissae	E	-11	se	0.1			15.7		0.2							1998	2006	Monterey Bay, California		none	36.638	36.951	-121.933	-122.035								Emma R. Kast, emma.r.kast@gmail.com
1605	Newsome2009b	California sea otter	Enhydra lutris nereis	Enhydra lutris nereis	1	0	25			vibrissae	E	-12.2	se	0.1			14.7		0.1							1998	2006	Monterey Bay, California		none	36.638	36.951	-121.933	-122.035								Emma R. Kast, emma.r.kast@gmail.com
1606	Newsome2009b	California sea otter	Enhydra lutris nereis	Enhydra lutris nereis	1	0	26			vibrissae	E	-11.1	se	0.1			15.7		0.1							1998	2006	Monterey Bay, California		none	36.638	36.951	-121.933	-122.035								Emma R. Kast, emma.r.kast@gmail.com
1607	Newsome2009b	California sea otter	Enhydra lutris nereis	Enhydra lutris nereis	1	0	27			vibrissae	E	-11.1	se	0.1			15.3		0.3							1998	2006	Monterey Bay, California		none	36.638	36.951	-121.933	-122.035								Emma R. Kast, emma.r.kast@gmail.com
1608	Newsome2009b	California sea otter	Enhydra lutris nereis	Enhydra lutris nereis	1	0	28			vibrissae	E	-11.6	se	0.2			14.6		0.1							1998	2006	Monterey Bay, California		none	36.638	36.951	-121.933	-122.035								Emma R. Kast, emma.r.kast@gmail.com
1609	Newsome2009b	California sea otter	Enhydra lutris nereis	Enhydra lutris nereis	1	0	29			vibrissae	E	-11.5	se	0.1			14.8		0.1							1998	2006	Monterey Bay, California		none	36.638	36.951	-121.933	-122.035								Emma R. Kast, emma.r.kast@gmail.com
1610	Newsome2009b	California sea otter	Enhydra lutris nereis	Enhydra lutris nereis	1	0	30			vibrissae	E	-12	se	0.2			15.8		0.2							1998	2006	Monterey Bay, California		none	36.638	36.951	-121.933	-122.035								Emma R. Kast, emma.r.kast@gmail.com
1611	Newsome2009b	California sea otter	Enhydra lutris nereis	Enhydra lutris nereis	1	0	31			vibrissae	E	-11.6	se	0.1			14		0.1							1998	2006	Monterey Bay, California		none	36.638	36.951	-121.933	-122.035								Emma R. Kast, emma.r.kast@gmail.com
1612	Lowther2013b	Australian sea lion	Neophoca cinerea	Neophoca cinerea	1	0	1		adult	whisker	E	-15.5	var	0.07	-16	-15	17.1	var	0.1	16.5	17.7					2009	2010	West Island, Australia		figure	-33	-32	133	134								Emma R. Kast, emma.r.kast@gmail.com
1613	Lowther2013b	Australian sea lion	Neophoca cinerea	Neophoca cinerea	2	0	2		adult	whisker	E	-15.5	var	0.01	-15.7	-15.4	16.2	var	0.06	15.7	16.6					2009	2010	Nicholas Baudin		figure	-33.5	-32.5	133.5	134.5								Emma R. Kast, emma.r.kast@gmail.com
1614	Lowther2013b	Australian sea lion	Neophoca cinerea	Neophoca cinerea	3	0	3		adult	whisker	E	-15.2	var	0.01	-15.4	-15	16.7	var	0.08	16.3	17.1					2009	2010	West Waldegrave		figure	-34	-33	134	135								Emma R. Kast, emma.r.kast@gmail.com
1615	Lowther2013b	Australian sea lion	Neophoca cinerea	Neophoca cinerea	4	0	4		adult	whisker	E	-15.1	var	0.01	-15.4	-14.9	16.2	var	0.08	15.6	16.6					2009	2010	Price Island		figure	-35	-34	134.5	135.5								Emma R. Kast, emma.r.kast@gmail.com
1616	Lowther2013b	Australian sea lion	Neophoca cinerea	Neophoca cinerea	5	0	5		adult	whisker	E	-15.2	var	0.08	-15.4	-14.7	15.9	var	0.08	15.4	16.4					2009	2010	Liguanea		figure	-35.5	-34.5	135	136								Emma R. Kast, emma.r.kast@gmail.com
1617	Lowther2013b	Australian sea lion	Neophoca cinerea	Neophoca cinerea	6	0	6		adult	whisker	E	-17.6	var	0.6	-18.7	-16.2	15.5	var	0.04	15.2	16					2009	2010	Seal Slide		figure	-36.5	-35.5	137.5	138.5								Emma R. Kast, emma.r.kast@gmail.com
1618	Lowther2013b	Australian sea lion	Neophoca cinerea	Neophoca cinerea	7	0	7		adult	whisker	E	-16.8	var	0.26	-17.9	-16	15	var	0.08	14.8	15.7					2009	2010	Seal Bay		figure	-36.5	-35.5	137	138								Emma R. Kast, emma.r.kast@gmail.com
1619	Sinisalo2008	Ringed seal	Phoca hispida	Pusa hispida	1	1	1	10		muscle	C for C, N for N	-20.7					13.3								April	2004	2004	Bothnian Bay		latlong	65.1833	65.1833	24.6	24.6								Emma R. Kast, emma.r.kast@gmail.com
1620	Sinisalo2008	Ringed seal	Phoca hispida	Pusa hispida	1	1	2	6		muscle	C for C, N for N	-21					13								April	2004	2004	Bothnian Bay		latlong	65.1833	65.1833	24.6	24.6								Emma R. Kast, emma.r.kast@gmail.com
1621	Sinisalo2008	Ringed seal	Phoca hispida	Pusa hispida	1	0	3	8		muscle	C for C, N for N	-20.3					12.5								April	2004	2004	Bothnian Bay		latlong	65.1833	65.1833	24.6	24.6								Emma R. Kast, emma.r.kast@gmail.com
1622	Sinisalo2008	Ringed seal	Phoca hispida	Pusa hispida	1	0	4	7		muscle	C for C, N for N	-20.4					13.4								April	2004	2004	Bothnian Bay		latlong	65.1833	65.1833	24.6	24.6								Emma R. Kast, emma.r.kast@gmail.com
1623	Sinisalo2008	Ringed seal	Phoca hispida	Pusa hispida	1	0	5	30		muscle	C for C, N for N	-20.4					12.9								April	2004	2004	Bothnian Bay		latlong	65.1833	65.1833	24.6	24.6								Emma R. Kast, emma.r.kast@gmail.com
1624	Sinisalo2008	Ringed seal	Phoca hispida	Pusa hispida	1	1	6	6		muscle	C for C, N for N	-19.6					12.7								April	2004	2004	Bothnian Bay		latlong	65.1833	65.1833	24.6	24.6								Emma R. Kast, emma.r.kast@gmail.com
1625	Sinisalo2008	Ringed seal	Phoca hispida	Pusa hispida	1	1	7	20		muscle	C for C, N for N	-19.1					13.1								April	2004	2004	Bothnian Bay		latlong	65.1833	65.1833	24.6	24.6								Emma R. Kast, emma.r.kast@gmail.com
1626	Sinisalo2008	Ringed seal	Phoca hispida	Pusa hispida	1	1	8	6		muscle	C for C, N for N	-20.4					12.9								April	2004	2004	Bothnian Bay		latlong	65.1833	65.1833	24.6	24.6								Emma R. Kast, emma.r.kast@gmail.com
1627	Sinisalo2008	Ringed seal	Phoca hispida	Pusa hispida	1	1	9	9		muscle	C for C, N for N	-20.8					12.8								April	2004	2004	Bothnian Bay		latlong	65.1833	65.1833	24.6	24.6								Emma R. Kast, emma.r.kast@gmail.com
1628	Sinisalo2008	Ringed seal	Phoca hispida	Pusa hispida	1	1	1	10		liver	C for C, N for N	-20.1					13.9								April	2004	2004	Bothnian Bay		latlong	65.1833	65.1833	24.6	24.6								Emma R. Kast, emma.r.kast@gmail.com
1629	Sinisalo2008	Ringed seal	Phoca hispida	Pusa hispida	1	1	2	6		liver	C for C, N for N	-21.6					13.2								April	2004	2004	Bothnian Bay		latlong	65.1833	65.1833	24.6	24.6								Emma R. Kast, emma.r.kast@gmail.com
1630	Sinisalo2008	Ringed seal	Phoca hispida	Pusa hispida	1	0	3	8		liver	C for C, N for N	-20.2					13.2								April	2004	2004	Bothnian Bay		latlong	65.1833	65.1833	24.6	24.6								Emma R. Kast, emma.r.kast@gmail.com
1631	Sinisalo2008	Ringed seal	Phoca hispida	Pusa hispida	1	0	4	7		liver	C for C, N for N	-20.1					13.9								April	2004	2004	Bothnian Bay		latlong	65.1833	65.1833	24.6	24.6								Emma R. Kast, emma.r.kast@gmail.com
1632	Sinisalo2008	Ringed seal	Phoca hispida	Pusa hispida	1	0	5	30		liver	C for C, N for N	-20.3					13.4								April	2004	2004	Bothnian Bay		latlong	65.1833	65.1833	24.6	24.6								Emma R. Kast, emma.r.kast@gmail.com
1633	Sinisalo2008	Ringed seal	Phoca hispida	Pusa hispida	1	1	6	6		liver	C for C, N for N	-20					12.7								April	2004	2004	Bothnian Bay		latlong	65.1833	65.1833	24.6	24.6								Emma R. Kast, emma.r.kast@gmail.com
1634	Sinisalo2008	Ringed seal	Phoca hispida	Pusa hispida	1	1	7	20		liver	C for C, N for N	-19.4					13.2								April	2004	2004	Bothnian Bay		latlong	65.1833	65.1833	24.6	24.6								Emma R. Kast, emma.r.kast@gmail.com
1635	Sinisalo2008	Ringed seal	Phoca hispida	Pusa hispida	1	1	8	6		liver	C for C, N for N	-20.5					13.3								April	2004	2004	Bothnian Bay		latlong	65.1833	65.1833	24.6	24.6								Emma R. Kast, emma.r.kast@gmail.com
1636	Sinisalo2008	Ringed seal	Phoca hispida	Pusa hispida	1	1	9	9		liver	C for C, N for N	-20.3					13.2								April	2004	2004	Bothnian Bay		latlong	65.1833	65.1833	24.6	24.6								Emma R. Kast, emma.r.kast@gmail.com
1637	Sinisalo2008	Ringed seal	Phoca hispida	Pusa hispida	1	1	1	10		plasma	C for C, N for N	-20.8					13.5								April	2004	2004	Bothnian Bay		latlong	65.1833	65.1833	24.6	24.6								Emma R. Kast, emma.r.kast@gmail.com
1638	Sinisalo2008	Ringed seal	Phoca hispida	Pusa hispida	1	1	2	6		plasma	C for C, N for N	-21.6					13								April	2004	2004	Bothnian Bay		latlong	65.1833	65.1833	24.6	24.6								Emma R. Kast, emma.r.kast@gmail.com
1639	Sinisalo2008	Ringed seal	Phoca hispida	Pusa hispida	1	0	3	8		plasma	C for C, N for N	-20.3					12.6								April	2004	2004	Bothnian Bay		latlong	65.1833	65.1833	24.6	24.6								Emma R. Kast, emma.r.kast@gmail.com
1640	Sinisalo2008	Ringed seal	Phoca hispida	Pusa hispida	1	0	4	7		plasma	C for C, N for N	-20.4					13.5								April	2004	2004	Bothnian Bay		latlong	65.1833	65.1833	24.6	24.6								Emma R. Kast, emma.r.kast@gmail.com
1641	Sinisalo2008	Ringed seal	Phoca hispida	Pusa hispida	1	0	5	30		plasma	C for C, N for N	-20.3					12.9								April	2004	2004	Bothnian Bay		latlong	65.1833	65.1833	24.6	24.6								Emma R. Kast, emma.r.kast@gmail.com
1642	Sinisalo2008	Ringed seal	Phoca hispida	Pusa hispida	1	1	6	6		plasma	C for C, N for N	-20.5					12.7								April	2004	2004	Bothnian Bay		latlong	65.1833	65.1833	24.6	24.6								Emma R. Kast, emma.r.kast@gmail.com
1643	Sinisalo2008	Ringed seal	Phoca hispida	Pusa hispida	1	1	7	20		plasma	C for C, N for N	-19.8					13.2								April	2004	2004	Bothnian Bay		latlong	65.1833	65.1833	24.6	24.6								Emma R. Kast, emma.r.kast@gmail.com
1644	Sinisalo2008	Ringed seal	Phoca hispida	Pusa hispida	1	1	8	6		plasma	C for C, N for N	-20.7					13								April	2004	2004	Bothnian Bay		latlong	65.1833	65.1833	24.6	24.6								Emma R. Kast, emma.r.kast@gmail.com
1645	Sinisalo2008	Ringed seal	Phoca hispida	Pusa hispida	1	1	9	9		plasma	C for C, N for N	-21					12.9								April	2004	2004	Bothnian Bay		latlong	65.1833	65.1833	24.6	24.6								Emma R. Kast, emma.r.kast@gmail.com
1646	Lawson2000	Harp seal	Pagophilus groenlandicus	Pagophilus groenlandicus	38		1		subadult	muscle	E	-17.8	sd	0.48			14.1	sd	0.95						May	1995	1995	northeastern Newfoundland, Canada		none	51	60.7	-65	-55								Emma R. Kast, emma.r.kast@gmail.com
1647	Lawson2000	Harp seal	Pagophilus groenlandicus	Pagophilus groenlandicus	21		2		adult	muscle	E	-17.5	sd	0.51			15	sd	0.97						June	1995	1995	northeastern Newfoundland, Canada		none	51	60.7	-65	-55								Emma R. Kast, emma.r.kast@gmail.com
1648	AmadorCapitanachi2020	Guadalupe fur seal	Arctocephalus philippii townsendi	Arctocephalus philippii townsendi	50		1		pup	lanugo	E	-17.3	sd	0.34			17.39	sd	0.44						July-August	2013	2013	Punta Sur, Guadalupe Island, Baja California, Mexico		latlong	29.03	29.03	-118.28	-118.28								Emma R. Kast, emma.r.kast@gmail.com
1649	AmadorCapitanachi2020	Guadalupe fur seal	Arctocephalus philippii townsendi	Arctocephalus philippii townsendi	50		2		pup	lanugo	E	-17.48	sd	0.24			17.04	sd	0.34						July-August	2014	2014	Punta Sur, Guadalupe Island, Baja California, Mexico		latlong	29.03	29.03	-118.28	-118.28								Emma R. Kast, emma.r.kast@gmail.com
1650	AmadorCapitanachi2020	Guadalupe fur seal	Arctocephalus philippii townsendi	Arctocephalus philippii townsendi	50		3		pup	lanugo	E	-17.85	sd	0.24			17.04	sd	0.65						July-August	2015	2015	Punta Sur, Guadalupe Island, Baja California, Mexico		latlong	29.03	29.03	-118.28	-118.28								Emma R. Kast, emma.r.kast@gmail.com
1651	AmadorCapitanachi2020	Guadalupe fur seal	Arctocephalus philippii townsendi	Arctocephalus philippii townsendi	50		4		pup	lanugo	E	-17.84	sd	0.37			16.64	sd	0.47						July-August	2016	2016	Punta Sur, Guadalupe Island, Baja California, Mexico		latlong	29.03	29.03	-118.28	-118.28								Emma R. Kast, emma.r.kast@gmail.com
1652	Karamanlidis2014	Monk seal	Monachus monachus	Monachus monachus	1	1	1		adult	hair	E	-14					9.6								February	1996	1996	Greece		figure	35	40	20	28								Emma R. Kast, emma.r.kast@gmail.com
1653	Karamanlidis2014	Monk seal	Monachus monachus	Monachus monachus	1	0	2		adult	hair	E	-14.4					10.4								September	1997	1997	Greece		figure	35	40	20	28								Emma R. Kast, emma.r.kast@gmail.com
1654	Karamanlidis2014	Monk seal	Monachus monachus	Monachus monachus	1	0	3		adult	hair	E	-15.8					9.9								May	1998	1998	Greece		figure	35	40	20	28								Emma R. Kast, emma.r.kast@gmail.com
1655	Karamanlidis2014	Monk seal	Monachus monachus	Monachus monachus	1	1	4		adult	hair	E	-14.2					9.6								August	1999	1999	Greece		figure	35	40	20	28								Emma R. Kast, emma.r.kast@gmail.com
1656	Karamanlidis2014	Monk seal	Monachus monachus	Monachus monachus	1	1	5		adult	hair	E	-15.3					8.2								May	1999	1999	Greece		figure	35	40	20	28								Emma R. Kast, emma.r.kast@gmail.com
1657	Karamanlidis2014	Monk seal	Monachus monachus	Monachus monachus	1	1	6		adult	hair	E	-15.6					9.3								July	1999	1999	Greece		figure	35	40	20	28								Emma R. Kast, emma.r.kast@gmail.com
1658	Karamanlidis2014	Monk seal	Monachus monachus	Monachus monachus	1	1	7		adult	hair	E	-16.4					10.8								August	2000	2000	Greece		figure	35	40	20	28								Emma R. Kast, emma.r.kast@gmail.com
1659	Karamanlidis2014	Monk seal	Monachus monachus	Monachus monachus	1	0	8		juvenile	hair	E	-14.7					9.4								February	2000	2000	Greece		figure	35	40	20	28								Emma R. Kast, emma.r.kast@gmail.com
1660	Karamanlidis2014	Monk seal	Monachus monachus	Monachus monachus	1	0	9		juvenile	hair	E	-15.2					9.5								April	2000	2000	Greece		figure	35	40	20	28								Emma R. Kast, emma.r.kast@gmail.com
1661	Karamanlidis2014	Monk seal	Monachus monachus	Monachus monachus	1	0	10		adult	hair	E	-15.1					11.3								May	2002	2002	Greece		figure	35	40	20	28								Emma R. Kast, emma.r.kast@gmail.com
1662	Karamanlidis2014	Monk seal	Monachus monachus	Monachus monachus	1	0	11		juvenile	hair	E	-14.8					8.2								January	2002	2002	Greece		figure	35	40	20	28								Emma R. Kast, emma.r.kast@gmail.com
1663	Karamanlidis2014	Monk seal	Monachus monachus	Monachus monachus	1	0	12		juvenile	hair	E	-15.3					9.4								November	2002	2002	Greece		figure	35	40	20	28								Emma R. Kast, emma.r.kast@gmail.com
1664	Karamanlidis2014	Monk seal	Monachus monachus	Monachus monachus	1	0	13		adult	hair	E	-15.3					10.6								May	2003	2003	Greece		figure	35	40	20	28								Emma R. Kast, emma.r.kast@gmail.com
1665	Karamanlidis2014	Monk seal	Monachus monachus	Monachus monachus	1	1	14		adult	hair	E	-14.7					10.9								October	2004	2004	Greece		figure	35	40	20	28								Emma R. Kast, emma.r.kast@gmail.com
1666	Karamanlidis2014	Monk seal	Monachus monachus	Monachus monachus	1	0	15		adult	hair	E	-14.7					9.1								December	2005	2005	Greece		figure	35	40	20	28								Emma R. Kast, emma.r.kast@gmail.com
1667	Karamanlidis2014	Monk seal	Monachus monachus	Monachus monachus	1		16		adult	hair	E	-14.9					10.2								June	2005	2005	Greece		figure	35	40	20	28								Emma R. Kast, emma.r.kast@gmail.com
1668	Karamanlidis2014	Monk seal	Monachus monachus	Monachus monachus	1	1	17		adult	hair	E	-14.5					8.3								May	2006	2006	Greece		figure	35	40	20	28								Emma R. Kast, emma.r.kast@gmail.com
1669	Karamanlidis2014	Monk seal	Monachus monachus	Monachus monachus	1	0	18		adult	hair	E	-15.5					11.6								January	2006	2006	Greece		figure	35	40	20	28								Emma R. Kast, emma.r.kast@gmail.com
1670	Karamanlidis2014	Monk seal	Monachus monachus	Monachus monachus	1	1	19		adult	hair	E	-14.4					9.9								May	2007	2007	Greece		figure	35	40	20	28								Emma R. Kast, emma.r.kast@gmail.com
1671	Karamanlidis2014	Monk seal	Monachus monachus	Monachus monachus	1	1	20		adult	hair	E	-15.1					9.5								September	2007	2007	Greece		figure	35	40	20	28								Emma R. Kast, emma.r.kast@gmail.com
1672	Karamanlidis2014	Monk seal	Monachus monachus	Monachus monachus	1	0	21		adult	hair	E	-13.8					11								July	2007	2007	Greece		figure	35	40	20	28								Emma R. Kast, emma.r.kast@gmail.com
1673	Karamanlidis2014	Monk seal	Monachus monachus	Monachus monachus	1	1	22		adult	hair	E	-14.2					10.8								February	2008	2008	Greece		figure	35	40	20	28								Emma R. Kast, emma.r.kast@gmail.com
1674	Karamanlidis2014	Monk seal	Monachus monachus	Monachus monachus	1	1	23		adult	hair	E	-14.7					13.6								September	2008	2008	Greece		figure	35	40	20	28								Emma R. Kast, emma.r.kast@gmail.com
1675	Kernaleguen2012	Antarctic fur seal	Arctocephalus gazella	Arctocephalus gazella	10	0	1		adult	whisker	E	-19	sd	2.7	-25.3	-14.6	11	sd	1.5	7.1	14.5	2.86	sd	0.03	December-January	2001	2002	La Mare auz Elephants, Possession Island		latlong	-46.3667	-46.3667	51.6667	51.6667								Emma R. Kast, emma.r.kast@gmail.com
1676	Kernaleguen2012	Antarctic fur seal	Arctocephalus gazella	Arctocephalus gazella	10	1	2		adult	whisker	E	-17.5	sd	1.1	-25.8	-16.1	10.6	sd	0.6	8.4	11.9	2.86	sd	0.04	December-January	2001	2002	La Mare auz Elephants, Possession Island		latlong	-46.3667	-46.3667	51.6667	51.6667								Emma R. Kast, emma.r.kast@gmail.com
1677	Kernaleguen2012	Subantarctic fur seal	Arctocephalus tropicalis	Arctocephalus tropicalis	5	0	3		adult	whisker	E	-16.7	sd	0.8	-18.6	-14.7	11.7	sd	0.9	10	14.4	2.85	sd	0.03	December-January	2001	2002	La Mare auz Elephants, Possession Island		latlong	-46.3667	-46.3667	51.6667	51.6667								Emma R. Kast, emma.r.kast@gmail.com
1678	Kernaleguen2012	Subantarctic fur seal	Arctocephalus tropicalis	Arctocephalus tropicalis	10	1	4		adult	whisker	E	-16.8	sd	0.4	-18.3	-15.7	10.6	sd	0.8	8.6	14.7	2.88	sd	0.02	December-January	2001	2002	La Mare auz Elephants, Possession Island		latlong	-46.3667	-46.3667	51.6667	51.6667								Emma R. Kast, emma.r.kast@gmail.com
1679	Rita2017	Southern elephant seal	Mirounga leonina	Mirounga leonina	49	0	1		adult and juvenile	fur	E	-17.8	sd	2.4			15.3	sd	1.7						September-November	2011	2011	Sea Lion Island, Falkland Islands		figure	52	53	-60	-59								Emma R. Kast, emma.r.kast@gmail.com
1680	Rita2017	Southern elephant seal	Mirounga leonina	Mirounga leonina	47	0	1		adult and juvenile	skin	E	-18.1	sd	2.3			16.1	sd	1.7						September-November	2011	2011	Sea Lion Island, Falkland Islands		figure	52	53	-60	-59								Emma R. Kast, emma.r.kast@gmail.com
1681	Rita2017	Southern elephant seal	Mirounga leonina	Mirounga leonina	49	1	2		adult and juvenile	fur	E	-18.7	sd	1.5			13.2	sd	1.3						September-November	2011	2011	Sea Lion Island, Falkland Islands		figure	52	53	-60	-59								Emma R. Kast, emma.r.kast@gmail.com
1682	Rita2017	Southern elephant seal	Mirounga leonina	Mirounga leonina	47	1	2		adult and juvenile	skin	E	-19.1	sd	1.4			14.1	sd	1.3						September-November	2011	2011	Sea Lion Island, Falkland Islands		figure	52	53	-60	-59								Emma R. Kast, emma.r.kast@gmail.com
1683	Pulkkinen2020	Baltic ringed seal	Pusa hispida botnica	Pusa hispida botnica	24		1			muscle	E	-20.3	sd	0.6			13.5	sd	1.4						April	2006	2008	Bothnian Bay		none	60	65.7	17	25.5								Emma R. Kast, emma.r.kast@gmail.com
[truncated: 3,822 more rows]

## Sheet: citations
citation	authors	year	title	journal	volume	pages	doi
[truncated: 224 more rows]

## Sheet: classification
genus	family	family_common	parvorder	clade	infraorder	suborder	order	subclass
[truncated: 56 more rows]
